# Supplementary material for: High-throughput and high-accuracy single-cell RNA isoform analysis using PacBio circular consensus sequencing
Source: Nat Commun. 2023 May 6;14:2631. doi: 10.1038/s41467-023-38324-9 (PMC10164132; doi:10.1038/s41467-023-38324-9)
Supplement: Supplementary file 3 — Source Data [file 41467_2023_38324_MOESM3_ESM.xlsx]

## Sheet: Figure 1b
	Artifact cDNA percentage (%)
ScISOr-Seq s1	51.31
ScISOr-Seq s2	53.44
Linked-scISOseq s1	53.42
HIT-scISOseq s1	7.58
HIT-scISOseq s2	8.2

## Sheet: Figure 1c
	Mapped FLNC per million CCS reads
ScISOr-Seq s1	0.395522
ScISOr-Seq s2	0.381657
Linked-scISOseq s1	1.40541
HIT-scISOseq s1	3.01458
HIT-scISOseq s2	3.08511

## Sheet: Figure 1g
BC	Sample	Type	Gene	UMI
ATTCATCTCAAGCCAT-1	s1	ScISOr-Seq	445	658
CTTCGGTCATACAGGG-1	s1	ScISOr-Seq	206	250
CTCCAACCAGCAGATG-1	s1	ScISOr-Seq	227	285
CTGAGCGTCTACTATC-1	s1	ScISOr-Seq	379	539
GAACACTCAGACGGAT-1	s1	ScISOr-Seq	409	550
TACGCTCAGTTCCATG-1	s1	ScISOr-Seq	306	413
GCGATCGAGTTCATCG-1	s1	ScISOr-Seq	401	565
ACGTAACCAACTGTGT-1	s1	ScISOr-Seq	693	993
AGTGCCGCATGAATAG-1	s1	ScISOr-Seq	654	975
GAGTGTTTCTAACGGT-1	s1	ScISOr-Seq	388	542
AATCGACCAAGCTCTA-1	s1	ScISOr-Seq	466	639
TCCTCGAGTCACCACG-1	s1	ScISOr-Seq	389	562
AGCCAATAGGGTTGCA-1	s1	ScISOr-Seq	345	479
ACCAACAGTTCCACAA-1	s1	ScISOr-Seq	243	308
CTGTACCGTTGCCAAT-1	s1	ScISOr-Seq	444	625
CAGGCCAAGACCATTC-1	s1	ScISOr-Seq	384	586
AGCCAGCGTGACTCTA-1	s1	ScISOr-Seq	422	571
CGGAACCGTCATGGCC-1	s1	ScISOr-Seq	613	897
ACACTGATCGCGGTAC-1	s1	ScISOr-Seq	263	359
ACGTAACAGTCCTGCG-1	s1	ScISOr-Seq	441	607
CTAGACATCGCCTAGG-1	s1	ScISOr-Seq	131	148
ACTTTCAGTGATACTC-1	s1	ScISOr-Seq	878	1403
CTACCTGAGTTTGTCG-1	s1	ScISOr-Seq	296	388
AAGGTAACAGACTCTA-1	s1	ScISOr-Seq	158	191
CTGCATCCAGGGTCTC-1	s1	ScISOr-Seq	311	405
TTGTGGATCGCCTCTA-1	s1	ScISOr-Seq	278	363
GTTGCGGGTCCATACA-1	s1	ScISOr-Seq	319	443
TCATGAGGTCCGCAGT-1	s1	ScISOr-Seq	717	1109
TGTTGGACAGCTCTGG-1	s1	ScISOr-Seq	662	1020
CCGTAGGGTTCGATTG-1	s1	ScISOr-Seq	591	907
TGCAGGCTCTACACTT-1	s1	ScISOr-Seq	272	380
TGATCTTAGTATGAAC-1	s1	ScISOr-Seq	261	329
GAGCTGCCATTGACAC-1	s1	ScISOr-Seq	664	967
CCCTGATAGGTGCAGT-1	s1	ScISOr-Seq	127	141
CATGCGGCACCGTGCA-1	s1	ScISOr-Seq	348	456
CTTGATTAGCATACTC-1	s1	ScISOr-Seq	473	671
ACCACAATCAAGTCTG-1	s1	ScISOr-Seq	375	516
TTTGTTGGTAGCTCGC-1	s1	ScISOr-Seq	632	882
GCCAGCAAGATGAATC-1	s1	ScISOr-Seq	211	241
TTGTGGACAGCTCCTT-1	s1	ScISOr-Seq	589	883
TGGCGTGAGCGAGAAA-1	s1	ScISOr-Seq	323	430
CTACATTGTTAACAGA-1	s1	ScISOr-Seq	477	669
GATTGGTGTCCAGTTA-1	s1	ScISOr-Seq	162	187
CATACCCGTAGATCGG-1	s1	ScISOr-Seq	357	493
ACTGTGATCACTGCTC-1	s1	ScISOr-Seq	582	851
GAGGCCTGTGCAGGAT-1	s1	ScISOr-Seq	133	157
CATCGGGGTCCTTGTC-1	s1	ScISOr-Seq	375	534
GGATGTTCAGTCGAGA-1	s1	ScISOr-Seq	311	382
TCTCACGAGACCTCCG-1	s1	ScISOr-Seq	267	342
AACACACTCAGACAAA-1	s1	ScISOr-Seq	270	346
GAAGGGTCAAAGTATG-1	s1	ScISOr-Seq	105	114
TTCATGTAGACCATGG-1	s1	ScISOr-Seq	211	261
CATCCGTGTGTATTGC-1	s1	ScISOr-Seq	234	280
TAACTTCAGATTAGTG-1	s1	ScISOr-Seq	809	1397
CTCATGCAGCTACTGT-1	s1	ScISOr-Seq	559	810
TGACAGTGTAACGTTC-1	s1	ScISOr-Seq	377	562
TCCGTGTGTAAGGCTG-1	s1	ScISOr-Seq	454	658
ACAGCCGTCCGATAGT-1	s1	ScISOr-Seq	149	192
TCGGTCTGTTCCTAGA-1	s1	ScISOr-Seq	242	288
GACTCTCAGCGCGTTC-1	s1	ScISOr-Seq	158	195
GATGAGGGTCACAATC-1	s1	ScISOr-Seq	127	165
CGCGTGATCAGCTTGA-1	s1	ScISOr-Seq	310	412
AAGCGTTTCCAGGACC-1	s1	ScISOr-Seq	332	457
TTACCATGTTGTGGAG-1	s1	ScISOr-Seq	423	601
TCGTGCTGTTTCACAG-1	s1	ScISOr-Seq	117	157
CTCCGATCATGCGGTC-1	s1	ScISOr-Seq	242	305
CAGTTCCCACTAGAGG-1	s1	ScISOr-Seq	384	522
CACGAATGTAGAAACT-1	s1	ScISOr-Seq	288	361
CATCCACTCAATCTTC-1	s1	ScISOr-Seq	115	161
ATTATCCAGCCTTCTC-1	s1	ScISOr-Seq	574	787
TAAGCACTCTAGACAC-1	s1	ScISOr-Seq	404	566
TACCTCGTCGCGGTAC-1	s1	ScISOr-Seq	527	738
GATGGAGAGTCAGCCC-1	s1	ScISOr-Seq	595	899
TGCGGCAAGGTGAGAA-1	s1	ScISOr-Seq	114	132
GCAGCCACAATGTGGG-1	s1	ScISOr-Seq	525	755
GAGGCCTCAACTCCCT-1	s1	ScISOr-Seq	539	765
TATCCTAGTACCATAC-1	s1	ScISOr-Seq	493	749
GAAGGGTAGCAAATGT-1	s1	ScISOr-Seq	241	301
CTCCATGCAGCATGCC-1	s1	ScISOr-Seq	810	1287
GTGTGGCGTTCGGCCA-1	s1	ScISOr-Seq	667	987
AGTACTGGTTGCTCCT-1	s1	ScISOr-Seq	288	371
AAGTTCGGTAAGACCG-1	s1	ScISOr-Seq	530	785
TAGCACAGTGCGGCTT-1	s1	ScISOr-Seq	376	500
AACGTCAAGATGCCGA-1	s1	ScISOr-Seq	544	771
GGCACGTCAGGTTCCG-1	s1	ScISOr-Seq	245	310
CAGCCAGCAATACAGA-1	s1	ScISOr-Seq	481	649
CCGATCTTCCTCGATC-1	s1	ScISOr-Seq	453	606
AAGCGTTAGTCAGAGC-1	s1	ScISOr-Seq	352	445
TCCACCAGTATACCTG-1	s1	ScISOr-Seq	488	662
ACAGCCGGTCCTGAAT-1	s1	ScISOr-Seq	388	539
GAAACCTGTTCTGAGT-1	s1	ScISOr-Seq	566	755
CTGTGGGAGCAGCACA-1	s1	ScISOr-Seq	403	541
GCCAGTGGTAGGTACG-1	s1	ScISOr-Seq	503	715
CAAGAGGGTGTGGACA-1	s1	ScISOr-Seq	259	312
TACCCACTCAAGATAG-1	s1	ScISOr-Seq	213	267
TCCTGCACAGTATTCG-1	s1	ScISOr-Seq	182	209
TAACACGCAATGGGTG-1	s1	ScISOr-Seq	308	406
ACTATCTAGCATCGAG-1	s1	ScISOr-Seq	241	318
TCCAGAATCGGATAAA-1	s1	ScISOr-Seq	389	539
TAACACGTCGCCGAGT-1	s1	ScISOr-Seq	438	660
TCACGGGGTATGAGGC-1	s1	ScISOr-Seq	457	628
CTGTCGTTCTGCTGAA-1	s1	ScISOr-Seq	286	374
TAGGGTTCAAATGAAC-1	s1	ScISOr-Seq	653	971
GTGCACGTCCTCAGGG-1	s1	ScISOr-Seq	122	136
CTGAGGCAGACGGTCA-1	s1	ScISOr-Seq	156	186
GAGTCTACAATTCTCT-1	s1	ScISOr-Seq	216	255
GGTGATTGTCAACGCC-1	s1	ScISOr-Seq	280	370
TTGGTTTTCAAGATAG-1	s1	ScISOr-Seq	251	323
AGACAAAAGTGCACCC-1	s1	ScISOr-Seq	373	529
TTGTTGTCAAATCGGG-1	s1	ScISOr-Seq	427	579
GATGATCAGATGATTG-1	s1	ScISOr-Seq	716	1070
TAGTGCAAGACCAAAT-1	s1	ScISOr-Seq	503	708
ATCGTGAGTCTCGCGA-1	s1	ScISOr-Seq	334	452
ACGTTCCCAAGGACAC-1	s1	ScISOr-Seq	250	329
CAGGCCATCTCTAGGA-1	s1	ScISOr-Seq	691	1092
ACGGTCGTCTGCTGAA-1	s1	ScISOr-Seq	115	135
ACCTACCGTTCTATCT-1	s1	ScISOr-Seq	237	310
CAGGCCACAAGTTGGG-1	s1	ScISOr-Seq	495	698
CAATACGTCAAGATAG-1	s1	ScISOr-Seq	309	411
ACTTTCATCTTACTGT-1	s1	ScISOr-Seq	582	859
GCAACATTCAGCACCG-1	s1	ScISOr-Seq	146	182
AGGATCTAGGTAGTAT-1	s1	ScISOr-Seq	181	224
CCTCCTCCATGACTGT-1	s1	ScISOr-Seq	339	412
CGATGCGTCGCGTCGA-1	s1	ScISOr-Seq	238	302
CATCAAGGTCTCACGG-1	s1	ScISOr-Seq	204	264
ATCTTCATCCTTCTAA-1	s1	ScISOr-Seq	374	507
CCTTTGGTCGTAGGGA-1	s1	ScISOr-Seq	196	238
GCCAACGTCTTCGTGC-1	s1	ScISOr-Seq	594	864
TTCGCTGAGGGACTGT-1	s1	ScISOr-Seq	289	393
CTCCATGGTTGGATCT-1	s1	ScISOr-Seq	395	539
CGATGCGAGACGACGT-1	s1	ScISOr-Seq	328	454
GTAACCATCTGCGTCT-1	s1	ScISOr-Seq	255	322
TGCTTCGCATACGCAT-1	s1	ScISOr-Seq	908	1483
TGCAGGCTCCTTGGAA-1	s1	ScISOr-Seq	352	466
GAATCGTTCTCCAATT-1	s1	ScISOr-Seq	249	328
CATACCCCACAGAAGC-1	s1	ScISOr-Seq	325	413
TACCGAACATGCCATA-1	s1	ScISOr-Seq	474	707
TGTAGACAGTTGGAGC-1	s1	ScISOr-Seq	417	688
ACCAACAGTGGTCTCG-1	s1	ScISOr-Seq	569	835
CTATAGGTCAGAACCT-1	s1	ScISOr-Seq	631	988
CGCGTGACATTAGGAA-1	s1	ScISOr-Seq	363	463
GACTCTCGTTAAGAAC-1	s1	ScISOr-Seq	415	566
TCACAAGAGCTGAAAT-1	s1	ScISOr-Seq	121	157
TCAGCCTAGGTTTGAA-1	s1	ScISOr-Seq	515	736
TCAGGTAAGGCGAACT-1	s1	ScISOr-Seq	414	584
TCATATCGTGTCCAAT-1	s1	ScISOr-Seq	448	657
TGATGGTAGTAGTCCT-1	s1	ScISOr-Seq	421	592
CTAACCCAGAATGTTG-1	s1	ScISOr-Seq	574	904
CCTAAGAGTCTACGTA-1	s1	ScISOr-Seq	563	787
AATGAAGGTTCGTTCC-1	s1	ScISOr-Seq	184	223
AGAACCTAGAACAAGG-1	s1	ScISOr-Seq	693	1099
CCCATTGGTTCAATCG-1	s1	ScISOr-Seq	464	666
GATGACTGTCTACAGT-1	s1	ScISOr-Seq	610	829
TTTATGCTCTTCGGAA-1	s1	ScISOr-Seq	105	115
CGAGTGCGTGCACGCT-1	s1	ScISOr-Seq	259	310
AGATGCTCATCGCTGG-1	s1	ScISOr-Seq	212	256
ATGGGAGCAACCGACC-1	s1	ScISOr-Seq	544	813
TCGAAGTTCCAATGCA-1	s1	ScISOr-Seq	309	407
TCCTAATCACCCTAGG-1	s1	ScISOr-Seq	286	414
GAGGGTAAGGCTGGAT-1	s1	ScISOr-Seq	165	197
CGCAGGTCACGCTGCA-1	s1	ScISOr-Seq	406	544
TGCGGCAGTTGGGTAG-1	s1	ScISOr-Seq	557	797
CATTGTTAGAGGTTTA-1	s1	ScISOr-Seq	141	155
TTGGATGTCGCCATAA-1	s1	ScISOr-Seq	309	401
GTGATGTCAATAGTGA-1	s1	ScISOr-Seq	455	623
GGGCCATAGCATCTTG-1	s1	ScISOr-Seq	302	420
TGAGACTTCGAACACT-1	s1	ScISOr-Seq	158	189
CTCTGGTTCGGTAACT-1	s1	ScISOr-Seq	500	733
CGGTCAGGTTTCACAG-1	s1	ScISOr-Seq	408	566
GTGACGCGTATCGAGG-1	s1	ScISOr-Seq	387	529
TGCTTCGTCTGCCTGT-1	s1	ScISOr-Seq	936	1501
TTCCGTGCAAGCGGAT-1	s1	ScISOr-Seq	387	533
AGAAGCGAGACAACTA-1	s1	ScISOr-Seq	540	741
CCGAACGGTAAGCTCT-1	s1	ScISOr-Seq	475	704
TTGTTGTTCGTACCTC-1	s1	ScISOr-Seq	253	347
ACTACGAAGGTCCCTG-1	s1	ScISOr-Seq	421	585
GCCATGGCAGATTTCG-1	s1	ScISOr-Seq	248	286
TCGTGCTCACGGGCTT-1	s1	ScISOr-Seq	320	403
TTTGTTGAGATAGGGA-1	s1	ScISOr-Seq	224	281
TTTACTGGTCGAGTTT-1	s1	ScISOr-Seq	316	409
TGAGTCATCCATTCAT-1	s1	ScISOr-Seq	308	399
AGCGTATGTGTTGACT-1	s1	ScISOr-Seq	584	903
CACACAACACGGGTAA-1	s1	ScISOr-Seq	454	673
CTAACTTAGTACGTCT-1	s1	ScISOr-Seq	569	843
CCTAAGACAAATAGCA-1	s1	ScISOr-Seq	395	529
TAAGTCGAGGTCTGGA-1	s1	ScISOr-Seq	340	468
TGACGCGCAGAACCGA-1	s1	ScISOr-Seq	325	405
TTCGGTCGTATCTCTT-1	s1	ScISOr-Seq	125	139
GTTACAGAGATTCGCT-1	s1	ScISOr-Seq	517	758
CCTATCGAGGCATTTC-1	s1	ScISOr-Seq	378	529
TCGGGACCACGACGCT-1	s1	ScISOr-Seq	209	257
GGTAATCAGCGTGAGT-1	s1	ScISOr-Seq	317	420
GATGAGGCATATAGCC-1	s1	ScISOr-Seq	667	1021
TACCGAACATAGAAAC-1	s1	ScISOr-Seq	597	866
GGTGGCTGTTGGGTTT-1	s1	ScISOr-Seq	417	573
ATCGGATAGCCTCCAG-1	s1	ScISOr-Seq	235	293
ACGGGTCAGATGGCAC-1	s1	ScISOr-Seq	341	494
CATCGGGCAAGTGGAC-1	s1	ScISOr-Seq	345	459
ACAGGGACATCGTTCC-1	s1	ScISOr-Seq	343	467
TCACAAGAGTGGTTCT-1	s1	ScISOr-Seq	119	145
CGGAACCAGCCGATCC-1	s1	ScISOr-Seq	437	587
GGAAGTGCATCTGGGC-1	s1	ScISOr-Seq	726	1081
ACCCAAACATCCGGCA-1	s1	ScISOr-Seq	961	1554
ACGGGTCGTATTGGCT-1	s1	ScISOr-Seq	124	160
AGCCAATGTGAGCTCC-1	s1	ScISOr-Seq	430	610
GTGGTTAGTCTGATCA-1	s1	ScISOr-Seq	273	333
TCCGTGTCAAATTGGA-1	s1	ScISOr-Seq	533	740
CACACAAAGGTTGGTG-1	s1	ScISOr-Seq	496	715
TGGAGAGGTTTCCAAG-1	s1	ScISOr-Seq	989	1656
TTGCTGCTCGTGCATA-1	s1	ScISOr-Seq	216	281
CAGTTCCTCCCTTGTG-1	s1	ScISOr-Seq	578	847
AGCGTATCACACGTGC-1	s1	ScISOr-Seq	212	269
GATGGAGGTCTTCCGT-1	s1	ScISOr-Seq	682	959
ACGTCCTTCGGCTCTT-1	s1	ScISOr-Seq	189	247
GCATGATAGGTCGTAG-1	s1	ScISOr-Seq	400	534
TATTGGGAGACATCAA-1	s1	ScISOr-Seq	297	382
GTTGTCCGTTCCAGGC-1	s1	ScISOr-Seq	391	521
ATTCAGGTCCGTGGGT-1	s1	ScISOr-Seq	248	341
TTCGCTGGTCGTCAGC-1	s1	ScISOr-Seq	266	343
CAGAGCCAGCCTTTCC-1	s1	ScISOr-Seq	493	723
CTATAGGTCGAAGCAG-1	s1	ScISOr-Seq	361	489
CGTAATGAGGTTGCCC-1	s1	ScISOr-Seq	250	316
CGACAGCTCAAGCCCG-1	s1	ScISOr-Seq	427	611
GTGGGAAGTGAAGCTG-1	s1	ScISOr-Seq	371	522
CATACCCGTGCAAGAC-1	s1	ScISOr-Seq	491	667
CGTAGTATCAGCGCAC-1	s1	ScISOr-Seq	449	689
ACGTAGTAGTTGGCTT-1	s1	ScISOr-Seq	260	319
TATCAGGGTGACGCCT-1	s1	ScISOr-Seq	402	524
TCGGGTGGTTGCATCA-1	s1	ScISOr-Seq	294	394
GTGTCCTCACCGTGAC-1	s1	ScISOr-Seq	406	533
CATCCCACACGCCAGT-1	s1	ScISOr-Seq	346	456
CTGCCTACAGTATACC-1	s1	ScISOr-Seq	256	298
GAGAGGTAGTGGAAGA-1	s1	ScISOr-Seq	455	652
ATTATCCGTGTGTCCG-1	s1	ScISOr-Seq	619	932
GCATGATAGTTCTACG-1	s1	ScISOr-Seq	526	732
TGGTGATTCATGTCAG-1	s1	ScISOr-Seq	356	510
AAGTCGTCATGAGAAT-1	s1	ScISOr-Seq	390	551
TTCCAATGTTAAGGGC-1	s1	ScISOr-Seq	887	1451
CTCAGTCGTATTGAGA-1	s1	ScISOr-Seq	609	982
ATCCATTAGCAGGGAG-1	s1	ScISOr-Seq	205	258
GGTGGCTAGGTGGCTA-1	s1	ScISOr-Seq	575	893
GGGTAGAAGGTTACCT-1	s1	ScISOr-Seq	504	739
CCTGCATCAGGGAATC-1	s1	ScISOr-Seq	435	654
GGAGGTAAGGAACTCG-1	s1	ScISOr-Seq	758	1154
CCAAGCGAGGGTTAGC-1	s1	ScISOr-Seq	607	898
TTACGTTAGGGACTGT-1	s1	ScISOr-Seq	497	724
ATGGAGGGTATGGTAA-1	s1	ScISOr-Seq	265	316
TCATTCAAGTGCTACT-1	s1	ScISOr-Seq	279	383
GAGCTGCAGTTTCTTC-1	s1	ScISOr-Seq	472	659
GTCGTTCCAGCGCGTT-1	s1	ScISOr-Seq	199	235
GTAAGTCGTTTACTGG-1	s1	ScISOr-Seq	257	335
TTACCATTCCCGAATA-1	s1	ScISOr-Seq	344	418
GGAGAACCACAACGCC-1	s1	ScISOr-Seq	502	770
ATACTTCTCCGACAGC-1	s1	ScISOr-Seq	299	392
CAATTTCGTCCACAGC-1	s1	ScISOr-Seq	619	893
GTACAACCAAATCAAG-1	s1	ScISOr-Seq	211	265
AGAAGTACAAGGCAAC-1	s1	ScISOr-Seq	327	438
GAACGTTGTTTAGAGA-1	s1	ScISOr-Seq	416	605
CAGTGCGTCCGAGAAG-1	s1	ScISOr-Seq	557	904
AGTAGTCAGCCTCTGG-1	s1	ScISOr-Seq	401	582
TCTACATGTAAGGTCG-1	s1	ScISOr-Seq	329	452
CTTCTCTGTAGCTGAG-1	s1	ScISOr-Seq	506	723
GTAACCATCATCTACT-1	s1	ScISOr-Seq	192	239
GATGACTTCCGTGTAA-1	s1	ScISOr-Seq	407	584
ATAGACCCATCGGAGA-1	s1	ScISOr-Seq	244	314
AATGGAAAGGAGTACC-1	s1	ScISOr-Seq	377	513
TGGATCATCGAACTCA-1	s1	ScISOr-Seq	235	310
AAACGAATCCTCACGT-1	s1	ScISOr-Seq	525	770
GAATAGATCAAGAGTA-1	s1	ScISOr-Seq	456	685
CACCAAAAGCTGAGTG-1	s1	ScISOr-Seq	320	435
AGGTTACTCAGCTTGA-1	s1	ScISOr-Seq	685	978
TGTTGGAAGATTGATG-1	s1	ScISOr-Seq	426	554
AACCAACCACAAGGTG-1	s1	ScISOr-Seq	375	521
TTCATTGAGAGTATAC-1	s1	ScISOr-Seq	614	939
TGGTAGTTCTGGTCAA-1	s1	ScISOr-Seq	111	120
GTAGAGGCATTGAGGG-1	s1	ScISOr-Seq	445	662
CATAGACGTTCGGCGT-1	s1	ScISOr-Seq	707	979
TGTTCCGTCGTGCGAC-1	s1	ScISOr-Seq	304	385
CAGAGCCGTCCTATAG-1	s1	ScISOr-Seq	168	235
ATGGTTGCATCCGTGG-1	s1	ScISOr-Seq	513	768
TCTGCCAAGTTCCGGC-1	s1	ScISOr-Seq	475	688
ACGCACGGTCGCTTGG-1	s1	ScISOr-Seq	543	806
AACTTCTTCATCACAG-1	s1	ScISOr-Seq	287	387
ACTGCAATCTTCGTAT-1	s1	ScISOr-Seq	470	752
ACAGGGATCACCGGTG-1	s1	ScISOr-Seq	378	509
TTAGGCAGTCGACTGC-1	s1	ScISOr-Seq	322	427
GTCTAGACACATTCGA-1	s1	ScISOr-Seq	265	359
TCTAACTGTAGACGGT-1	s1	ScISOr-Seq	946	1455
TGTTGAGAGCCGTTGC-1	s1	ScISOr-Seq	129	143
TTGGGCGCAAGCTGTT-1	s1	ScISOr-Seq	532	763
TTCGCTGGTAACGGTG-1	s1	ScISOr-Seq	436	610
TGTTACTTCAACTCTT-1	s1	ScISOr-Seq	225	290
AGTACTGCACCAAAGG-1	s1	ScISOr-Seq	134	169
ATCACAGAGGTGTGAC-1	s1	ScISOr-Seq	394	526
TCATTGTAGGCTAGCA-1	s1	ScISOr-Seq	536	842
ATGAGTCGTACGTACT-1	s1	ScISOr-Seq	517	816
TGAGTCACACGCTGAC-1	s1	ScISOr-Seq	578	944
ATTACTCCACAGCCAC-1	s1	ScISOr-Seq	268	317
TTCTTCCCATCGATGT-1	s1	ScISOr-Seq	148	185
AGCCACGTCGACCACG-1	s1	ScISOr-Seq	333	444
GTTAGACTCGTTAGTG-1	s1	ScISOr-Seq	254	367
TCAGTTTAGGGAGATA-1	s1	ScISOr-Seq	103	134
AGGTCATAGCTATCTG-1	s1	ScISOr-Seq	355	498
ACTCCCATCAGACTGT-1	s1	ScISOr-Seq	498	686
TCACGGGCAAAGACGC-1	s1	ScISOr-Seq	259	334
GTAGGTTTCCCGTGTT-1	s1	ScISOr-Seq	231	288
AGACCATAGAGGTCGT-1	s1	ScISOr-Seq	498	664
GTGTTAGAGGCGATAC-1	s1	ScISOr-Seq	289	387
GCCCAGAAGGCTCAAG-1	s1	ScISOr-Seq	108	120
GCTGAATCAACTGTGT-1	s1	ScISOr-Seq	450	724
CTGTCGTGTGGATTTC-1	s1	ScISOr-Seq	308	464
ACCCTCATCCACTAGA-1	s1	ScISOr-Seq	349	470
GAGACTTAGCTAGAGC-1	s1	ScISOr-Seq	443	591
GTGATGTCACATGGTT-1	s1	ScISOr-Seq	241	333
GTGTTCCTCCGTTTCG-1	s1	ScISOr-Seq	347	466
CTTCAATCAAGCTACT-1	s1	ScISOr-Seq	170	202
CCTCCTCCACGCTGAC-1	s1	ScISOr-Seq	518	699
ATAGGCTAGCCATCCG-1	s1	ScISOr-Seq	344	506
CAATGACCATGTGGCC-1	s1	ScISOr-Seq	124	145
GATAGAACACGGCTAC-1	s1	ScISOr-Seq	284	347
GTTGTGAGTACGCGTC-1	s1	ScISOr-Seq	435	635
ATCGCCTAGAATGTTG-1	s1	ScISOr-Seq	167	193
AGAAGTACAGAGGACT-1	s1	ScISOr-Seq	147	205
AACCTGATCCATTGCC-1	s1	ScISOr-Seq	505	718
TACGGTAAGTCTAGCT-1	s1	ScISOr-Seq	728	1119
GAGTTTGCAGCTGTAT-1	s1	ScISOr-Seq	239	302
CACAGATAGTCACTGT-1	s1	ScISOr-Seq	301	390
TTTGATCGTCATGCAT-1	s1	ScISOr-Seq	245	320
AAAGTGAAGAAGTCCG-1	s1	ScISOr-Seq	126	162
TCAGTCCCAATCACGT-1	s1	ScISOr-Seq	943	1436
TCCTTCTCAAGTGGTG-1	s1	ScISOr-Seq	730	1156
AGCCAATGTTACCTGA-1	s1	ScISOr-Seq	412	557
CCAATTTCAAAGCGTG-1	s1	ScISOr-Seq	181	234
TCGGGTGCAACTGAAA-1	s1	ScISOr-Seq	314	411
ATACCGACACAGCTTA-1	s1	ScISOr-Seq	358	469
AGGACTTGTCTCTCTG-1	s1	ScISOr-Seq	363	512
CGCGTGAGTATTCTCT-1	s1	ScISOr-Seq	250	306
TCCTCCCCAGTTTCGA-1	s1	ScISOr-Seq	502	742
GAAGAATAGATTCGCT-1	s1	ScISOr-Seq	387	567
TGTTGAGGTCTACACA-1	s1	ScISOr-Seq	561	817
ACCCTCACACTAGAGG-1	s1	ScISOr-Seq	654	973
ATTCACTGTACAAAGT-1	s1	ScISOr-Seq	280	379
GATGACTCACAAATCC-1	s1	ScISOr-Seq	261	332
GGCTTTCGTGTCCATA-1	s1	ScISOr-Seq	198	260
TTATTGCGTGGACAGT-1	s1	ScISOr-Seq	568	784
GGGAAGTAGTTCCGTA-1	s1	ScISOr-Seq	675	1080
GGTAACTCACAGCTGC-1	s1	ScISOr-Seq	282	323
AATGGCTGTGGTCCGT-1	s1	ScISOr-Seq	208	252
TGCATGAAGGGAGGTG-1	s1	ScISOr-Seq	170	222
CTCAGGGGTTTGTTCT-1	s1	ScISOr-Seq	244	333
ACCAACAAGGATTTAG-1	s1	ScISOr-Seq	107	121
CTTTCGGCAGGCACAA-1	s1	ScISOr-Seq	314	391
ATTACCTCATCCTTGC-1	s1	ScISOr-Seq	807	1258
CGTAAGTGTTAGGGAC-1	s1	ScISOr-Seq	208	251
ATATCCTTCAGAATAG-1	s1	ScISOr-Seq	117	154
TTGCCTGAGTCCGCCA-1	s1	ScISOr-Seq	562	817
GACTCAATCTTGCGCT-1	s1	ScISOr-Seq	137	146
TGGGCTGGTACCAATC-1	s1	ScISOr-Seq	265	380
TGTTCATAGAACGCGT-1	s1	ScISOr-Seq	620	974
ATCGTCCAGGGTACGT-1	s1	ScISOr-Seq	527	759
AGGAGGTAGCCATTGT-1	s1	ScISOr-Seq	399	588
CAGGGCTTCAACTTTC-1	s1	ScISOr-Seq	670	1010
AGGCCACCACATTCGA-1	s1	ScISOr-Seq	356	475
TGCTCGTCAGGGACTA-1	s1	ScISOr-Seq	191	216
CCGGTGATCTTCGACC-1	s1	ScISOr-Seq	617	888
GTATTTCCACCTGAAT-1	s1	ScISOr-Seq	299	416
AGGATAAAGCCTGAAG-1	s1	ScISOr-Seq	408	581
AGGCTGCTCGGTCGAC-1	s1	ScISOr-Seq	405	569
AGTGCCGAGGTATAGT-1	s1	ScISOr-Seq	127	169
GGGCGTTCAGCATGCC-1	s1	ScISOr-Seq	386	596
TCATATCAGGGCAAGG-1	s1	ScISOr-Seq	483	648
GCGTTTCGTAGTACGG-1	s1	ScISOr-Seq	449	612
AGTGTTGAGTTGGGAC-1	s1	ScISOr-Seq	820	1298
TTGCCTGGTTTCTATC-1	s1	ScISOr-Seq	210	256
AGTGACTTCGTAACAC-1	s1	ScISOr-Seq	330	453
GATGAGGCAATAGAGT-1	s1	ScISOr-Seq	448	661
GTTTACTCAGGTTTAC-1	s1	ScISOr-Seq	520	768
AGGAGGTAGTGCCCGT-1	s1	ScISOr-Seq	271	343
ATGCATGAGGAATTAC-1	s1	ScISOr-Seq	535	791
CCGCAAGTCGTTCTAT-1	s1	ScISOr-Seq	270	349
CGTGCTTTCGGAACTT-1	s1	ScISOr-Seq	248	312
CTAAGTGGTCGTCTCT-1	s1	ScISOr-Seq	399	572
CTTCTCTGTGAGGAAA-1	s1	ScISOr-Seq	102	114
TTACTGTTCCGGTTCT-1	s1	ScISOr-Seq	347	465
CACTGTCGTGCCGAAA-1	s1	ScISOr-Seq	429	575
CCTCACACAAGATGGC-1	s1	ScISOr-Seq	329	420
TAACGACAGGTTGGAC-1	s1	ScISOr-Seq	528	741
ACTTCCGAGATGGTCG-1	s1	ScISOr-Seq	389	540
ACTCCCAAGCCGATTT-1	s1	ScISOr-Seq	453	643
CTGCAGGGTAGAGATT-1	s1	ScISOr-Seq	592	844
CAACGATCATGTCAGT-1	s1	ScISOr-Seq	295	412
TGTTGGAAGAGACAAG-1	s1	ScISOr-Seq	337	482
TTCAGGACATCCTTCG-1	s1	ScISOr-Seq	167	200
GCGGAAACAGTAACCT-1	s1	ScISOr-Seq	530	775
CCGTTCAGTCTAACGT-1	s1	ScISOr-Seq	542	729
CACACAAAGATGTTCC-1	s1	ScISOr-Seq	169	205
TAATCTCAGCAGGTCA-1	s1	ScISOr-Seq	311	409
CATTGAGAGAAGCGGG-1	s1	ScISOr-Seq	282	364
AAACCCACACGTTGGC-1	s1	ScISOr-Seq	383	550
CGTCCATCAGGCGATA-1	s1	ScISOr-Seq	579	875
GATTCGAAGCAACAGC-1	s1	ScISOr-Seq	251	348
TGACTCCTCACTGATG-1	s1	ScISOr-Seq	165	200
CACAGATAGGTCACCC-1	s1	ScISOr-Seq	217	253
AAGCCATTCGGCATTA-1	s1	ScISOr-Seq	168	221
GCTTTCGCAGGCGAAT-1	s1	ScISOr-Seq	603	930
TCGTGCTTCGATTCCC-1	s1	ScISOr-Seq	275	394
ATCCTATGTCAGTTTG-1	s1	ScISOr-Seq	172	201
AGGACTTTCTGGTTGA-1	s1	ScISOr-Seq	256	328
TCCTCTTTCCTAGCCT-1	s1	ScISOr-Seq	385	547
GTGAGTTAGCTTAGTC-1	s1	ScISOr-Seq	154	193
GCACATAAGTTCCGTA-1	s1	ScISOr-Seq	254	344
GTGTCCTGTCTTACTT-1	s1	ScISOr-Seq	306	402
ACTGATGTCAACGTGT-1	s1	ScISOr-Seq	121	151
CCATAAGCAGTCGGAA-1	s1	ScISOr-Seq	257	346
AACCTTTTCCGCACTT-1	s1	ScISOr-Seq	523	733
CTTGAGAAGCTCCGAC-1	s1	ScISOr-Seq	338	460
AACAAAGCAGCCGGTT-1	s1	ScISOr-Seq	221	257
GTGCACGGTCTCTCTG-1	s1	ScISOr-Seq	260	315
CTCAGAATCCATAGAC-1	s1	ScISOr-Seq	685	1024
GTTCTATGTGTCCGGT-1	s1	ScISOr-Seq	265	384
GCACTAAAGCTTTCCC-1	s1	ScISOr-Seq	191	231
TATGTTCAGAATTCAG-1	s1	ScISOr-Seq	268	364
GTGTAACGTGCCGTTG-1	s1	ScISOr-Seq	398	561
ACGCACGGTACTGCCG-1	s1	ScISOr-Seq	536	785
AGGAGGTCACCTCTAC-1	s1	ScISOr-Seq	191	239
CGATGCGGTGCCTTTC-1	s1	ScISOr-Seq	378	520
CGTAATGTCATGTCAG-1	s1	ScISOr-Seq	328	449
TCACTATTCCATCTGC-1	s1	ScISOr-Seq	300	373
TTGTTCAGTTCGGCCA-1	s1	ScISOr-Seq	352	516
TTATTGCAGGATCACG-1	s1	ScISOr-Seq	266	359
CTCCTCCCACATGACT-1	s1	ScISOr-Seq	254	311
TCACGCTCAGCGGTCT-1	s1	ScISOr-Seq	328	430
ATCCCTGAGCGGATCA-1	s1	ScISOr-Seq	128	151
CTACATTTCCATTGGA-1	s1	ScISOr-Seq	440	621
CTTCCGAGTGTAACGG-1	s1	ScISOr-Seq	236	316
TAATTCCAGAACTTCC-1	s1	ScISOr-Seq	394	555
TTCCTTCTCAACCCGG-1	s1	ScISOr-Seq	149	161
AGCATCAAGCGCTGAA-1	s1	ScISOr-Seq	525	767
CTAACTTGTCATTCCC-1	s1	ScISOr-Seq	151	208
TCTTCCTAGCAATTAG-1	s1	ScISOr-Seq	124	146
CATCGTCGTCTCTCCA-1	s1	ScISOr-Seq	353	505
GACGTTATCTGCTGAA-1	s1	ScISOr-Seq	177	231
AGACCATCATCCGCGA-1	s1	ScISOr-Seq	271	362
CCACAAATCGCGTTTC-1	s1	ScISOr-Seq	191	250
TGGTAGTGTGAACGGT-1	s1	ScISOr-Seq	202	258
CAATGACCATGGACAG-1	s1	ScISOr-Seq	210	245
GACCAATGTCTGCCTT-1	s1	ScISOr-Seq	328	423
ATGGGTTCACGGATCC-1	s1	ScISOr-Seq	549	802
GCACATACAATAACGA-1	s1	ScISOr-Seq	333	443
AATGCCACAGCTGGTC-1	s1	ScISOr-Seq	589	855
CGAAGTTAGCATGCGA-1	s1	ScISOr-Seq	116	141
GGAGATGTCATTTGGG-1	s1	ScISOr-Seq	348	516
GGAGGATGTAATGCGG-1	s1	ScISOr-Seq	571	798
GAGTTGTAGCCTGCCA-1	s1	ScISOr-Seq	389	579
GACACGCTCGAGCCAC-1	s1	ScISOr-Seq	759	1151
CTCACTGCACCCTGTT-1	s1	ScISOr-Seq	483	729
GTAGAAATCCTTCGAC-1	s1	ScISOr-Seq	595	893
GAGGGATTCGTTGTGA-1	s1	ScISOr-Seq	191	241
TCACGCTAGAAGCGGG-1	s1	ScISOr-Seq	699	981
CCGTGAGAGTGGTCAG-1	s1	ScISOr-Seq	399	572
CTGTGGGGTTATCCAG-1	s1	ScISOr-Seq	194	241
GGTAACTTCGTGGGAA-1	s1	ScISOr-Seq	481	634
CCTCTAGAGCTGTGCC-1	s1	ScISOr-Seq	147	200
CTTCTAATCGAACACT-1	s1	ScISOr-Seq	864	1392
TGCACGGCACTCACTC-1	s1	ScISOr-Seq	316	405
CGTCCATGTCTAGGTT-1	s1	ScISOr-Seq	140	161
CTCATCGGTGCAACGA-1	s1	ScISOr-Seq	641	960
ACCAACAAGGAGCTGT-1	s1	ScISOr-Seq	443	674
TAGGTTGCAAATGGTA-1	s1	ScISOr-Seq	233	291
AGGGTCCCACCGTGCA-1	s1	ScISOr-Seq	515	709
TAAGCGTAGTAAGAGG-1	s1	ScISOr-Seq	413	623
TGCATCCCACTAACCA-1	s1	ScISOr-Seq	634	945
TTTATGCGTGTCTCCT-1	s1	ScISOr-Seq	603	867
GTGAGCCGTACCGCGT-1	s1	ScISOr-Seq	168	232
GAGACCCAGATCCAAA-1	s1	ScISOr-Seq	235	286
TGAGCATTCTTGAACG-1	s1	ScISOr-Seq	525	780
ATGGATCGTGCGCTCA-1	s1	ScISOr-Seq	639	879
TTCCGTGGTAGATCGG-1	s1	ScISOr-Seq	164	213
TGCACGGCAGCTGAAG-1	s1	ScISOr-Seq	101	118
ACCCAAATCCGGGACT-1	s1	ScISOr-Seq	206	271
TGTAACGAGCTAATCC-1	s1	ScISOr-Seq	453	583
GTTGCGGTCAACGAGG-1	s1	ScISOr-Seq	236	322
ATTCGTTAGAGTTGAT-1	s1	ScISOr-Seq	346	453
GAACGTTGTTGTCATG-1	s1	ScISOr-Seq	428	612
ATTCCCGCATGGCTGC-1	s1	ScISOr-Seq	342	470
CATCGTCAGTCGTTAC-1	s1	ScISOr-Seq	392	522
GACCGTGCATCTATCT-1	s1	ScISOr-Seq	583	823
TTAGGGTAGAATCGAT-1	s1	ScISOr-Seq	240	303
GGGACTCGTCATGCAT-1	s1	ScISOr-Seq	147	178
TCTGCCAAGACTCATC-1	s1	ScISOr-Seq	418	562
CTAAGTGTCACCTTAT-1	s1	ScISOr-Seq	200	244
CAATGACCACGGTGAA-1	s1	ScISOr-Seq	673	974
ATCGGATCACGTGTGC-1	s1	ScISOr-Seq	303	410
GGGTTATTCCGATCGG-1	s1	ScISOr-Seq	495	725
TGGTGATCAAACCACT-1	s1	ScISOr-Seq	506	710
CCATAAGTCTGCGTCT-1	s1	ScISOr-Seq	167	210
TCTCCGAAGATAGTCA-1	s1	ScISOr-Seq	486	656
TGGTACAAGATGCAGC-1	s1	ScISOr-Seq	428	658
TGGGAGACATATGAAG-1	s1	ScISOr-Seq	369	542
AACCATGCAGCACACC-1	s1	ScISOr-Seq	232	270
CTTCTAATCATAAGGA-1	s1	ScISOr-Seq	356	459
ATGATCGAGACACACG-1	s1	ScISOr-Seq	218	267
TCGGGCAGTCGCAGTC-1	s1	ScISOr-Seq	337	426
TGTCAGAAGGTCCCGT-1	s1	ScISOr-Seq	280	378
TGAGCGCGTGAGCTCC-1	s1	ScISOr-Seq	627	892
AGCTCAAGTAGCGATG-1	s1	ScISOr-Seq	567	778
GCGAGAAAGTAGCCAG-1	s1	ScISOr-Seq	692	1030
CCTTGTGAGTATGCAA-1	s1	ScISOr-Seq	575	845
TCATTACAGCACTCTA-1	s1	ScISOr-Seq	537	760
GGAACCCAGGCGTTAG-1	s1	ScISOr-Seq	160	179
CAGTTAGTCAGCAGAG-1	s1	ScISOr-Seq	343	455
AGGTTGTCATGCGGTC-1	s1	ScISOr-Seq	432	655
ACTGTCCGTTATGACC-1	s1	ScISOr-Seq	364	501
TGCATCCCATAGGTTC-1	s1	ScISOr-Seq	248	313
ATGGGAGTCACACGAT-1	s1	ScISOr-Seq	139	165
GCTGAATGTCCATACA-1	s1	ScISOr-Seq	284	368
CAAGCTACAAATGGAT-1	s1	ScISOr-Seq	430	631
CACCGTTCAGGTTCCG-1	s1	ScISOr-Seq	312	412
CATACTTAGGAACTCG-1	s1	ScISOr-Seq	316	404
AGGGTCCCAGTATTCG-1	s1	ScISOr-Seq	107	134
CTACGGGCACAAGCTT-1	s1	ScISOr-Seq	250	299
AAAGGATTCCAAGCTA-1	s1	ScISOr-Seq	250	336
CTCCCAACAAGCGGAT-1	s1	ScISOr-Seq	434	622
CAGCCAGGTCGTGGAA-1	s1	ScISOr-Seq	525	779
CTACCCACATCCCGTT-1	s1	ScISOr-Seq	247	326
TACGGTACATCGATAC-1	s1	ScISOr-Seq	361	541
CCTTGTGGTGTTTACG-1	s1	ScISOr-Seq	200	251
TGACAGTAGTCTCGTA-1	s1	ScISOr-Seq	800	1303
CAGCGTGAGTATAGGT-1	s1	ScISOr-Seq	198	252
CATGGATGTATGAGAT-1	s1	ScISOr-Seq	146	172
CGGACACAGAATACAC-1	s1	ScISOr-Seq	430	651
TACTTCATCCGCTTAC-1	s1	ScISOr-Seq	381	511
ATCGTAGCAACTGCCG-1	s1	ScISOr-Seq	214	272
GTCACGGGTAGCACGA-1	s1	ScISOr-Seq	206	275
CTGATCCGTACTCCCT-1	s1	ScISOr-Seq	361	479
TGTGAGTCAGACCTGC-1	s1	ScISOr-Seq	469	705
TCTCTGGAGAATACAC-1	s1	ScISOr-Seq	778	1205
CATCGCTGTTCGGTCG-1	s1	ScISOr-Seq	336	435
ACGTAACAGGTTGAGC-1	s1	ScISOr-Seq	309	395
AGATCCATCTCGTGGG-1	s1	ScISOr-Seq	396	554
TCATGTTAGCACTAGG-1	s1	ScISOr-Seq	325	391
AGTTCCCGTCTGCGCA-1	s1	ScISOr-Seq	278	369
GTTGCTCAGGCTAACG-1	s1	ScISOr-Seq	567	828
TGATCTTGTATACCCA-1	s1	ScISOr-Seq	447	637
AGCTCAATCGTAGCCG-1	s1	ScISOr-Seq	258	327
TGTTCTATCCATCTAT-1	s1	ScISOr-Seq	188	231
TTTGACTGTCTGATCA-1	s1	ScISOr-Seq	426	689
AAACGAACACGCTATA-1	s1	ScISOr-Seq	177	228
TATCCTATCGTTGTTT-1	s1	ScISOr-Seq	212	255
GTCACGGCAAGCGCTC-1	s1	ScISOr-Seq	496	693
AAGCGTTAGCTAGAAT-1	s1	ScISOr-Seq	105	120
CAGCCAGCACACAGCC-1	s1	ScISOr-Seq	256	325
GCCAGCACAAGTGATA-1	s1	ScISOr-Seq	276	341
AGTCATGAGTGCTAGG-1	s1	ScISOr-Seq	263	351
ACCATTTCACGTTCGG-1	s1	ScISOr-Seq	148	207
CTCATGCCACGAAGAC-1	s1	ScISOr-Seq	163	215
CGAGTTAGTTGGCCGT-1	s1	ScISOr-Seq	438	598
TGTTCATCACCGCTAG-1	s1	ScISOr-Seq	338	470
TACCCGTTCATAGCAC-1	s1	ScISOr-Seq	119	138
CCGGTAGAGATTCGCT-1	s1	ScISOr-Seq	548	786
GGCGTCAAGGCCTTCG-1	s1	ScISOr-Seq	447	627
TGCTCGTCAGCTCGGT-1	s1	ScISOr-Seq	710	1039
CAATACGAGGGCAGGA-1	s1	ScISOr-Seq	711	1114
GCTGCAGAGAGGTTAT-1	s1	ScISOr-Seq	235	293
AACCTGAAGACTCAAA-1	s1	ScISOr-Seq	269	344
TGCAGTAGTACCAATC-1	s1	ScISOr-Seq	564	812
GATTGGTGTTTGCCGG-1	s1	ScISOr-Seq	125	156
CAAGACTCATCGATGT-1	s1	ScISOr-Seq	209	252
TCGATTTAGGTGCTAG-1	s1	ScISOr-Seq	217	273
TTCTCTCAGGATTTCC-1	s1	ScISOr-Seq	291	400
TCCTCTTTCAAACTGC-1	s1	ScISOr-Seq	314	397
GCCTGTTCACGGCTAC-1	s1	ScISOr-Seq	440	617
TCATTTGAGCATATGA-1	s1	ScISOr-Seq	341	495
GTGACGCTCTCATGGA-1	s1	ScISOr-Seq	420	644
GAGTTTGAGAAGCGAA-1	s1	ScISOr-Seq	226	275
CTTGAGATCACAGTGT-1	s1	ScISOr-Seq	409	581
TTGAACGTCAGGTGTT-1	s1	ScISOr-Seq	437	639
CCTCTCCTCCAGTACA-1	s1	ScISOr-Seq	575	803
AGGCTGCGTTTCACTT-1	s1	ScISOr-Seq	272	358
ACCTGAACAAGTATAG-1	s1	ScISOr-Seq	316	450
CATCGTCCAGGTAGTG-1	s1	ScISOr-Seq	543	805
GTGACGCAGCACACCC-1	s1	ScISOr-Seq	269	351
CTATCCGAGAGAACCC-1	s1	ScISOr-Seq	768	1176
GCCCAGATCATAGACC-1	s1	ScISOr-Seq	261	332
AAAGGGCCATCTAGAC-1	s1	ScISOr-Seq	297	372
ATTCAGGTCCCGTGTT-1	s1	ScISOr-Seq	233	308
GTCTAGATCCCGTGTT-1	s1	ScISOr-Seq	450	641
TCGGGTGAGGGCATGT-1	s1	ScISOr-Seq	421	616
TGCAGGCTCCACACAA-1	s1	ScISOr-Seq	416	545
ATATCCTGTTCTCCCA-1	s1	ScISOr-Seq	313	396
TTCTTGAGTCTCCCTA-1	s1	ScISOr-Seq	242	310
TCTTCCTAGGATCATA-1	s1	ScISOr-Seq	591	911
GGTGAAGTCCAGCACG-1	s1	ScISOr-Seq	281	384
CAATCGAAGCTATCCA-1	s1	ScISOr-Seq	278	393
TGAATCGAGTGCCTCG-1	s1	ScISOr-Seq	390	558
ACGTCCTTCTAGTTCT-1	s1	ScISOr-Seq	210	246
GCTACCTAGTAGACAT-1	s1	ScISOr-Seq	273	371
AGATCGTAGGCTGAAC-1	s1	ScISOr-Seq	246	365
CACGTGGGTTTCGCTC-1	s1	ScISOr-Seq	469	680
GGTTCTCTCACTGCTC-1	s1	ScISOr-Seq	336	470
CCGGTAGAGGATACGC-1	s1	ScISOr-Seq	259	337
TTCCGTGTCAGAGTGG-1	s1	ScISOr-Seq	487	722
ATGAGTCTCTTCGTAT-1	s1	ScISOr-Seq	449	616
AGGGCCTTCCACTGAA-1	s1	ScISOr-Seq	612	971
GGCACGTTCGCCTATC-1	s1	ScISOr-Seq	412	621
TTCTTGACATGCAGCC-1	s1	ScISOr-Seq	327	457
TTATTGCCAGTAGGAC-1	s1	ScISOr-Seq	525	712
TCCGTGTTCAAATGCC-1	s1	ScISOr-Seq	730	1064
AGAGCCCTCTCTTGCG-1	s1	ScISOr-Seq	477	643
TGCTGAACAACAGAGC-1	s1	ScISOr-Seq	136	163
CTAGACATCTCGACGG-1	s1	ScISOr-Seq	426	614
CCGATGGCAAGCACAG-1	s1	ScISOr-Seq	278	362
TCCATGCAGCTTACGT-1	s1	ScISOr-Seq	573	813
TTACGTTAGCTGACAG-1	s1	ScISOr-Seq	512	771
ATCGGCGCAAGCACCC-1	s1	ScISOr-Seq	600	841
TCGTGCTAGGGCAAGG-1	s1	ScISOr-Seq	117	135
CTGTAGACAAGACCTT-1	s1	ScISOr-Seq	418	575
TATTGGGGTATCCTTT-1	s1	ScISOr-Seq	122	137
TGCCGAGTCGGTTAGT-1	s1	ScISOr-Seq	260	340
TCCTCCCAGTGTTGTC-1	s1	ScISOr-Seq	564	826
TTTCATGGTCGAACGA-1	s1	ScISOr-Seq	457	633
TATCAGGGTCGGCTAC-1	s1	ScISOr-Seq	187	226
AAGCGTTCAGCTGCCA-1	s1	ScISOr-Seq	399	568
CATGCAATCTCGACGG-1	s1	ScISOr-Seq	807	1334
GATTTCTTCGTCGATA-1	s1	ScISOr-Seq	336	477
CCTCCAAGTGCGTCGT-1	s1	ScISOr-Seq	263	359
TATGTTCTCTATCACT-1	s1	ScISOr-Seq	149	178
GCCGTGATCTGAACGT-1	s1	ScISOr-Seq	136	167
GATCATGTCCTCACGT-1	s1	ScISOr-Seq	384	521
CACGAATTCCCGTTGT-1	s1	ScISOr-Seq	674	966
AATGACCTCTAAACGC-1	s1	ScISOr-Seq	253	309
GCCGATGAGGTAGCAC-1	s1	ScISOr-Seq	488	741
GACCTTCAGCTCGTGC-1	s1	ScISOr-Seq	357	523
CCGGGTACAGCAGGAT-1	s1	ScISOr-Seq	104	113
TCCCAGTGTCACTACA-1	s1	ScISOr-Seq	277	344
ATTCCCGGTACTGTTG-1	s1	ScISOr-Seq	293	392
GATCAGTTCCCAGCGA-1	s1	ScISOr-Seq	953	1532
GGTGTCGGTCGAATTC-1	s1	ScISOr-Seq	232	292
CACTAAGCAGTAGAGC-1	s1	ScISOr-Seq	419	592
GACGTTATCTTGGTCC-1	s1	ScISOr-Seq	305	411
CTTCTAAAGGATATAC-1	s1	ScISOr-Seq	218	253
CTCATCGAGCCTGACC-1	s1	ScISOr-Seq	248	334
GTGGAGAAGTTTAGGA-1	s1	ScISOr-Seq	372	517
CGTAATGGTCGCAACC-1	s1	ScISOr-Seq	563	843
TTGACCCTCTCATGGA-1	s1	ScISOr-Seq	581	823
CAGTGCGAGCCATCCG-1	s1	ScISOr-Seq	622	894
GCTTGGGAGTGCACAG-1	s1	ScISOr-Seq	550	839
AACAAGATCAAGCCAT-1	s1	ScISOr-Seq	175	205
TCGATTTAGGGCCCTT-1	s1	ScISOr-Seq	694	1063
AAGATAGGTCCGAAAG-1	s1	ScISOr-Seq	131	145
TTCACGCCACAGGATG-1	s1	ScISOr-Seq	253	329
CTCATGCTCCGTGTAA-1	s1	ScISOr-Seq	387	563
CTTCTCTTCGGCTTGG-1	s1	ScISOr-Seq	549	822
AGATCCAGTGTCCAAT-1	s1	ScISOr-Seq	276	380
GCCAGGTTCGGCTGAC-1	s1	ScISOr-Seq	414	555
GCACATAGTAGACAAT-1	s1	ScISOr-Seq	527	734
GGGCTCAGTTTCTATC-1	s1	ScISOr-Seq	574	820
TGTTCATGTCGCTTGG-1	s1	ScISOr-Seq	474	661
GACCGTGCACGCAGTC-1	s1	ScISOr-Seq	326	428
ACAACCACACCCTTAC-1	s1	ScISOr-Seq	428	569
AAGATAGGTGGCCCAT-1	s1	ScISOr-Seq	354	476
CATTCATAGGTGATAT-1	s1	ScISOr-Seq	281	372
AGGGTGAAGGGCGAGA-1	s1	ScISOr-Seq	421	636
CTCCATGCACTTGTCC-1	s1	ScISOr-Seq	459	641
GATTCTTTCCTGGGAC-1	s1	ScISOr-Seq	317	443
CCTTCAGAGGAGTACC-1	s1	ScISOr-Seq	492	697
TGATCTTCAGACGATG-1	s1	ScISOr-Seq	437	688
AGCTACAAGGTGCTAG-1	s1	ScISOr-Seq	707	1057
TACTTGTAGTTCCGTA-1	s1	ScISOr-Seq	107	119
ATTCAGGAGCGTGCTC-1	s1	ScISOr-Seq	637	976
ACTGTCCGTAGGCAGT-1	s1	ScISOr-Seq	532	750
CTGCATCCAGTTTCGA-1	s1	ScISOr-Seq	254	318
CACTGGGAGGAAGTAG-1	s1	ScISOr-Seq	461	648
AGGACTTGTCAGCGTC-1	s1	ScISOr-Seq	412	561
CTTGAGACAATCGTCA-1	s1	ScISOr-Seq	266	345
TGATGCAAGGATATAC-1	s1	ScISOr-Seq	564	806
ACCTACCGTTGTGGAG-1	s1	ScISOr-Seq	104	131
CATAGACCAGGTGGAT-1	s1	ScISOr-Seq	265	332
GCCAGGTGTTGGAGGT-1	s1	ScISOr-Seq	439	651
TAACTTCCAGAACTAA-1	s1	ScISOr-Seq	119	151
TGCATCCTCTTCGATT-1	s1	ScISOr-Seq	557	780
GACTCAACATCATTGG-1	s1	ScISOr-Seq	380	566
AGATGAATCGCGATCG-1	s1	ScISOr-Seq	320	387
TCATCATGTTACACTG-1	s1	ScISOr-Seq	444	617
TAAGCGTCAAGAAATC-1	s1	ScISOr-Seq	524	837
CCGAACGCACAGCGCT-1	s1	ScISOr-Seq	440	642
ATCCACCAGTCATACC-1	s1	ScISOr-Seq	395	549
GTGCAGCAGTCAATCC-1	s1	ScISOr-Seq	518	762
TGTTTGTAGTGGTTAA-1	s1	ScISOr-Seq	606	851
TTGCATTAGTCGTTAC-1	s1	ScISOr-Seq	878	1326
ACTTCCGAGTGATGGC-1	s1	ScISOr-Seq	492	703
TCAGTCCTCCTCGATC-1	s1	ScISOr-Seq	436	570
AGGATCTAGGATTTGA-1	s1	ScISOr-Seq	452	654
GGGTTATGTCTAACGT-1	s1	ScISOr-Seq	560	815
TAGCACAAGGACGCTA-1	s1	ScISOr-Seq	316	408
TTCCACGTCCTCTGCA-1	s1	ScISOr-Seq	309	410
AAGAACAGTACCCGAC-1	s1	ScISOr-Seq	445	630
ACAGCCGAGTCTACCA-1	s1	ScISOr-Seq	380	513
CACACAAGTAATTAGG-1	s1	ScISOr-Seq	292	407
CGATCGGTCCTACTGC-1	s1	ScISOr-Seq	199	239
GTGACGCTCTGAACGT-1	s1	ScISOr-Seq	439	633
TGCTGAAAGACCAACG-1	s1	ScISOr-Seq	327	460
GAGTCATAGTAATACG-1	s1	ScISOr-Seq	209	270
TTCTGTAGTGGCTGAA-1	s1	ScISOr-Seq	720	1036
TACCCACGTCGAGCAA-1	s1	ScISOr-Seq	414	562
CATGGTAAGTAACCTC-1	s1	ScISOr-Seq	237	282
CCTCCAATCGAAACAA-1	s1	ScISOr-Seq	389	603
ACCAAACGTTGCCATA-1	s1	ScISOr-Seq	254	309
TTACCGCGTAATTGGA-1	s1	ScISOr-Seq	417	604
TGTTCTAGTCATCGGC-1	s1	ScISOr-Seq	453	626
ATCCCTGTCCTCACCA-1	s1	ScISOr-Seq	464	618
AGGTTACAGGTCATAA-1	s1	ScISOr-Seq	223	288
ACTATCTAGATGTAGT-1	s1	ScISOr-Seq	219	283
AACAGGGGTTCCACAA-1	s1	ScISOr-Seq	250	304
AGACTCACACGTACAT-1	s1	ScISOr-Seq	200	247
TGAGCATTCTCGCGTT-1	s1	ScISOr-Seq	385	572
TGATTTCGTTTACACG-1	s1	ScISOr-Seq	125	139
CTCCAACGTCCAAATC-1	s1	ScISOr-Seq	723	1060
ATCACAGAGGTATTGA-1	s1	ScISOr-Seq	365	456
TGCAGATTCCCAAGCG-1	s1	ScISOr-Seq	150	185
AGTGACTTCAGCATTG-1	s1	ScISOr-Seq	362	503
CAGGGCTAGTGTACCT-1	s1	ScISOr-Seq	195	248
CACGTTCTCTCCGAGG-1	s1	ScISOr-Seq	284	352
AATGGAAAGATGACCG-1	s1	ScISOr-Seq	455	681
GCGGAAATCGAGATAA-1	s1	ScISOr-Seq	395	515
TCGTGCTCAACTCGAT-1	s1	ScISOr-Seq	493	683
CAACCTCCATCGTTCC-1	s1	ScISOr-Seq	214	251
AACCATGCATGAAAGT-1	s1	ScISOr-Seq	206	247
AGCGCTGGTCGAATGG-1	s1	ScISOr-Seq	569	821
GTCGCGATCACGAGGA-1	s1	ScISOr-Seq	233	341
GCACGGTAGCAGCACA-1	s1	ScISOr-Seq	499	626
TTCCAATAGAGAGTGA-1	s1	ScISOr-Seq	127	146
CTGTCGTGTGTGTGTT-1	s1	ScISOr-Seq	185	256
CTAAGTGAGTGGCCTC-1	s1	ScISOr-Seq	145	178
TATTGCTTCAATCAGC-1	s1	ScISOr-Seq	290	389
ATTCTACCACAAACGG-1	s1	ScISOr-Seq	453	639
ATAGACCCAAGACCGA-1	s1	ScISOr-Seq	122	148
GACACGCAGTTGTCAC-1	s1	ScISOr-Seq	412	641
TACCTCGAGCTAGAGC-1	s1	ScISOr-Seq	494	741
TCATCATTCCACATAG-1	s1	ScISOr-Seq	452	659
CGGAACCAGGGCTGAT-1	s1	ScISOr-Seq	162	185
TGACGCGAGTTTCGAC-1	s1	ScISOr-Seq	715	1088
GTAGATCAGTGCCCGT-1	s1	ScISOr-Seq	257	323
GATTGGTTCGCGGACT-1	s1	ScISOr-Seq	495	809
AGCTACAAGCGGTATG-1	s1	ScISOr-Seq	111	125
GTCACGGAGGCGAACT-1	s1	ScISOr-Seq	646	1102
CGTTGGGAGGTTTACC-1	s1	ScISOr-Seq	416	624
TCGTAGACACCTCTGT-1	s1	ScISOr-Seq	161	209
GTGCACGAGACGCATG-1	s1	ScISOr-Seq	559	792
ATTCCATAGTAGCATA-1	s1	ScISOr-Seq	230	294
ATGTCTTAGCTGACAG-1	s1	ScISOr-Seq	216	262
TGTTACTTCCACGTGG-1	s1	ScISOr-Seq	404	541
ATAGGCTGTTTGAACC-1	s1	ScISOr-Seq	168	217
AACCAACGTAACCCTA-1	s1	ScISOr-Seq	397	553
CCTATCGCACCTGCGA-1	s1	ScISOr-Seq	623	928
ATGGTTGCAACCACGC-1	s1	ScISOr-Seq	250	320
TCAATTCAGCCTCACG-1	s1	ScISOr-Seq	281	359
GGGTTTATCGGCACTG-1	s1	ScISOr-Seq	583	837
TATGTTCCAGAGAGGG-1	s1	ScISOr-Seq	364	456
CCCTGATCAGATACCT-1	s1	ScISOr-Seq	371	488
GCGATCGCAATAAGGT-1	s1	ScISOr-Seq	373	510
GTTGAACCACCAAAGG-1	s1	ScISOr-Seq	208	263
GGGTTTAGTACCTTCC-1	s1	ScISOr-Seq	143	184
GAGTTACGTTGTACGT-1	s1	ScISOr-Seq	490	700
CCTTGTGCAAGGCTTT-1	s1	ScISOr-Seq	214	266
CATAAGCCAGTAGTGG-1	s1	ScISOr-Seq	314	433
ATGCATGTCAACCGAT-1	s1	ScISOr-Seq	461	739
GACCGTGGTGCCGGTT-1	s1	ScISOr-Seq	553	800
AGGACTTAGAGGTGCT-1	s1	ScISOr-Seq	242	318
AACCTGAGTAGGTTTC-1	s1	ScISOr-Seq	355	475
GGTCTGGTCCTCTAGC-1	s1	ScISOr-Seq	293	379
GTAAGTCCAGAGGAAA-1	s1	ScISOr-Seq	464	661
TGCAGATAGCCTCAGC-1	s1	ScISOr-Seq	642	903
ATAGAGAAGGTACATA-1	s1	ScISOr-Seq	184	234
AACCAACAGTACTGTC-1	s1	ScISOr-Seq	217	276
CCTCTCCTCTGCTAGA-1	s1	ScISOr-Seq	499	752
CTGTGAATCGTAGGAG-1	s1	ScISOr-Seq	340	451
GCAGTTAGTATGAAGT-1	s1	ScISOr-Seq	157	192
ATTTCACAGAGTTCGG-1	s1	ScISOr-Seq	244	305
ACTGCAAAGCTCGAAG-1	s1	ScISOr-Seq	237	299
TGTTTGTAGTGAGCCA-1	s1	ScISOr-Seq	267	370
GGTGTCGTCGCTCTAC-1	s1	ScISOr-Seq	526	775
GGGTTTACAATGTTGC-1	s1	ScISOr-Seq	307	392
TGCACGGTCTCGCCTA-1	s1	ScISOr-Seq	310	404
AATTCCTAGCGTCAAG-1	s1	ScISOr-Seq	348	456
GTTCATTAGTCGTTAC-1	s1	ScISOr-Seq	317	436
GGGTTTAGTAGCGCCT-1	s1	ScISOr-Seq	602	851
TTTACTGCATGGCTGC-1	s1	ScISOr-Seq	286	392
TGCTCCACAGAGAGGG-1	s1	ScISOr-Seq	220	299
GCTGAATTCCAGTTCC-1	s1	ScISOr-Seq	128	141
CATACTTTCCACTTTA-1	s1	ScISOr-Seq	141	167
AAAGTGAAGAACCCGA-1	s1	ScISOr-Seq	266	365
CGGGTGTAGGTAAGGA-1	s1	ScISOr-Seq	410	609
ATCTTCACAGTCCGTG-1	s1	ScISOr-Seq	183	223
TTCTTGAAGTACTCGT-1	s1	ScISOr-Seq	213	261
GAAATGAAGTGGATAT-1	s1	ScISOr-Seq	179	235
CGAGTGCGTCTTCCGT-1	s1	ScISOr-Seq	389	588
TACCGAATCACATACG-1	s1	ScISOr-Seq	596	860
CACTTCGCACTGCATA-1	s1	ScISOr-Seq	373	494
GAGTGAGCAGTAACGG-1	s1	ScISOr-Seq	112	152
TACAACGAGACTGTTC-1	s1	ScISOr-Seq	469	662
TGTGATGCAAAGGCAC-1	s1	ScISOr-Seq	638	949
GTATTGGAGAGCAGCT-1	s1	ScISOr-Seq	364	497
TACATTCAGCATCCCG-1	s1	ScISOr-Seq	248	321
TATTTCGAGACGGTCA-1	s1	ScISOr-Seq	230	276
AGGGTCCCACACCTGG-1	s1	ScISOr-Seq	600	916
TGCATCCGTCCGTACG-1	s1	ScISOr-Seq	162	212
CATCGTCCAAGACGAC-1	s1	ScISOr-Seq	216	260
TCTTGCGGTAGCTTTG-1	s1	ScISOr-Seq	326	453
GGTGTTACATTGAGCT-1	s1	ScISOr-Seq	557	784
ATACTTCCAGCAGGAT-1	s1	ScISOr-Seq	541	804
CAACCAAGTCAGTCCG-1	s1	ScISOr-Seq	428	599
TGCAGGCTCTCTGAGA-1	s1	ScISOr-Seq	376	501
TGATCAGAGAGTGGCT-1	s1	ScISOr-Seq	284	385
GCCAGCACAAATGCTC-1	s1	ScISOr-Seq	133	162
TGAGGGACACTCCACT-1	s1	ScISOr-Seq	156	179
TGTCCTGTCGATACTG-1	s1	ScISOr-Seq	353	483
CGTTAGATCGTGACTA-1	s1	ScISOr-Seq	225	262
CTATCCGCAGCGAACA-1	s1	ScISOr-Seq	170	211
CTGTACCAGAGTTGTA-1	s1	ScISOr-Seq	103	118
GTCGTTCGTGATACAA-1	s1	ScISOr-Seq	364	484
CATACTTTCCTCTAAT-1	s1	ScISOr-Seq	339	436
TCTTAGTCACTGGACC-1	s1	ScISOr-Seq	264	327
TCAGTCCAGGTTCTTG-1	s1	ScISOr-Seq	102	113
GGAGGATTCTGTCGTC-1	s1	ScISOr-Seq	195	237
GGTGGCTCAATTGCGT-1	s1	ScISOr-Seq	473	679
TCCTCCCAGCTATCTG-1	s1	ScISOr-Seq	517	753
GCAACCGGTTTACCTT-1	s1	ScISOr-Seq	260	346
ACACGCGAGACTCTTG-1	s1	ScISOr-Seq	166	205
CTCCTCCCAACTGCCG-1	s1	ScISOr-Seq	317	391
TAATTCCCAGCGCGTT-1	s1	ScISOr-Seq	446	626
TCCTCCCCAGTGACCC-1	s1	ScISOr-Seq	567	866
GCCAGCAGTCGTGGTC-1	s1	ScISOr-Seq	318	500
CTGAGGCGTAGCGATG-1	s1	ScISOr-Seq	319	423
CGAGGAACACCCTAGG-1	s1	ScISOr-Seq	557	798
CCTCACAGTCGACTTA-1	s1	ScISOr-Seq	497	734
AGGGCTCGTGGCCACT-1	s1	ScISOr-Seq	400	543
TGTGTGATCCATACAG-1	s1	ScISOr-Seq	132	146
GTCAAACAGCAAACAT-1	s1	ScISOr-Seq	703	1117
TCACGGGCAGGTCCGT-1	s1	ScISOr-Seq	551	785
AGTGATCTCAAGTGGG-1	s1	ScISOr-Seq	345	479
CTCCTCCAGGATACGC-1	s1	ScISOr-Seq	889	1445
CTGTCGTTCATCGCAA-1	s1	ScISOr-Seq	285	368
GTTATGGAGTAACCGG-1	s1	ScISOr-Seq	207	263
TGAGCATTCATTCGGA-1	s1	ScISOr-Seq	208	295
GCACTAAGTCCAGCAC-1	s1	ScISOr-Seq	420	589
TGGGATTCAGGTTCAT-1	s1	ScISOr-Seq	257	326
GTGCGTGAGTCAGCGA-1	s1	ScISOr-Seq	523	765
TACGCTCGTAGCACAG-1	s1	ScISOr-Seq	874	1316
ATGGGTTTCCGTAATG-1	s1	ScISOr-Seq	623	860
CGAAGGAGTTCGGCTG-1	s1	ScISOr-Seq	637	943
GGGATCCAGTACTGTC-1	s1	ScISOr-Seq	436	610
CTGTGGGTCTCAACCC-1	s1	ScISOr-Seq	115	140
GAGAGGTTCGCGTGCA-1	s1	ScISOr-Seq	302	422
AACGAAATCACGAGGA-1	s1	ScISOr-Seq	243	344
CAATCGACAACAGCCC-1	s1	ScISOr-Seq	389	542
ATCGTCCTCGGAAACG-1	s1	ScISOr-Seq	235	303
CACTGAACAAGAATAC-1	s1	ScISOr-Seq	485	727
TGTGAGTCACAGTACT-1	s1	ScISOr-Seq	321	430
GTGTTAGTCTGTTCAT-1	s1	ScISOr-Seq	509	722
TCATTACTCCGTGGTG-1	s1	ScISOr-Seq	250	306
CCACTTGGTCTCGGAC-1	s1	ScISOr-Seq	130	151
AATGGCTCACTGTGTA-1	s1	ScISOr-Seq	333	444
ATCGGATGTCGATTCA-1	s1	ScISOr-Seq	327	419
ATACCGAAGGCTAGCA-1	s1	ScISOr-Seq	358	473
GACTATGAGATGCCGA-1	s1	ScISOr-Seq	233	281
CAGCCAGAGAACGCGT-1	s1	ScISOr-Seq	261	336
AGAACCTAGAGCCTGA-1	s1	ScISOr-Seq	611	877
AGCTCAACACGAGGTA-1	s1	ScISOr-Seq	623	920
ACCACAAGTCCGTTTC-1	s1	ScISOr-Seq	588	876
TGCTCCAAGCCATATC-1	s1	ScISOr-Seq	484	700
GTTCATTTCGCTCTAC-1	s1	ScISOr-Seq	735	1064
TACTTGTAGTACGTCT-1	s1	ScISOr-Seq	182	237
GAGTTACAGGTCGAGT-1	s1	ScISOr-Seq	232	305
TCCATGCTCGGTCGAC-1	s1	ScISOr-Seq	308	383
TTCATGTCACAATGTC-1	s1	ScISOr-Seq	468	614
CCTAACCGTGGCCCAT-1	s1	ScISOr-Seq	341	429
GGCACGTCATGGATCT-1	s1	ScISOr-Seq	161	241
CTTCTAAAGTCCCAGC-1	s1	ScISOr-Seq	290	360
ATTACCTTCTCTTAAC-1	s1	ScISOr-Seq	609	882
AGGTAGGTCTCGAACA-1	s1	ScISOr-Seq	534	787
GCGAGAAAGGCCCAAA-1	s1	ScISOr-Seq	101	133
CCTCAGTCAGTCAGAG-1	s1	ScISOr-Seq	174	193
TATCAGGTCCTCTAAT-1	s1	ScISOr-Seq	310	418
GGATCTAAGTATGACA-1	s1	ScISOr-Seq	271	379
TTTGGAGTCACGGGCT-1	s1	ScISOr-Seq	420	586
CGATCGGCAGCCCAGT-1	s1	ScISOr-Seq	324	423
AATGACCGTTACAGCT-1	s1	ScISOr-Seq	293	370
GAGTGAGTCTTGGAAC-1	s1	ScISOr-Seq	283	348
CTTCAATGTTCTGACA-1	s1	ScISOr-Seq	475	733
AGGGTTTCATGACGTT-1	s1	ScISOr-Seq	235	297
GCAGCCAAGAGAGTGA-1	s1	ScISOr-Seq	248	321
GTACAACCAGATCCAT-1	s1	ScISOr-Seq	255	315
CTCAGGGTCTCCCAAC-1	s1	ScISOr-Seq	283	359
AGGGTTTGTGATCGTT-1	s1	ScISOr-Seq	514	775
ACTGTCCCAAAGGCTG-1	s1	ScISOr-Seq	252	313
GACCAATTCTGGCTGG-1	s1	ScISOr-Seq	484	654
TCGTCCATCGAGTCTA-1	s1	ScISOr-Seq	853	1300
ATTCAGGCAGACCGCT-1	s1	ScISOr-Seq	267	375
GTCCCATAGACCATTC-1	s1	ScISOr-Seq	481	692
TCATGCCGTATCTCGA-1	s1	ScISOr-Seq	253	353
AGAACAAAGTTCCAGT-1	s1	ScISOr-Seq	281	372
GGATCTATCTCGACGG-1	s1	ScISOr-Seq	485	676
ACGTAACGTCAACATC-1	s1	ScISOr-Seq	104	122
TGAGGGATCTGACGCG-1	s1	ScISOr-Seq	358	476
TACACCCTCGGAGATG-1	s1	ScISOr-Seq	113	146
TTCTAACCATCGGAGA-1	s1	ScISOr-Seq	334	452
CCACCATGTGGAACAC-1	s1	ScISOr-Seq	258	325
ATGCATGCAAATGCTC-1	s1	ScISOr-Seq	445	567
ATCGCCTGTAGCGCCT-1	s1	ScISOr-Seq	425	601
TCCTGCAGTCAGATTC-1	s1	ScISOr-Seq	633	879
CCTTTGGCAATTGCGT-1	s1	ScISOr-Seq	315	419
CATAAGCGTGACTATC-1	s1	ScISOr-Seq	235	298
ACTTCGCTCCAAATGC-1	s1	ScISOr-Seq	729	1007
TTGTGGAAGCTGAGCA-1	s1	ScISOr-Seq	401	533
AGTTCGAGTGACACAG-1	s1	ScISOr-Seq	317	416
GCTACCTTCTGATTCT-1	s1	ScISOr-Seq	539	714
ACGGAAGCACGTAGTT-1	s1	ScISOr-Seq	370	500
ATTCCTAAGTATGGAT-1	s1	ScISOr-Seq	131	166
TCGTAGAAGAATCGAT-1	s1	ScISOr-Seq	172	203
TGGAACTGTCTTGAAC-1	s1	ScISOr-Seq	409	545
TCCACGTGTGTTAACC-1	s1	ScISOr-Seq	619	900
TCCAGAAAGACGGTTG-1	s1	ScISOr-Seq	292	390
GGGTTATGTTGGCTAT-1	s1	ScISOr-Seq	272	348
TCAATCTAGTTGCTCA-1	s1	ScISOr-Seq	254	307
TCTATCAGTGTAAACA-1	s1	ScISOr-Seq	427	586
CATTCCGCACTCTGCT-1	s1	ScISOr-Seq	657	996
TCGTAGATCTAGAGCT-1	s1	ScISOr-Seq	228	305
CTTAGGACAGGTTCGC-1	s1	ScISOr-Seq	268	376
TTCACCGGTAGAGATT-1	s1	ScISOr-Seq	300	388
CTCCCTCCAATCTGCA-1	s1	ScISOr-Seq	445	680
ATAGACCTCGTGGCTG-1	s1	ScISOr-Seq	117	131
GGGAGTAAGGGAGGGT-1	s1	ScISOr-Seq	360	525
TAACACGGTGAATTGA-1	s1	ScISOr-Seq	726	1072
ACTATCTCAACCACGC-1	s1	ScISOr-Seq	179	221
CATAAGCAGTTACTCG-1	s1	ScISOr-Seq	226	280
TCGTGCTCACTAACGT-1	s1	ScISOr-Seq	447	644
ACTTATCAGAGTCTGG-1	s1	ScISOr-Seq	478	644
GACGCTGTCTTTGCTA-1	s1	ScISOr-Seq	604	893
GTCAAACAGTAATCCC-1	s1	ScISOr-Seq	169	233
TTGTTGTCAACTGGTT-1	s1	ScISOr-Seq	222	265
TGAATCGGTGCCTACG-1	s1	ScISOr-Seq	463	654
CATGCTCAGTGGACGT-1	s1	ScISOr-Seq	196	233
TCCTAATCACCAAAGG-1	s1	ScISOr-Seq	253	331
TATTTCGCAGACCTGC-1	s1	ScISOr-Seq	410	564
AAGACTCCAATCTCTT-1	s1	ScISOr-Seq	276	338
ACTGTGAGTCTAGATC-1	s1	ScISOr-Seq	122	149
GGTGTTACAGCTCATA-1	s1	ScISOr-Seq	597	854
GATGCTACAATATCCG-1	s1	ScISOr-Seq	208	253
AGTAACCGTGTCCAAT-1	s1	ScISOr-Seq	407	577
CTGAGCGGTGAGCTCC-1	s1	ScISOr-Seq	192	251
GTCGTAACAACGACAG-1	s1	ScISOr-Seq	397	559
CATGCTCGTGCCTGCA-1	s1	ScISOr-Seq	340	457
AGACTCAAGGACACTG-1	s1	ScISOr-Seq	561	792
CTTGATTTCAGAACCT-1	s1	ScISOr-Seq	590	865
ATGTCTTTCGACTCCT-1	s1	ScISOr-Seq	107	139
TTTCGATGTCTGTGGC-1	s1	ScISOr-Seq	304	391
TCATCATAGGCTCTCG-1	s1	ScISOr-Seq	530	738
AAGGAATCACTAGAGG-1	s1	ScISOr-Seq	260	337
CCAAGCGGTATGACAA-1	s1	ScISOr-Seq	802	1248
ACTGATGAGACTTGTC-1	s1	ScISOr-Seq	118	136
ATTTACCAGGTGCTTT-1	s1	ScISOr-Seq	328	495
GGGTGAACATTCACCC-1	s1	ScISOr-Seq	640	926
GATGACTGTGTTCCTC-1	s1	ScISOr-Seq	368	503
AGGACGACACTGTTCC-1	s1	ScISOr-Seq	434	631
CGTTGGGCAAATAAGC-1	s1	ScISOr-Seq	688	1017
TGCATCCCAAACTGCT-1	s1	ScISOr-Seq	247	336
GATTTCTAGATGGGCT-1	s1	ScISOr-Seq	436	641
CAGAGCCCAACCCTAA-1	s1	ScISOr-Seq	421	608
CTACATTTCATGGAGG-1	s1	ScISOr-Seq	354	509
TTTACCACAACCCTAA-1	s1	ScISOr-Seq	239	302
GTCATGACAAATGAAC-1	s1	ScISOr-Seq	288	379
GCACATAGTTATTCCT-1	s1	ScISOr-Seq	476	639
AACCACATCAGGACAG-1	s1	ScISOr-Seq	375	508
GTGCTGGGTTCCTAGA-1	s1	ScISOr-Seq	464	663
GAGTTACCAAATCAGA-1	s1	ScISOr-Seq	332	482
ATTCGTTGTTCGAAGG-1	s1	ScISOr-Seq	574	903
CTGTCGTCAGCTCATA-1	s1	ScISOr-Seq	229	275
GGCACGTAGTCGTCTA-1	s1	ScISOr-Seq	507	745
TTACGCCTCCGATCGG-1	s1	ScISOr-Seq	175	221
TGACGCGAGGGTCACA-1	s1	ScISOr-Seq	481	655
TTACGCCAGCGTCGAA-1	s1	ScISOr-Seq	482	689
TATCTGTCAAATGCTC-1	s1	ScISOr-Seq	147	172
TCATTCATCTGTCCGT-1	s1	ScISOr-Seq	103	118
TATCTTGTCCATTTCA-1	s1	ScISOr-Seq	350	470
TTTGGAGTCGTGGACC-1	s1	ScISOr-Seq	803	1290
TGATGCAGTCGGTGTC-1	s1	ScISOr-Seq	243	303
CCGGGTATCTCACTCG-1	s1	ScISOr-Seq	273	353
AGACAGGGTATGTCAC-1	s1	ScISOr-Seq	323	435
CATACTTCATCTGGGC-1	s1	ScISOr-Seq	429	593
GAGTTACCACATGGTT-1	s1	ScISOr-Seq	115	145
GTTAGACCAGGTATGG-1	s1	ScISOr-Seq	309	444
CTTGAGATCCACAGCG-1	s1	ScISOr-Seq	283	372
ATCACAGGTCAGATTC-1	s1	ScISOr-Seq	169	210
CCGCAAGTCGACCCAG-1	s1	ScISOr-Seq	992	1596
GTAGATCCACAACATC-1	s1	ScISOr-Seq	626	962
AAGTGAATCCGTGCGA-1	s1	ScISOr-Seq	578	832
GGTAATCGTTAGCTAC-1	s1	ScISOr-Seq	298	367
GCTTGGGAGGCTGGAT-1	s1	ScISOr-Seq	480	679
CATGGTACAACTTGCA-1	s1	ScISOr-Seq	252	322
CTCCCTCCATTGACTG-1	s1	ScISOr-Seq	527	763
CATCCGTCAGCGGTTC-1	s1	ScISOr-Seq	422	558
GTCACGGGTCCATCTC-1	s1	ScISOr-Seq	312	463
CTGAATGGTTGCATGT-1	s1	ScISOr-Seq	149	166
TTCATTGCATGGTACT-1	s1	ScISOr-Seq	580	878
TGCTTGCTCATTACTC-1	s1	ScISOr-Seq	572	791
ATCGTCCTCAACACCA-1	s1	ScISOr-Seq	475	722
AGAGAATCAGCGTATT-1	s1	ScISOr-Seq	414	609
ATACCGAAGCCTGACC-1	s1	ScISOr-Seq	515	768
TTTGACTCACGTTCGG-1	s1	ScISOr-Seq	234	290
ATCCCTGCACCCTAGG-1	s1	ScISOr-Seq	295	378
CGCCATTGTGACATCT-1	s1	ScISOr-Seq	362	523
CAGTGCGAGGGCAATC-1	s1	ScISOr-Seq	270	353
TAAGTCGCAGCTCCTT-1	s1	ScISOr-Seq	504	766
CTCCGATAGAAAGCGA-1	s1	ScISOr-Seq	189	265
TCCAGAAGTGGATGAC-1	s1	ScISOr-Seq	231	283
ACACCAAAGGCCCGTT-1	s1	ScISOr-Seq	431	612
GTGATGTTCGAAGTGG-1	s1	ScISOr-Seq	449	602
AGTCTCCAGATGGTAT-1	s1	ScISOr-Seq	134	170
CGTCCATTCATTTGCT-1	s1	ScISOr-Seq	148	189
GGGTCACGTACCCAGC-1	s1	ScISOr-Seq	327	424
ATTTCACAGGTGATCG-1	s1	ScISOr-Seq	353	471
ACAGGGAAGAGAGGGC-1	s1	ScISOr-Seq	511	704
ACATGCACATTCTCTA-1	s1	ScISOr-Seq	282	359
TGCTGAAGTCCAGTTA-1	s1	ScISOr-Seq	342	469
CTGTGAAAGACCAGCA-1	s1	ScISOr-Seq	257	341
TGACGCGCATTGTCGA-1	s1	ScISOr-Seq	385	543
AGACAGGGTAACATAG-1	s1	ScISOr-Seq	226	272
TACCTCGGTCTTTATC-1	s1	ScISOr-Seq	484	694
AGCATCAGTCATCGCG-1	s1	ScISOr-Seq	195	269
TAGTGCACATGTTCGA-1	s1	ScISOr-Seq	577	850
TATATCCTCGCTAGCG-1	s1	ScISOr-Seq	175	212
GAAGGACAGTTCCAGT-1	s1	ScISOr-Seq	579	931
GGTAACTCAGCATCTA-1	s1	ScISOr-Seq	271	343
AAGACTCAGCACACCC-1	s1	ScISOr-Seq	272	334
CCGCAAGTCACATCAG-1	s1	ScISOr-Seq	754	1130
AGGACGACACATCCCT-1	s1	ScISOr-Seq	246	308
CGTGATAGTCTAGGCC-1	s1	ScISOr-Seq	434	592
GGGATCCAGGGACTGT-1	s1	ScISOr-Seq	179	218
CTGTACCCAGACTGCC-1	s1	ScISOr-Seq	158	197
GCAGGCTCACTTCTCG-1	s1	ScISOr-Seq	471	645
ACAAGCTGTTGCCAAT-1	s1	ScISOr-Seq	860	1368
CGGAGAATCTTCGTAT-1	s1	ScISOr-Seq	394	550
AGACCATAGAATCGAT-1	s1	ScISOr-Seq	508	703
ATGGTTGCAGCACAAG-1	s1	ScISOr-Seq	457	640
GGGACTCCACGGTGCT-1	s1	ScISOr-Seq	521	723
TCGTCCATCGAGAATA-1	s1	ScISOr-Seq	361	500
AGGTGTTCATTCAGGT-1	s1	ScISOr-Seq	410	628
TGTTGAGTCGCATGAT-1	s1	ScISOr-Seq	298	391
TGCTCCACACTGGACC-1	s1	ScISOr-Seq	240	297
TCAGCCTCACTGGCCA-1	s1	ScISOr-Seq	612	906
AGATAGAGTCATTCCC-1	s1	ScISOr-Seq	101	117
AACCCAAGTATACCCA-1	s1	ScISOr-Seq	270	367
ATCTCTAGTATGAGGC-1	s1	ScISOr-Seq	599	969
GCCTGTTCACCTAAAC-1	s1	ScISOr-Seq	214	256
AGACACTCACGTAACT-1	s1	ScISOr-Seq	249	313
CCGGGTAAGTGCTACT-1	s1	ScISOr-Seq	328	474
TACGCTCCAAGGTTGG-1	s1	ScISOr-Seq	991	1764
ACGGTTATCTCCAATT-1	s1	ScISOr-Seq	424	568
AAATGGACAGCACAAG-1	s1	ScISOr-Seq	369	514
AGAACCTTCCACATAG-1	s1	ScISOr-Seq	381	542
CCGGTGATCTCAGTCC-1	s1	ScISOr-Seq	331	429
AGACACTCAGTCAGCC-1	s1	ScISOr-Seq	291	373
AACCTGACACGCCACA-1	s1	ScISOr-Seq	282	382
GTCGCGAAGCAAGTGC-1	s1	ScISOr-Seq	168	197
GGGTCTGGTTTGGAAA-1	s1	ScISOr-Seq	415	583
TGGTACAAGATCCTAC-1	s1	ScISOr-Seq	285	373
CCATCACCAGAACTCT-1	s1	ScISOr-Seq	348	461
GACTGATGTGCTCTTC-1	s1	ScISOr-Seq	585	906
GTAGGTTGTATGGAGC-1	s1	ScISOr-Seq	433	600
TTTCAGTTCGCGCCAA-1	s1	ScISOr-Seq	161	189
CTTTCGGAGCGTCAGA-1	s1	ScISOr-Seq	608	856
AGCCAATCATTCTCTA-1	s1	ScISOr-Seq	472	692
TGCTCGTTCCGACATA-1	s1	ScISOr-Seq	542	826
CTGTAGACACCAATTG-1	s1	ScISOr-Seq	381	534
GATAGCTGTCTCTCTG-1	s1	ScISOr-Seq	613	876
ATCGATGCACATACTG-1	s1	ScISOr-Seq	146	173
GATCGTACATCGCTAA-1	s1	ScISOr-Seq	477	738
GTGAGTTAGCGCCTTG-1	s1	ScISOr-Seq	335	495
TACGGTATCGTGCTCT-1	s1	ScISOr-Seq	295	368
AGACACTGTGTCATTG-1	s1	ScISOr-Seq	355	496
TGCGGGTCAAACACCT-1	s1	ScISOr-Seq	205	281
TTCTAACAGCGGACAT-1	s1	ScISOr-Seq	357	473
ATCGCCTGTATGTCCA-1	s1	ScISOr-Seq	176	211
ACGGGTCTCATAGAGA-1	s1	ScISOr-Seq	164	206
TACCCACTCGTCTACC-1	s1	ScISOr-Seq	342	434
CATACCCCACGGGTAA-1	s1	ScISOr-Seq	355	493
GGGTCTGCATTCATCT-1	s1	ScISOr-Seq	223	284
CCGGGTAGTACCTATG-1	s1	ScISOr-Seq	821	1327
GACTATGGTACAGCGA-1	s1	ScISOr-Seq	289	370
ATGTCTTTCTAGACAC-1	s1	ScISOr-Seq	279	370
ATGCATGTCGAAGCCC-1	s1	ScISOr-Seq	183	231
TAGGTACCATGGATCT-1	s1	ScISOr-Seq	358	460
CTCTCGAAGTGCAGGT-1	s1	ScISOr-Seq	398	560
CGGTCAGGTGCCTGAC-1	s1	ScISOr-Seq	504	779
TGCTTCGCAGCGCTTG-1	s1	ScISOr-Seq	637	940
CCGTTCACAATTTCTC-1	s1	ScISOr-Seq	790	1191
TCAAGACTCGTTGTTT-1	s1	ScISOr-Seq	437	662
TCGGTCTCAGGACATG-1	s1	ScISOr-Seq	126	158
AAGTCGTTCATTTCGT-1	s1	ScISOr-Seq	422	646
ACAGAAATCACCTGGG-1	s1	ScISOr-Seq	261	351
TACAGGTTCTCTGAGA-1	s1	ScISOr-Seq	614	898
ATACTTCCATGACGAG-1	s1	ScISOr-Seq	418	655
ATATCCTGTTAGGGAC-1	s1	ScISOr-Seq	145	167
TCTAACTTCGGTCTGG-1	s1	ScISOr-Seq	431	608
CCAATGATCGACTCCT-1	s1	ScISOr-Seq	442	663
TCGTAGAAGCGTATAA-1	s1	ScISOr-Seq	250	328
TTCCTTCGTAGATGTA-1	s1	ScISOr-Seq	513	743
TCTGCCAGTGGCGCTT-1	s1	ScISOr-Seq	411	550
TTTCATGGTACCGGAA-1	s1	ScISOr-Seq	166	196
TACCGAAGTCCAGAAG-1	s1	ScISOr-Seq	437	638
AGTCTCCAGCGGCTCT-1	s1	ScISOr-Seq	327	473
CATCGGGTCTACTCAT-1	s1	ScISOr-Seq	686	992
CAGCGTGTCTCTCTAA-1	s1	ScISOr-Seq	630	891
TTCTAACCAGTATACC-1	s1	ScISOr-Seq	416	572
TTCTGTAGTCGTCGGT-1	s1	ScISOr-Seq	271	403
GGGACAAGTACGATCT-1	s1	ScISOr-Seq	131	172
AGTACTGAGCCATGCC-1	s1	ScISOr-Seq	582	836
CATGGATCAGTTGGTT-1	s1	ScISOr-Seq	256	322
GAGTGAGTCGCCGAGT-1	s1	ScISOr-Seq	320	437
GTAATCGCAAAGACGC-1	s1	ScISOr-Seq	134	153
CGGCAGTGTCCAATCA-1	s1	ScISOr-Seq	262	377
CTGCCTATCCACGTGG-1	s1	ScISOr-Seq	146	184
TAACCAGGTCTTCGAA-1	s1	ScISOr-Seq	229	278
CAGTTAGGTGTCCCTT-1	s1	ScISOr-Seq	149	182
GTGTGGCAGGCAGGTT-1	s1	ScISOr-Seq	332	435
CTCAGGGTCTACCCAC-1	s1	ScISOr-Seq	624	953
CATCCACAGAGTCAAT-1	s1	ScISOr-Seq	243	314
TCCTCCCAGCGGGTAT-1	s1	ScISOr-Seq	180	224
CAACGATGTACAGAAT-1	s1	ScISOr-Seq	344	451
TAGACCACACGCAAAG-1	s1	ScISOr-Seq	626	944
AGGTCATGTCTGGTTA-1	s1	ScISOr-Seq	923	1511
ACGGTTACAAGGGTCA-1	s1	ScISOr-Seq	358	480
TAAGTCGTCTGAGATC-1	s1	ScISOr-Seq	545	760
TTTACGTAGGTTGCCC-1	s1	ScISOr-Seq	320	417
TGAATCGAGCCTCACG-1	s1	ScISOr-Seq	254	352
CATACAGTCGTGTGAT-1	s1	ScISOr-Seq	365	462
TTTCATGTCTCCAATT-1	s1	ScISOr-Seq	328	485
GACCCAGAGGACGGAG-1	s1	ScISOr-Seq	500	718
TCGCTCAGTCCTGAAT-1	s1	ScISOr-Seq	579	838
ATGACCAGTACTCGAT-1	s1	ScISOr-Seq	275	374
ATGGGAGTCAGAGCAG-1	s1	ScISOr-Seq	178	218
TCAATCTGTACGAGCA-1	s1	ScISOr-Seq	235	307
TGAATCGGTACGGATG-1	s1	ScISOr-Seq	440	671
CCACCATCAAGACTGG-1	s1	ScISOr-Seq	439	571
AGGCATTCAAATCGTC-1	s1	ScISOr-Seq	254	378
AACGTCATCTGTTCAT-1	s1	ScISOr-Seq	288	360
TTCACGCTCAATCGGT-1	s1	ScISOr-Seq	628	925
ATGGAGGGTGTGCTTA-1	s1	ScISOr-Seq	147	180
GGAGAACCACAGTCGC-1	s1	ScISOr-Seq	102	118
CAATTTCGTCATACCA-1	s1	ScISOr-Seq	500	750
CTCCGATGTCCGTTTC-1	s1	ScISOr-Seq	353	478
GCTTGGGGTAGACACG-1	s1	ScISOr-Seq	323	448
CATAGACTCACACCGG-1	s1	ScISOr-Seq	299	437
TCATCCGCACGCGCTA-1	s1	ScISOr-Seq	685	954
CTCAGAAAGAAATTCG-1	s1	ScISOr-Seq	196	238
TCTTCCTGTTCAAGTC-1	s1	ScISOr-Seq	137	161
CCGGACAGTACCCGAC-1	s1	ScISOr-Seq	452	615
TCTATCATCGCCTTGT-1	s1	ScISOr-Seq	627	971
CGAGTTAGTGTCTTAG-1	s1	ScISOr-Seq	123	143
AAGACAACAACAAGAT-1	s1	ScISOr-Seq	233	282
GGTGTCGCAAAGCTCT-1	s1	ScISOr-Seq	172	198
AGCGTATGTTGCGGAA-1	s1	ScISOr-Seq	208	281
GGGTGAAAGACGACTG-1	s1	ScISOr-Seq	104	122
CCCATTGCATGACTTG-1	s1	ScISOr-Seq	510	681
ATCGCCTGTTTCAGAC-1	s1	ScISOr-Seq	264	325
CCTTGTGGTGATTAGA-1	s1	ScISOr-Seq	192	236
GATGGAGTCCCAGGAC-1	s1	ScISOr-Seq	409	583
GAATCACCACTATCCC-1	s1	ScISOr-Seq	361	477
GTAGCTACATTATGCG-1	s1	ScISOr-Seq	345	460
TCATTACGTTGGTGTT-1	s1	ScISOr-Seq	328	444
GTGAGCCTCTGGACCG-1	s1	ScISOr-Seq	287	404
GGGTTATAGGATTTCC-1	s1	ScISOr-Seq	358	518
TGCATGAAGAAACTGT-1	s1	ScISOr-Seq	330	445
TGCTGAACAGAGTTGG-1	s1	ScISOr-Seq	442	596
TGAGCGCCAGTCAGTT-1	s1	ScISOr-Seq	103	117
CCTGCATCATCTCAAG-1	s1	ScISOr-Seq	195	254
AGCGTATCAAGAGGCT-1	s1	ScISOr-Seq	564	820
CTACATTTCTAGTACG-1	s1	ScISOr-Seq	489	673
TACAACGGTGGCACTC-1	s1	ScISOr-Seq	413	555
GCCGATGTCCTGTAAG-1	s1	ScISOr-Seq	415	576
CAGATTGCATAATGAG-1	s1	ScISOr-Seq	200	253
AAGCGAGCATGGATCT-1	s1	ScISOr-Seq	552	835
TCTACATGTTTGGAAA-1	s1	ScISOr-Seq	504	684
CAGGGCTCACATGAAA-1	s1	ScISOr-Seq	318	419
GCCGTGAGTATCACCA-1	s1	ScISOr-Seq	187	235
ATGGGAGGTTCGGTTA-1	s1	ScISOr-Seq	542	789
TCAGGGCAGCTAAATG-1	s1	ScISOr-Seq	299	421
GGTCACGAGTTAGTGA-1	s1	ScISOr-Seq	245	312
GTTACAGGTCTACAAC-1	s1	ScISOr-Seq	254	315
ACACTGACATATGAAG-1	s1	ScISOr-Seq	238	308
CGAGTGCGTCCAGGTC-1	s1	ScISOr-Seq	167	201
CATTTCATCACTCACC-1	s1	ScISOr-Seq	563	809
GGTGAAGGTCCTGTTC-1	s1	ScISOr-Seq	267	334
CAGTGCGCATACCATG-1	s1	ScISOr-Seq	121	160
GATAGCTTCGCAATGT-1	s1	ScISOr-Seq	399	586
GCCAGTGGTATTGGCT-1	s1	ScISOr-Seq	639	942
TGACCCTTCGCACGAC-1	s1	ScISOr-Seq	541	785
CCTACGTTCAAGCTGT-1	s1	ScISOr-Seq	390	517
GTTGTCCTCTGAACGT-1	s1	ScISOr-Seq	326	446
TCCATCGTCTCGACCT-1	s1	ScISOr-Seq	388	549
GCAACATCATACCGTA-1	s1	ScISOr-Seq	441	632
ATTCTTGTCGTGTTCC-1	s1	ScISOr-Seq	210	268
TGAGACTAGCCACAAG-1	s1	ScISOr-Seq	271	391
TTCTAACCAAGATTGA-1	s1	ScISOr-Seq	300	406
GCTTGGGCAATACGCT-1	s1	ScISOr-Seq	190	241
TGCTCCACATGGCGCT-1	s1	ScISOr-Seq	303	404
TCTTTGACAGTTGTCA-1	s1	ScISOr-Seq	410	562
TGCAGATTCGAGAGCA-1	s1	ScISOr-Seq	477	708
CAAGACTCAACCCGCA-1	s1	ScISOr-Seq	333	461
CTTTCGGTCATGGGAG-1	s1	ScISOr-Seq	108	125
TAACCAGCATACATCG-1	s1	ScISOr-Seq	291	392
GCCATTCGTGTATTCG-1	s1	ScISOr-Seq	223	272
ATTCCATGTTAGGACG-1	s1	ScISOr-Seq	374	487
GATGATCCACACAGCC-1	s1	ScISOr-Seq	534	865
TCGACGGGTTACGTAC-1	s1	ScISOr-Seq	147	169
ACATGCAGTGCTGATT-1	s1	ScISOr-Seq	239	291
CTACATTTCCAGCCTT-1	s1	ScISOr-Seq	290	380
CCGAACGAGGCGTTGA-1	s1	ScISOr-Seq	114	133
CTATCCGAGGGTACAC-1	s1	ScISOr-Seq	394	536
GCAGCCATCGAACGGA-1	s1	ScISOr-Seq	385	561
CCACAAACAAGAAATC-1	s1	ScISOr-Seq	220	301
CCTAAGATCAAAGGTA-1	s1	ScISOr-Seq	769	1126
CATACCCGTGATATAG-1	s1	ScISOr-Seq	548	802
TTCCTTCGTTGAATCC-1	s1	ScISOr-Seq	388	519
TGTTGGAGTTGTCTAG-1	s1	ScISOr-Seq	338	518
ACAGGGAGTCCAGCGT-1	s1	ScISOr-Seq	567	885
CCGAACGCATATGGCT-1	s1	ScISOr-Seq	164	191
ATTCCTATCGCGTAGC-1	s1	ScISOr-Seq	301	387
GATAGCTCAAAGGGTC-1	s1	ScISOr-Seq	422	606
CGGGTCACATAACAGA-1	s1	ScISOr-Seq	372	477
TGTACAGAGCTGAAGC-1	s1	ScISOr-Seq	288	371
GGTAACTTCCAACACA-1	s1	ScISOr-Seq	450	623
CCGCAAGAGCCAGTAG-1	s1	ScISOr-Seq	104	133
TGCTCGTTCGACGACC-1	s1	ScISOr-Seq	692	1045
TGCTGAACAGAGAAAG-1	s1	ScISOr-Seq	243	322
TTACGCCCACTAGTAC-1	s1	ScISOr-Seq	523	752
ACGTAGTTCGTGCACG-1	s1	ScISOr-Seq	365	517
AAAGGGCTCACGGGAA-1	s1	ScISOr-Seq	492	689
ATTATCCTCTTACACT-1	s1	ScISOr-Seq	196	243
GGGCTCAGTGGTCTGC-1	s1	ScISOr-Seq	178	226
GCCCAGAAGCGTCTGC-1	s1	ScISOr-Seq	189	233
TTCGCTGGTCTAACTG-1	s1	ScISOr-Seq	624	938
CGTAATGAGTAAAGCT-1	s1	ScISOr-Seq	334	470
CAAAGAAGTGGTCTAT-1	s1	ScISOr-Seq	353	471
CTGTGAACACATGTTG-1	s1	ScISOr-Seq	236	304
CTGCTCAAGCGAACTG-1	s1	ScISOr-Seq	463	645
GTTCTATTCCTACTGC-1	s1	ScISOr-Seq	486	702
GACCTTCTCCATTCAT-1	s1	ScISOr-Seq	413	519
TGCTCCAGTCCCGGTA-1	s1	ScISOr-Seq	467	677
CAGCGTGCACAAATAG-1	s1	ScISOr-Seq	581	909
TTCGCTGAGCTGCCTG-1	s1	ScISOr-Seq	341	446
GTCCTCAAGTCCTGTA-1	s1	ScISOr-Seq	112	136
AGGGCCTTCGTACACA-1	s1	ScISOr-Seq	484	686
AGGAGGTTCGATGGAG-1	s1	ScISOr-Seq	421	607
GTTCCGTCAAGAAACT-1	s1	ScISOr-Seq	270	341
ACAACCATCTAGATCG-1	s1	ScISOr-Seq	344	455
ATCCATTGTCCACTTC-1	s1	ScISOr-Seq	577	840
TTCCTTCCACATGTTG-1	s1	ScISOr-Seq	335	421
TACGCTCTCTTGGTGA-1	s1	ScISOr-Seq	182	209
TACGGTAAGACGTCCC-1	s1	ScISOr-Seq	222	275
AAAGTGACAGTCGCAC-1	s1	ScISOr-Seq	390	546
AACCACAAGCGTTGTT-1	s1	ScISOr-Seq	177	197
TCATTGTCAACACTAC-1	s1	ScISOr-Seq	121	141
ATGAAAGAGTATGAAC-1	s1	ScISOr-Seq	308	395
CAGCAATTCACCATGA-1	s1	ScISOr-Seq	205	249
TCTATCACATACTTTC-1	s1	ScISOr-Seq	203	261
GTAGGAGGTTACACTG-1	s1	ScISOr-Seq	548	813
CCGGTAGCATGATAGA-1	s1	ScISOr-Seq	210	270
ATCACGACAGCTACCG-1	s1	ScISOr-Seq	399	563
ATACCGATCGACGACC-1	s1	ScISOr-Seq	154	178
CACTAAGCAGCAGATG-1	s1	ScISOr-Seq	402	533
TGTGGCGTCTCACGAA-1	s1	ScISOr-Seq	442	644
TGCTCCACAAACCACT-1	s1	ScISOr-Seq	403	541
GCCTGTTTCACGAACT-1	s1	ScISOr-Seq	574	768
ATTCCCGTCCGGTAGC-1	s1	ScISOr-Seq	411	588
ACAACCAGTCATCCGG-1	s1	ScISOr-Seq	278	344
TCGACCTTCACCCTGT-1	s1	ScISOr-Seq	430	603
CCCTCAAAGTAGACCG-1	s1	ScISOr-Seq	383	493
CTAACTTTCGACATCA-1	s1	ScISOr-Seq	520	764
AACGTCAAGTCCCTAA-1	s1	ScISOr-Seq	464	642
TCGGGCAGTACTCCGG-1	s1	ScISOr-Seq	154	184
TATTTCGCATACTGTG-1	s1	ScISOr-Seq	477	780
GTCTTTAGTCTTAGTG-1	s1	ScISOr-Seq	337	498
CCGATGGAGTAAACGT-1	s1	ScISOr-Seq	445	641
CTTACCGTCTACCAGA-1	s1	ScISOr-Seq	348	475
GAAGCCCTCCCTCTAG-1	s1	ScISOr-Seq	313	412
TTAGTCTCAAGTGTCT-1	s1	ScISOr-Seq	291	365
CCTACGTAGTCCGTCG-1	s1	ScISOr-Seq	609	863
CAGCAGCAGTTGCTCA-1	s1	ScISOr-Seq	162	194
TCAGCAAAGACAACTA-1	s1	ScISOr-Seq	357	472
GGGAAGTGTCTTTATC-1	s1	ScISOr-Seq	373	517
CATCCACAGGTCACAG-1	s1	ScISOr-Seq	881	1365
AGGGTCCAGGTAAGGA-1	s1	ScISOr-Seq	388	525
AACACACAGACCAACG-1	s1	ScISOr-Seq	234	297
TGCAGTATCTCGACGG-1	s1	ScISOr-Seq	693	1019
TGGTAGTTCATCCCGT-1	s1	ScISOr-Seq	112	132
AGAAGTACAGCAGAAC-1	s1	ScISOr-Seq	442	642
CTCAACCCAGAGATGC-1	s1	ScISOr-Seq	129	142
CTGGCAGAGGCGATAC-1	s1	ScISOr-Seq	280	404
GATTTCTCAGAGTTGG-1	s1	ScISOr-Seq	296	413
CTTGAGACAACGCCCA-1	s1	ScISOr-Seq	589	821
TCACACCTCGTACCTC-1	s1	ScISOr-Seq	511	722
CGGACACGTGGGCTCT-1	s1	ScISOr-Seq	150	184
GTATTTCCAAGGGTCA-1	s1	ScISOr-Seq	707	1090
CCACACTTCGGAGTAG-1	s1	ScISOr-Seq	386	503
TCGGGTGGTAGACACG-1	s1	ScISOr-Seq	405	544
CCTGTTGCAGTTTCAG-1	s1	ScISOr-Seq	659	1006
TGTGATGAGTGCCAGA-1	s1	ScISOr-Seq	255	329
GTGTTAGAGTCGGCAA-1	s1	ScISOr-Seq	378	530
TTCCACGGTTTGGAAA-1	s1	ScISOr-Seq	523	745
CCTGTTGCAAGAGTTA-1	s1	ScISOr-Seq	453	641
TGAGGAGGTACTGAGG-1	s1	ScISOr-Seq	646	934
TCCTAATGTGCTCTTC-1	s1	ScISOr-Seq	362	486
CGGAACCCAGGCAATG-1	s1	ScISOr-Seq	338	462
AGGAAATCACGGCCAT-1	s1	ScISOr-Seq	349	471
GAACGTTTCTCGTCGT-1	s1	ScISOr-Seq	222	271
TAACACGGTAGCGTTT-1	s1	ScISOr-Seq	119	130
CAGCGTGGTCCGTTTC-1	s1	ScISOr-Seq	228	283
GTGCTTCTCTGCTCTG-1	s1	ScISOr-Seq	108	116
TACACCCAGCCAGACA-1	s1	ScISOr-Seq	285	367
CTGCCTAGTCGCCACA-1	s1	ScISOr-Seq	445	636
GTCTAGAAGTTGGCGA-1	s1	ScISOr-Seq	440	618
TTGTTTGGTGGCTACC-1	s1	ScISOr-Seq	150	163
CACCAAAAGTGTTCAC-1	s1	ScISOr-Seq	166	226
AACCATGCAGCGGTCT-1	s1	ScISOr-Seq	243	328
TGTAACGAGTTGAAAC-1	s1	ScISOr-Seq	551	814
ATGAAAGGTACCGCGT-1	s1	ScISOr-Seq	283	383
TCGACGGCAACTGTGT-1	s1	ScISOr-Seq	707	1073
TTTACCACACTACGGC-1	s1	ScISOr-Seq	312	410
GGAATCTGTACCTAAC-1	s1	ScISOr-Seq	396	526
GCAACCGAGCCTAGGA-1	s1	ScISOr-Seq	563	843
CACTTCGAGTTGGAAT-1	s1	ScISOr-Seq	172	211
TCGTGGGCAGCGAGTA-1	s1	ScISOr-Seq	139	164
CACAGGCCAATGTCTG-1	s1	ScISOr-Seq	249	320
ATTCCTAAGTTGGCGA-1	s1	ScISOr-Seq	356	493
ACAAAGACATGTGTCA-1	s1	ScISOr-Seq	317	434
TAATTCCTCGGCTTCT-1	s1	ScISOr-Seq	415	589
GGTCACGCAAGACGGT-1	s1	ScISOr-Seq	670	1074
GGTCTGGAGGCACTCC-1	s1	ScISOr-Seq	310	405
AGCCACGAGCGTCAAG-1	s1	ScISOr-Seq	350	479
GGGTCACAGACGCATG-1	s1	ScISOr-Seq	223	271
CATTGTTCATGACTCA-1	s1	ScISOr-Seq	434	622
ACAAGCTAGGATTTAG-1	s1	ScISOr-Seq	846	1267
ATACCTTTCCGTGCGA-1	s1	ScISOr-Seq	170	197
AATCGTGGTGGAAGTC-1	s1	ScISOr-Seq	584	828
CAGCAATTCGCAGAGA-1	s1	ScISOr-Seq	170	225
TCAGTCCAGTAAACAC-1	s1	ScISOr-Seq	243	305
GAGTGAGTCTAAGAAG-1	s1	ScISOr-Seq	371	484
AGGAGGTGTCTTGAAC-1	s1	ScISOr-Seq	527	835
CAGGCCAAGTTGTAAG-1	s1	ScISOr-Seq	641	948
CTACCCAAGAATTGTG-1	s1	ScISOr-Seq	434	551
ACCAACAAGCTTGTTG-1	s1	ScISOr-Seq	143	174
GCATCGGGTCGCTTGG-1	s1	ScISOr-Seq	442	623
ACCATTTGTACCCACG-1	s1	ScISOr-Seq	865	1467
CAGTTCCAGAGTCACG-1	s1	ScISOr-Seq	876	1352
CTTCCGACATGACTAC-1	s1	ScISOr-Seq	226	281
TGTTACTGTTGGACCC-1	s1	ScISOr-Seq	307	422
GTGTTCCAGGGAGGAC-1	s1	ScISOr-Seq	280	381
AGCATCATCAGTCCGG-1	s1	ScISOr-Seq	942	1452
GCAACCGGTTACCTTT-1	s1	ScISOr-Seq	513	772
TTGGATGCATTAGGCT-1	s1	ScISOr-Seq	344	471
CGGAATTGTTCTAACG-1	s1	ScISOr-Seq	178	255
CCGTGAGTCCATCTCG-1	s1	ScISOr-Seq	452	682
TGCGATATCAGCGCAC-1	s1	ScISOr-Seq	109	119
CCCGAAGAGGTCCAGA-1	s1	ScISOr-Seq	173	209
AACCAACGTCAAAGCG-1	s1	ScISOr-Seq	452	637
AGTGCCGAGTACAACA-1	s1	ScISOr-Seq	148	178
ATGACCAGTTCGTGCG-1	s1	ScISOr-Seq	314	415
TATTGGGTCGTGGCGT-1	s1	ScISOr-Seq	542	782
GCTTGGGTCTAAACGC-1	s1	ScISOr-Seq	221	260
ATTGTTCGTGTTACAC-1	s1	ScISOr-Seq	288	390
CTATCTAGTGATCATC-1	s1	ScISOr-Seq	254	331
TAAGCGTCACGTCGGT-1	s1	ScISOr-Seq	195	232
CTTAGGACATGCGTGC-1	s1	ScISOr-Seq	138	172
CGGAGAAAGGGTCTTT-1	s1	ScISOr-Seq	515	730
CCTCACAGTTTACTTC-1	s1	ScISOr-Seq	149	190
GCATCTCGTTAGCGGA-1	s1	ScISOr-Seq	332	447
CTGTACCAGTTCCGGC-1	s1	ScISOr-Seq	802	1171
AGTTCGAGTAGATGTA-1	s1	ScISOr-Seq	301	436
GACCAATAGTGCTAGG-1	s1	ScISOr-Seq	459	647
GAAGGACAGCGGTATG-1	s1	ScISOr-Seq	337	472
TTACCGCTCAGAGCGA-1	s1	ScISOr-Seq	457	693
TGTCAGAGTCCGGTCA-1	s1	ScISOr-Seq	343	444
TCCAGAACAGACCCGT-1	s1	ScISOr-Seq	236	316
CTTGATTGTATGAGAT-1	s1	ScISOr-Seq	278	353
TCGTGCTGTTGGTACT-1	s1	ScISOr-Seq	119	150
AGATAGACACGTCGGT-1	s1	ScISOr-Seq	261	342
TAGGAGGGTCACCTTC-1	s1	ScISOr-Seq	320	418
CTTACCGAGGGCCAAT-1	s1	ScISOr-Seq	473	635
TAATCTCTCTCTCGAC-1	s1	ScISOr-Seq	462	663
AGACACTGTAACAAGT-1	s1	ScISOr-Seq	588	882
TATACCTAGACTGTTC-1	s1	ScISOr-Seq	366	501
CCGATGGTCTGAGCAT-1	s1	ScISOr-Seq	427	590
GAGTGTTCATGGCGCT-1	s1	ScISOr-Seq	134	157
TATACCTCATGTCTAG-1	s1	ScISOr-Seq	146	185
GTGATGTCATCTCCCA-1	s1	ScISOr-Seq	323	446
TTTACGTGTTCGGACC-1	s1	ScISOr-Seq	470	692
GTACAACCACAGCGCT-1	s1	ScISOr-Seq	519	752
GCCAGGTGTACTGCCG-1	s1	ScISOr-Seq	510	720
TCCTCTTAGTAGTCCT-1	s1	ScISOr-Seq	583	856
CGTAAGTGTGGGTATG-1	s1	ScISOr-Seq	533	778
CCTTCAGGTGACCGAA-1	s1	ScISOr-Seq	212	267
CACTTCGAGGTCGAGT-1	s1	ScISOr-Seq	326	442
CCCTAACAGTGTTGTC-1	s1	ScISOr-Seq	663	998
GCCATGGTCAGTGTCA-1	s1	ScISOr-Seq	198	261
CATCGTCGTTTGGGAG-1	s1	ScISOr-Seq	541	801
AACAGGGAGTTGGAAT-1	s1	ScISOr-Seq	343	485
GTAAGTCGTGTTAGCT-1	s1	ScISOr-Seq	649	1023
AATTCCTAGTGCCAGA-1	s1	ScISOr-Seq	565	823
GATCGTATCTGGACTA-1	s1	ScISOr-Seq	330	444
CTAACTTCAGCATTGT-1	s1	ScISOr-Seq	518	781
GGGCCATGTTATGTCG-1	s1	ScISOr-Seq	108	132
AGTGACTAGCTCGGCT-1	s1	ScISOr-Seq	536	787
GCCGTGATCTCCATAT-1	s1	ScISOr-Seq	474	705
AAGACAAAGAAACCAT-1	s1	ScISOr-Seq	313	441
TTTCACAGTAGGTCAG-1	s1	ScISOr-Seq	237	312
CACAACACAGCTACTA-1	s1	ScISOr-Seq	246	329
GTCACGGTCCATCTCG-1	s1	ScISOr-Seq	381	538
GACCAATCACGTACAT-1	s1	ScISOr-Seq	251	341
ATTCATCAGGGAGAAT-1	s1	ScISOr-Seq	422	583
AGTAACCGTTGGGTTT-1	s1	ScISOr-Seq	350	444
CTATAGGTCGCAGAGA-1	s1	ScISOr-Seq	316	489
ATCACGATCGTCAACA-1	s1	ScISOr-Seq	270	359
TACTGCCCAACCCTAA-1	s1	ScISOr-Seq	148	180
CAACAACAGGTCTGGA-1	s1	ScISOr-Seq	152	172
TGTCCACTCAACCCGG-1	s1	ScISOr-Seq	364	468
ACTTCGCCAGCTACAT-1	s1	ScISOr-Seq	347	492
ACTATGGGTTAGAAAC-1	s1	ScISOr-Seq	611	893
TGTGATGAGCTTTCCC-1	s1	ScISOr-Seq	622	888
TCCTGCAGTAGGGAGG-1	s1	ScISOr-Seq	180	209
CCTTGTGGTCTCGGAC-1	s1	ScISOr-Seq	333	442
CTTAGGATCCATTCGC-1	s1	ScISOr-Seq	308	405
CTATAGGAGGTACCTT-1	s1	ScISOr-Seq	131	160
TGATCTTTCTATTTCG-1	s1	ScISOr-Seq	375	488
ATCCATTTCGATCCAA-1	s1	ScISOr-Seq	228	293
AGGGCCTCAGCTTTCC-1	s1	ScISOr-Seq	404	622
TTACAGGTCCAAATGC-1	s1	ScISOr-Seq	585	797
TATCCTACAGAGTAAT-1	s1	ScISOr-Seq	173	211
CGGAGAACACACGGAA-1	s1	ScISOr-Seq	766	1160
CTCCAACTCCCGTTCA-1	s1	ScISOr-Seq	247	294
ATGACCAGTAATGCTC-1	s1	ScISOr-Seq	307	397
ATGCATGAGAGGTTTA-1	s1	ScISOr-Seq	288	386
ATACCTTGTAGAGCTG-1	s1	ScISOr-Seq	149	168
TCGTAGATCTGTGCTC-1	s1	ScISOr-Seq	213	268
TCCTCTTTCCTACGGG-1	s1	ScISOr-Seq	223	279
CACTTCGAGCGAACTG-1	s1	ScISOr-Seq	638	944
AGGAATAAGTTGCGCC-1	s1	ScISOr-Seq	305	419
ATGTCTTCATAGCACT-1	s1	ScISOr-Seq	353	491
GTGCAGCAGTAGTCTC-1	s1	ScISOr-Seq	107	136
GTGATGTCAACCTATG-1	s1	ScISOr-Seq	444	645
TGGTAGTCATCGCCTT-1	s1	ScISOr-Seq	215	272
GATCACAAGCTGGTGA-1	s1	ScISOr-Seq	635	899
CGTCCATGTCTTTATC-1	s1	ScISOr-Seq	304	423
AGGTCATAGTGTTCCA-1	s1	ScISOr-Seq	212	252
TTCTAGTCATACTGTG-1	s1	ScISOr-Seq	629	937
GGACGTCCATACTTTC-1	s1	ScISOr-Seq	321	468
GTGGTTAGTCCAGCCA-1	s1	ScISOr-Seq	456	587
ATCACTTAGTCATGAA-1	s1	ScISOr-Seq	284	355
ACTTATCAGACTTAAG-1	s1	ScISOr-Seq	494	666
ACCCTTGAGTAATTGG-1	s1	ScISOr-Seq	151	203
TGATGCAGTAACGCGA-1	s1	ScISOr-Seq	231	289
CTATCCGGTCGCGGTT-1	s1	ScISOr-Seq	210	265
CAATGACTCAGGCGAA-1	s1	ScISOr-Seq	338	466
GTGAGTTGTCCTTAAG-1	s1	ScISOr-Seq	294	379
ACTTTCAAGGGCGAGA-1	s1	ScISOr-Seq	296	394
TTGGATGCAAGCTACT-1	s1	ScISOr-Seq	477	706
GTCGAATGTGAGTAGC-1	s1	ScISOr-Seq	197	257
ACCATTTCAGCATCTA-1	s1	ScISOr-Seq	394	519
CCCATTGGTAAGATTG-1	s1	ScISOr-Seq	234	293
CTAGGTAAGTTTAGGA-1	s1	ScISOr-Seq	210	258
CATCAAGGTTGGAGAC-1	s1	ScISOr-Seq	102	127
AGGATAAAGCACCAGA-1	s1	ScISOr-Seq	232	299
AAGTACCAGGTGATAT-1	s1	ScISOr-Seq	271	393
TGCACGGCAACTGATC-1	s1	ScISOr-Seq	245	346
TCATTGTTCACCTTGC-1	s1	ScISOr-Seq	322	441
TTCATGTCAGCTAACT-1	s1	ScISOr-Seq	534	737
CGCATGGTCAGGACAG-1	s1	ScISOr-Seq	499	759
TGAGCATGTTACACTG-1	s1	ScISOr-Seq	451	614
ATGTCTTCACAAGGTG-1	s1	ScISOr-Seq	188	214
CATAGACCAGTGTACT-1	s1	ScISOr-Seq	227	276
GGCAGTCAGGCTCTAT-1	s1	ScISOr-Seq	486	708
AAGCGAGTCAACACCA-1	s1	ScISOr-Seq	392	591
TACAGGTAGGCTAAAT-1	s1	ScISOr-Seq	315	412
TCATTGTAGAGCTGCA-1	s1	ScISOr-Seq	612	922
CTACAGAAGCAGGCTA-1	s1	ScISOr-Seq	236	298
GAGGGTATCAATCTCT-1	s1	ScISOr-Seq	240	291
AGTACTGAGCAGGGAG-1	s1	ScISOr-Seq	214	285
ACCATTTCACGAGAAC-1	s1	ScISOr-Seq	182	237
ACTGTGACACACAGAG-1	s1	ScISOr-Seq	558	846
CTCCAACGTGTCCCTT-1	s1	ScISOr-Seq	161	200
CATCCCAGTAACCAGG-1	s1	ScISOr-Seq	500	676
TCGACGGAGCGTATAA-1	s1	ScISOr-Seq	491	702
CAGGTATAGCCGAATG-1	s1	ScISOr-Seq	177	200
ACCAAACAGTAGCATA-1	s1	ScISOr-Seq	472	723
AACCTGACATCTCATT-1	s1	ScISOr-Seq	212	274
CAACGATAGACACACG-1	s1	ScISOr-Seq	567	773
TCACATTTCAATCAGC-1	s1	ScISOr-Seq	324	433
GGTAATCGTACCAGAG-1	s1	ScISOr-Seq	336	468
TGAATCGAGGAGGCAG-1	s1	ScISOr-Seq	235	284
TACACCCCAAACTCTG-1	s1	ScISOr-Seq	572	826
CATGGATCAACCGTGC-1	s1	ScISOr-Seq	239	298
CATTCCGGTATGTCCA-1	s1	ScISOr-Seq	303	420
TAAGTCGAGTAACAGT-1	s1	ScISOr-Seq	246	344
ATTATCCTCACCTGTC-1	s1	ScISOr-Seq	540	767
TATCCTAAGTATGTAG-1	s1	ScISOr-Seq	128	139
CAAGCTATCGGCCCAA-1	s1	ScISOr-Seq	385	549
ATTTACCCAAATGCGG-1	s1	ScISOr-Seq	445	586
ATCGTGATCTCGCTCA-1	s1	ScISOr-Seq	279	347
CCTCATGTCGACGCTG-1	s1	ScISOr-Seq	309	435
ATAGACCTCGGAGCAA-1	s1	ScISOr-Seq	657	943
TCCTCGAAGTCCGTCG-1	s1	ScISOr-Seq	161	186
CAGGGCTTCCATAGAC-1	s1	ScISOr-Seq	297	403
AATCGACTCTCCGAAA-1	s1	ScISOr-Seq	257	332
AGGCTGCAGATACTGA-1	s1	ScISOr-Seq	389	516
CCTACGTGTGAGAACC-1	s1	ScISOr-Seq	282	368
GGTAGAGTCCTGATAG-1	s1	ScISOr-Seq	655	941
GTCATCCTCACATCAG-1	s1	ScISOr-Seq	365	472
AGGGTTTGTCCACATA-1	s1	ScISOr-Seq	273	359
GGCGTCAGTTCCCACT-1	s1	ScISOr-Seq	277	376
TTTACCAAGCAACAAT-1	s1	ScISOr-Seq	741	1180
TGATCAGAGGGTACGT-1	s1	ScISOr-Seq	300	400
AACCAACAGTAGCATA-1	s1	ScISOr-Seq	301	408
TCTCAGCTCTTGATTC-1	s1	ScISOr-Seq	199	239
CAGGCCATCCCTCTAG-1	s1	ScISOr-Seq	425	542
CCGTGAGGTCGTACAT-1	s1	ScISOr-Seq	122	174
GACACGCTCACCTGGG-1	s1	ScISOr-Seq	310	378
TAAGCGTGTCTACTGA-1	s1	ScISOr-Seq	405	569
TGCACGGTCCATTCAT-1	s1	ScISOr-Seq	365	500
ATCAGGTGTGTACATC-1	s1	ScISOr-Seq	142	177
GATTTCTGTGTGACCC-1	s1	ScISOr-Seq	465	670
TTGGGCGGTAACTAAG-1	s1	ScISOr-Seq	340	448
TGGTAGTTCTGCAGCG-1	s1	ScISOr-Seq	290	371
TCCCACACAGACCTGC-1	s1	ScISOr-Seq	433	557
GAAGTAACAAGCCATT-1	s1	ScISOr-Seq	159	198
CAGGTATGTGTACATC-1	s1	ScISOr-Seq	390	621
GTTGTCCTCACAGTGT-1	s1	ScISOr-Seq	269	346
CTCTCGATCGGTAGGA-1	s1	ScISOr-Seq	202	276
TCAGGGCTCATTGGTG-1	s1	ScISOr-Seq	274	339
GGGCTCAGTGGACTGA-1	s1	ScISOr-Seq	264	335
TCCCACAGTTAGGCCC-1	s1	ScISOr-Seq	462	641
CGGGTGTCACGTAGAG-1	s1	ScISOr-Seq	165	205
AAGAACAGTGCCTAAT-1	s1	ScISOr-Seq	458	676
TTGAACGCATAAGCAA-1	s1	ScISOr-Seq	407	587
GTCACGGTCCCATAGA-1	s1	ScISOr-Seq	213	298
TGATTTCGTAGTAAGT-1	s1	ScISOr-Seq	585	913
ATGCCTCGTGCTCGTG-1	s1	ScISOr-Seq	168	208
TAGACTGGTATCGCGC-1	s1	ScISOr-Seq	591	894
GTGCACGCAGAGTGTG-1	s1	ScISOr-Seq	575	856
TCGTGGGAGGATACAT-1	s1	ScISOr-Seq	171	200
GAGTTTGAGAGGACTC-1	s1	ScISOr-Seq	110	126
GTGCGTGCACGAAAGC-1	s1	ScISOr-Seq	459	703
CCACGAGCATATCGGT-1	s1	ScISOr-Seq	114	148
GGGCCATTCCTGTAAG-1	s1	ScISOr-Seq	148	179
GGGACAAAGTCATGAA-1	s1	ScISOr-Seq	117	140
TGAGCATGTGCCCTTT-1	s1	ScISOr-Seq	329	495
GACTGATGTATCGGTT-1	s1	ScISOr-Seq	350	514
CCCTGATTCAGTCAGT-1	s1	ScISOr-Seq	285	398
CCGGTGATCCGAGATT-1	s1	ScISOr-Seq	181	220
GTTCTATAGGACTAAT-1	s1	ScISOr-Seq	589	806
CTCACTGTCGCTACAA-1	s1	ScISOr-Seq	519	715
TCATTGTCAAGCGATG-1	s1	ScISOr-Seq	252	335
TCATGCCCAGCCGTCA-1	s1	ScISOr-Seq	104	118
GCTACCTGTACCGTCG-1	s1	ScISOr-Seq	514	735
TCAGGTACAGGTATGG-1	s1	ScISOr-Seq	104	128
TGACCCTCAATCTCGA-1	s1	ScISOr-Seq	368	513
GAGACCCTCTGCCCTA-1	s1	ScISOr-Seq	444	589
GAGCTGCCACTGCATA-1	s1	ScISOr-Seq	120	138
CGTTCTGAGATTTGCC-1	s1	ScISOr-Seq	353	480
AGGGTGAAGTCATCGT-1	s1	ScISOr-Seq	247	313
TCCCAGTGTGAGACCA-1	s1	ScISOr-Seq	128	142
TGACCCTGTTACGCCG-1	s1	ScISOr-Seq	542	774
GGCTTTCTCTTCGGAA-1	s1	ScISOr-Seq	532	807
GCTGCAGGTGATTCTG-1	s1	ScISOr-Seq	228	277
ACATCGACACCCAAGC-1	s1	ScISOr-Seq	184	222
TGGTTAGTCTAGTCAG-1	s1	ScISOr-Seq	205	264
ATCAGGTTCTCGGGAC-1	s1	ScISOr-Seq	413	554
AGACTCACAAGGGCAT-1	s1	ScISOr-Seq	229	296
CTCCACAAGGCCTAAG-1	s1	ScISOr-Seq	332	436
CCACCATGTCCGAAGA-1	s1	ScISOr-Seq	347	478
AATGGAAGTCGAAACG-1	s1	ScISOr-Seq	311	417
CTGAGCGCACGTAGAG-1	s1	ScISOr-Seq	231	312
AGACAAACAAGCCTGC-1	s1	ScISOr-Seq	258	361
CAGGCCATCGGATACT-1	s1	ScISOr-Seq	249	315
TTGAGTGAGAACAAGG-1	s1	ScISOr-Seq	468	714
ATACCGATCAGGGATG-1	s1	ScISOr-Seq	125	135
TCCGAAAAGCTCATAC-1	s1	ScISOr-Seq	267	336
TAGGTACCAGTTAAAG-1	s1	ScISOr-Seq	655	963
ACCCAAAAGGGCCAAT-1	s1	ScISOr-Seq	489	693
AGACACTGTATCAGGG-1	s1	ScISOr-Seq	358	502
AACGAAACATTAGGAA-1	s1	ScISOr-Seq	481	684
TATGTTCCATTCCTCG-1	s1	ScISOr-Seq	471	618
TCAGTTTTCTGGTGGC-1	s1	ScISOr-Seq	470	653
CGAGGAATCTGCTCTG-1	s1	ScISOr-Seq	214	269
CGTGCTTGTTTCGACA-1	s1	ScISOr-Seq	296	433
TTTGGTTCAGCGTTTA-1	s1	ScISOr-Seq	465	675
ACTGTGATCCATGCAA-1	s1	ScISOr-Seq	184	223
TTACCATGTTCGGCTG-1	s1	ScISOr-Seq	111	131
CCTCCTCAGATCCCAT-1	s1	ScISOr-Seq	285	343
TCATTCACAGAGGACT-1	s1	ScISOr-Seq	356	484
ACTGTCCGTATGTCAC-1	s1	ScISOr-Seq	133	152
TCATATCGTCGAAACG-1	s1	ScISOr-Seq	458	627
GGAGGATTCGCATGAT-1	s1	ScISOr-Seq	389	508
GTTGTAGGTGACACAG-1	s1	ScISOr-Seq	419	572
TTCGGTCTCCAATGCA-1	s1	ScISOr-Seq	187	230
CACAGATGTGCATTAC-1	s1	ScISOr-Seq	426	590
GCCTGTTTCGGCATCG-1	s1	ScISOr-Seq	430	640
TCGGGACAGAGCATCG-1	s1	ScISOr-Seq	306	410
GTGGCGTGTTAGGGTG-1	s1	ScISOr-Seq	189	247
TGAATGCCATGTTTGG-1	s1	ScISOr-Seq	213	289
ACGATCATCATTTGGG-1	s1	ScISOr-Seq	347	522
GACGTTAGTGATACTC-1	s1	ScISOr-Seq	140	155
TTTAGTCCAGACCAAG-1	s1	ScISOr-Seq	255	332
GAGTGTTCAGACAAGC-1	s1	ScISOr-Seq	399	562
TCGACGGTCCGGCAAC-1	s1	ScISOr-Seq	307	386
TTTGACTAGCAGTACG-1	s1	ScISOr-Seq	165	200
CTTCCGAAGCCTCTTC-1	s1	ScISOr-Seq	532	767
CTTTCAATCTTGTTAC-1	s1	ScISOr-Seq	292	373
ATGCGATGTTAGTTCG-1	s1	ScISOr-Seq	326	469
CACAGGCCAGAGGCAT-1	s1	ScISOr-Seq	238	291
CATAAGCGTGGTTTGT-1	s1	ScISOr-Seq	275	379
TTTGGAGAGATTGAGT-1	s1	ScISOr-Seq	390	603
GAGAAATCACTACCGG-1	s1	ScISOr-Seq	722	1062
AGGGCTCTCGTGCAGC-1	s1	ScISOr-Seq	198	256
CCGCAAGGTGAATGTA-1	s1	ScISOr-Seq	430	619
GGGTTATGTGAGCAGT-1	s1	ScISOr-Seq	658	960
AAAGGGCGTATTCCGA-1	s1	ScISOr-Seq	471	790
CATGGTAAGAACGCGT-1	s1	ScISOr-Seq	391	559
TCACGCTTCCGGCAAC-1	s1	ScISOr-Seq	307	393
GCGTGCACATCGCTAA-1	s1	ScISOr-Seq	873	1376
CTCAGTCTCACCGGTG-1	s1	ScISOr-Seq	263	351
AGAGAATAGACCAAGC-1	s1	ScISOr-Seq	572	825
ATCCTATTCTTAGCCC-1	s1	ScISOr-Seq	325	438
CTTCTCTTCCCATAGA-1	s1	ScISOr-Seq	420	618
CTCCCAAAGATGTTAG-1	s1	ScISOr-Seq	303	387
AGAAGTAGTGAAGCGT-1	s1	ScISOr-Seq	184	237
GTGGTTAAGCGCACAA-1	s1	ScISOr-Seq	622	899
TCACTCGAGTGACACG-1	s1	ScISOr-Seq	814	1311
AGATAGAGTGACTCGC-1	s1	ScISOr-Seq	691	1051
TCACAAGTCTGTGTGA-1	s1	ScISOr-Seq	231	297
AAGACTCAGCTGAAGC-1	s1	ScISOr-Seq	256	338
CATGCAAGTACTGGGA-1	s1	ScISOr-Seq	264	348
AGATCCACAGCCGTTG-1	s1	ScISOr-Seq	242	326
ATCATTCAGTCGCGAA-1	s1	ScISOr-Seq	219	264
TAGGTTGAGACAGTCG-1	s1	ScISOr-Seq	599	926
CTGCCATTCTTGTTAC-1	s1	ScISOr-Seq	149	168
TGCTTGCCAAGTGTCT-1	s1	ScISOr-Seq	249	305
TTTACTGAGGACATCG-1	s1	ScISOr-Seq	148	205
TTCATGTCAAAGGATT-1	s1	ScISOr-Seq	450	646
AAGACTCGTAGACTGG-1	s1	ScISOr-Seq	427	597
GGAGGTATCGAGTGGA-1	s1	ScISOr-Seq	414	605
TCACGGGTCGCACGAC-1	s1	ScISOr-Seq	287	375
TCACATTTCGTCGACG-1	s1	ScISOr-Seq	668	972
TGGATCAGTCGTCGGT-1	s1	ScISOr-Seq	300	364
TGTTCCGCAAAGAACT-1	s1	ScISOr-Seq	579	815
AGACCATTCCTGTACC-1	s1	ScISOr-Seq	350	482
TGATCTTAGTCATGGG-1	s1	ScISOr-Seq	635	997
AGCGTATGTACCACGC-1	s1	ScISOr-Seq	434	607
CTTGATTTCAGAACCT-1	s1	HIT-scISOseq	1938	4103
AGACTCAAGGACACTG-1	s1	HIT-scISOseq	2203	4701
GATGCTACAATATCCG-1	s1	HIT-scISOseq	692	1251
CATGCTCGTGCCTGCA-1	s1	HIT-scISOseq	1504	2844
GTCGTAACAACGACAG-1	s1	HIT-scISOseq	1303	2792
CTGAGCGGTGAGCTCC-1	s1	HIT-scISOseq	660	1134
AGTAACCGTGTCCAAT-1	s1	HIT-scISOseq	1480	2958
AAGACTCCAATCTCTT-1	s1	HIT-scISOseq	828	1463
GGGATGAAGATACTGA-1	s1	HIT-scISOseq	125	144
TATTTCGCAGACCTGC-1	s1	HIT-scISOseq	1189	2575
GGTGTTACAGCTCATA-1	s1	HIT-scISOseq	1953	4055
TTGTTGTCAACTGGTT-1	s1	HIT-scISOseq	714	1215
GTCAAACAGTAATCCC-1	s1	HIT-scISOseq	877	1502
ACTTATCAGAGTCTGG-1	s1	HIT-scISOseq	1733	3389
GACGCTGTCTTTGCTA-1	s1	HIT-scISOseq	2205	4914
TCGTGCTCACTAACGT-1	s1	HIT-scISOseq	1484	2966
CATAAGCAGTTACTCG-1	s1	HIT-scISOseq	815	1399
CATGCTCAGTGGACGT-1	s1	HIT-scISOseq	637	1050
TCCTAATCACCAAAGG-1	s1	HIT-scISOseq	914	1719
TGAATCGGTGCCTACG-1	s1	HIT-scISOseq	1475	2909
TTACGCCAGCGTCGAA-1	s1	HIT-scISOseq	1647	3335
GAAGGGTCAGCAGTAG-1	s1	HIT-scISOseq	138	178
TATCTGTCAAATGCTC-1	s1	HIT-scISOseq	661	1054
TGACGCGAGGGTCACA-1	s1	HIT-scISOseq	1653	3303
TTTGGAGTCGTGGACC-1	s1	HIT-scISOseq	2719	7404
TATCTTGTCCATTTCA-1	s1	HIT-scISOseq	1123	2111
GTGCTGGGTTCCTAGA-1	s1	HIT-scISOseq	1589	3169
TTACGCCTCCGATCGG-1	s1	HIT-scISOseq	710	1254
GGCACGTAGTCGTCTA-1	s1	HIT-scISOseq	1837	4266
CTGTCGTCAGCTCATA-1	s1	HIT-scISOseq	773	1337
TCCATGCTCCGTCCTA-1	s1	HIT-scISOseq	390	578
ATTCGTTGTTCGAAGG-1	s1	HIT-scISOseq	1871	4333
GAGTTACCAAATCAGA-1	s1	HIT-scISOseq	1182	2400
CTACATTTCATGGAGG-1	s1	HIT-scISOseq	1290	2513
TTTACCACAACCCTAA-1	s1	HIT-scISOseq	877	1620
CAGAGCCCAACCCTAA-1	s1	HIT-scISOseq	1375	2939
GATTTCTAGATGGGCT-1	s1	HIT-scISOseq	1424	3181
TGCATCCCAAACTGCT-1	s1	HIT-scISOseq	795	1361
CTGAGCGGTGAACGGT-1	s1	HIT-scISOseq	292	419
AACCACATCAGGACAG-1	s1	HIT-scISOseq	1636	3402
GCACATAGTTATTCCT-1	s1	HIT-scISOseq	1974	4153
GTCATGACAAATGAAC-1	s1	HIT-scISOseq	1056	1922
GGGTGAACATTCACCC-1	s1	HIT-scISOseq	2136	4498
ATTTACCAGGTGCTTT-1	s1	HIT-scISOseq	1266	2729
ACTGATGAGACTTGTC-1	s1	HIT-scISOseq	517	835
CCAAGCGGTATGACAA-1	s1	HIT-scISOseq	2473	6115
AAGGAATCACTAGAGG-1	s1	HIT-scISOseq	851	1526
TTTCGATGTCTGTGGC-1	s1	HIT-scISOseq	1008	1896
TCATCATAGGCTCTCG-1	s1	HIT-scISOseq	1880	3864
CGTTGGGCAAATAAGC-1	s1	HIT-scISOseq	2191	4919
AGGACGACACTGTTCC-1	s1	HIT-scISOseq	1357	2863
GATGACTGTGTTCCTC-1	s1	HIT-scISOseq	1245	2667
TTTGACTCACGTTCGG-1	s1	HIT-scISOseq	829	1442
ATACCGAAGCCTGACC-1	s1	HIT-scISOseq	1732	3426
AGAGAATCAGCGTATT-1	s1	HIT-scISOseq	1558	3316
ATCGTCCTCAACACCA-1	s1	HIT-scISOseq	1605	3600
CTGAATGGTTGCATGT-1	s1	HIT-scISOseq	586	861
CATCCGTCAGCGGTTC-1	s1	HIT-scISOseq	1207	2486
GTCACGGGTCCATCTC-1	s1	HIT-scISOseq	1232	2462
CTCCCTCCATTGACTG-1	s1	HIT-scISOseq	1791	3661
CATGGTACAACTTGCA-1	s1	HIT-scISOseq	919	1647
TGCTTGCTCATTACTC-1	s1	HIT-scISOseq	1729	3588
TTCATTGCATGGTACT-1	s1	HIT-scISOseq	1730	3583
AAGTGAATCCGTGCGA-1	s1	HIT-scISOseq	1865	4065
GTAGATCCACAACATC-1	s1	HIT-scISOseq	2050	4913
ATCACAGGTCAGATTC-1	s1	HIT-scISOseq	631	1006
ACCATTTCACACAGAG-1	s1	HIT-scISOseq	356	476
CTTGAGATCCACAGCG-1	s1	HIT-scISOseq	886	1653
GTTAGACCAGGTATGG-1	s1	HIT-scISOseq	965	1986
GCTTGGGAGGCTGGAT-1	s1	HIT-scISOseq	1629	3386
GGTAATCGTTAGCTAC-1	s1	HIT-scISOseq	982	1756
TGATGCAGTCGGTGTC-1	s1	HIT-scISOseq	1055	1872
CCGGGTATCTCACTCG-1	s1	HIT-scISOseq	916	1725
GAGTTACCACATGGTT-1	s1	HIT-scISOseq	508	858
CATACTTCATCTGGGC-1	s1	HIT-scISOseq	1388	2676
AGACAGGGTATGTCAC-1	s1	HIT-scISOseq	1017	1931
AGCATCAGTCATCGCG-1	s1	HIT-scISOseq	955	1768
TAGTGCACATGTTCGA-1	s1	HIT-scISOseq	1999	4534
GAAGGACAGTTCCAGT-1	s1	HIT-scISOseq	1916	4240
TATATCCTCGCTAGCG-1	s1	HIT-scISOseq	759	1238
CTGTGAAAGACCAGCA-1	s1	HIT-scISOseq	1020	1781
TGCTGAAGTCCAGTTA-1	s1	HIT-scISOseq	1095	2143
TACCTCGGTCTTTATC-1	s1	HIT-scISOseq	1603	3160
AGACAGGGTAACATAG-1	s1	HIT-scISOseq	695	1199
TGACGCGCATTGTCGA-1	s1	HIT-scISOseq	1410	2776
AGTCTCCAGATGGTAT-1	s1	HIT-scISOseq	613	1036
GTGATGTTCGAAGTGG-1	s1	HIT-scISOseq	1437	2948
CCGGTGAGTACGATCT-1	s1	HIT-scISOseq	196	276
ACATGCACATTCTCTA-1	s1	HIT-scISOseq	1077	1970
ACAGGGAAGAGAGGGC-1	s1	HIT-scISOseq	1798	3961
GGGTCACGTACCCAGC-1	s1	HIT-scISOseq	1182	2009
ATTTCACAGGTGATCG-1	s1	HIT-scISOseq	1287	2459
CTCCGATAGAAAGCGA-1	s1	HIT-scISOseq	731	1396
TAAGTCGCAGCTCCTT-1	s1	HIT-scISOseq	1659	3599
CAGTGCGAGGGCAATC-1	s1	HIT-scISOseq	906	1666
CGCCATTGTGACATCT-1	s1	HIT-scISOseq	1276	2697
ATCCCTGCACCCTAGG-1	s1	HIT-scISOseq	1083	1991
ACACCAAAGGCCCGTT-1	s1	HIT-scISOseq	1642	3238
TCCAGAAGTGGATGAC-1	s1	HIT-scISOseq	778	1362
ATCGGATGTCGATTCA-1	s1	HIT-scISOseq	1199	2301
AGCTCAACACGAGGTA-1	s1	HIT-scISOseq	2074	4540
AGAACCTAGAGCCTGA-1	s1	HIT-scISOseq	2023	4541
CAGCCAGAGAACGCGT-1	s1	HIT-scISOseq	900	1817
GACTATGAGATGCCGA-1	s1	HIT-scISOseq	673	1060
ATACCGAAGGCTAGCA-1	s1	HIT-scISOseq	1422	2771
CACTGAACAAGAATAC-1	s1	HIT-scISOseq	1686	3450
ATCGTCCTCGGAAACG-1	s1	HIT-scISOseq	767	1433
TGTGAGTCACAGTACT-1	s1	HIT-scISOseq	1287	2452
CAATCGACAACAGCCC-1	s1	HIT-scISOseq	1399	2920
AACGAAATCACGAGGA-1	s1	HIT-scISOseq	754	1444
AATGGCTCACTGTGTA-1	s1	HIT-scISOseq	1156	2293
TCATTACTCCGTGGTG-1	s1	HIT-scISOseq	809	1455
CCACTTGGTCTCGGAC-1	s1	HIT-scISOseq	477	868
GTGTTAGTCTGTTCAT-1	s1	HIT-scISOseq	1733	3875
TTGCGTCAGACTCCGC-1	s1	HIT-scISOseq	542	760
ATGGGTTTCCGTAATG-1	s1	HIT-scISOseq	2278	5076
GAGAGGTTCGCGTGCA-1	s1	HIT-scISOseq	1086	2140
CTGTGGGTCTCAACCC-1	s1	HIT-scISOseq	515	888
GGGATCCAGTACTGTC-1	s1	HIT-scISOseq	1314	2502
CGAAGGAGTTCGGCTG-1	s1	HIT-scISOseq	2033	4569
GTTATGGAGTAACCGG-1	s1	HIT-scISOseq	786	1211
CTGTCGTTCATCGCAA-1	s1	HIT-scISOseq	958	1772
AGTGATCTCAAGTGGG-1	s1	HIT-scISOseq	1212	2533
CTCCTCCAGGATACGC-1	s1	HIT-scISOseq	2943	7626
CCTGCATCACACCGAC-1	s1	HIT-scISOseq	277	411
TCACGGGCAGGTCCGT-1	s1	HIT-scISOseq	1812	3925
GTGCGTGAGTCAGCGA-1	s1	HIT-scISOseq	1761	3724
TACGCTCGTAGCACAG-1	s1	HIT-scISOseq	2879	7177
TGGGATTCAGGTTCAT-1	s1	HIT-scISOseq	759	1349
GCACTAAGTCCAGCAC-1	s1	HIT-scISOseq	1439	3025
GACCAATTCTGGCTGG-1	s1	HIT-scISOseq	1571	3241
ACTGTCCCAAAGGCTG-1	s1	HIT-scISOseq	935	1641
AAGCCATGTAGGCTGA-1	s1	HIT-scISOseq	319	414
AGGGTTTGTGATCGTT-1	s1	HIT-scISOseq	1772	3853
CTCAGGGTCTCCCAAC-1	s1	HIT-scISOseq	889	1557
GTACAACCAGATCCAT-1	s1	HIT-scISOseq	811	1563
GCAGCCAAGAGAGTGA-1	s1	HIT-scISOseq	934	1736
ATTCAGGCAGACCGCT-1	s1	HIT-scISOseq	890	1800
TCGTCCATCGAGTCTA-1	s1	HIT-scISOseq	2838	6881
AATGACCGTTACAGCT-1	s1	HIT-scISOseq	984	1809
CGATCGGCAGCCCAGT-1	s1	HIT-scISOseq	901	1673
TTTGGAGTCACGGGCT-1	s1	HIT-scISOseq	1489	2953
TTAATCCGTGGTCCGT-1	s1	HIT-scISOseq	104	119
AGGGTTTCATGACGTT-1	s1	HIT-scISOseq	862	1497
GAGTGAGTCTTGGAAC-1	s1	HIT-scISOseq	1159	2154
CTTCAATGTTCTGACA-1	s1	HIT-scISOseq	2302	6533
TATCAGGTCCTCTAAT-1	s1	HIT-scISOseq	1015	2026
CCTCAGTCAGTCAGAG-1	s1	HIT-scISOseq	567	888
GGATCTAAGTATGACA-1	s1	HIT-scISOseq	1033	1828
ATTCAGGGTAGTCTTG-1	s1	HIT-scISOseq	152	207
TTCATGTCACAATGTC-1	s1	HIT-scISOseq	1329	2694
CTTCTAAAGTCCCAGC-1	s1	HIT-scISOseq	906	1595
GGCACGTCATGGATCT-1	s1	HIT-scISOseq	936	1700
CCTAACCGTGGCCCAT-1	s1	HIT-scISOseq	1174	2204
TGCTCGTAGGAGAGTA-1	s1	HIT-scISOseq	154	191
TACTTGTAGTACGTCT-1	s1	HIT-scISOseq	818	1391
GAGTTACAGGTCGAGT-1	s1	HIT-scISOseq	830	1483
TCCATGCTCGGTCGAC-1	s1	HIT-scISOseq	969	1909
ACCACAAGTCCGTTTC-1	s1	HIT-scISOseq	2129	4636
GTTCATTTCGCTCTAC-1	s1	HIT-scISOseq	2341	5477
TGCTCCAAGCCATATC-1	s1	HIT-scISOseq	1619	3247
AGGTAGGTCTCGAACA-1	s1	HIT-scISOseq	1809	4118
ATTACCTTCTCTTAAC-1	s1	HIT-scISOseq	1906	4387
GCTACCTTCTGATTCT-1	s1	HIT-scISOseq	2412	5339
AGTTCGAGTGACACAG-1	s1	HIT-scISOseq	1105	2152
ACGGAAGCACGTAGTT-1	s1	HIT-scISOseq	1196	2331
TCAGCCTTCGAATCCA-1	s1	HIT-scISOseq	421	674
GTGCTTCTCGCCGATG-1	s1	HIT-scISOseq	605	969
CCTTTGGCAATTGCGT-1	s1	HIT-scISOseq	1245	2249
TCCTGCAGTCAGATTC-1	s1	HIT-scISOseq	2004	4073
TTGTGGAAGCTGAGCA-1	s1	HIT-scISOseq	1532	3065
ACTTCGCTCCAAATGC-1	s1	HIT-scISOseq	2406	5332
TACATTCCAACAGCCC-1	s1	HIT-scISOseq	408	574
CATAAGCGTGACTATC-1	s1	HIT-scISOseq	697	1246
TACACCCTCGGAGATG-1	s1	HIT-scISOseq	541	834
TGAGGGATCTGACGCG-1	s1	HIT-scISOseq	1425	2706
TAACACGTCCATCCGT-1	s1	HIT-scISOseq	353	485
GGATCTATCTCGACGG-1	s1	HIT-scISOseq	1570	3210
AGAACAAAGTTCCAGT-1	s1	HIT-scISOseq	1225	2283
CCACCATGTGGAACAC-1	s1	HIT-scISOseq	885	1524
ATGCATGCAAATGCTC-1	s1	HIT-scISOseq	1553	2676
ATCGCCTGTAGCGCCT-1	s1	HIT-scISOseq	1434	2731
TTCTAACCATCGGAGA-1	s1	HIT-scISOseq	1283	2537
ATCGCCTGTCCAAATC-1	s1	HIT-scISOseq	453	741
TCATGCCGTATCTCGA-1	s1	HIT-scISOseq	1116	2180
GTCCCATAGACCATTC-1	s1	HIT-scISOseq	1639	3390
GGATGTTTCTAGTTCT-1	s1	HIT-scISOseq	318	468
ACTATCTCAACCACGC-1	s1	HIT-scISOseq	732	1332
ATAGACCTCGTGGCTG-1	s1	HIT-scISOseq	763	1127
GGGCTACAGACGACTG-1	s1	HIT-scISOseq	177	232
TCCTTTCGTCGTTTCC-1	s1	HIT-scISOseq	192	241
TAACACGGTGAATTGA-1	s1	HIT-scISOseq	2500	5553
GGGAGTAAGGGAGGGT-1	s1	HIT-scISOseq	1395	2917
CATTCCGCACTCTGCT-1	s1	HIT-scISOseq	2238	5125
CTCCCTCCAATCTGCA-1	s1	HIT-scISOseq	1551	3107
TTCACCGGTAGAGATT-1	s1	HIT-scISOseq	926	1759
CTTAGGACAGGTTCGC-1	s1	HIT-scISOseq	1228	2341
TCGTAGATCTAGAGCT-1	s1	HIT-scISOseq	727	1377
TCCACGTGTGTTAACC-1	s1	HIT-scISOseq	1979	4208
TGGAACTGTCTTGAAC-1	s1	HIT-scISOseq	1094	2070
TCGTAGAAGAATCGAT-1	s1	HIT-scISOseq	664	1102
ATTCCTAAGTATGGAT-1	s1	HIT-scISOseq	540	904
TCTATCAGTGTAAACA-1	s1	HIT-scISOseq	1317	2620
TCAATCTAGTTGCTCA-1	s1	HIT-scISOseq	828	1469
TCCAGAAAGACGGTTG-1	s1	HIT-scISOseq	1059	2068
GGGTTATGTTGGCTAT-1	s1	HIT-scISOseq	975	1722
TGCTGAACAGAGTTGG-1	s1	HIT-scISOseq	1541	3093
TGCATGAAGAAACTGT-1	s1	HIT-scISOseq	1326	2623
GGGTTATAGGATTTCC-1	s1	HIT-scISOseq	1527	3248
TCATTACGTTGGTGTT-1	s1	HIT-scISOseq	1202	2437
AATCGTGGTGGAACCA-1	s1	HIT-scISOseq	274	330
GTGAGCCTCTGGACCG-1	s1	HIT-scISOseq	1245	2478
CCTGCATCATCTCAAG-1	s1	HIT-scISOseq	923	1670
TGAGCGCCAGTCAGTT-1	s1	HIT-scISOseq	551	818
AGCGTATCAAGAGGCT-1	s1	HIT-scISOseq	1759	3717
ATCGCCTGTTTCAGAC-1	s1	HIT-scISOseq	904	1532
CCCATTGCATGACTTG-1	s1	HIT-scISOseq	1650	3206
GGGTGAAAGACGACTG-1	s1	HIT-scISOseq	523	849
GGTGTCGCAAAGCTCT-1	s1	HIT-scISOseq	733	1416
AGCGTATGTTGCGGAA-1	s1	HIT-scISOseq	693	1236
GTAGCTACATTATGCG-1	s1	HIT-scISOseq	1254	2553
GAATCACCACTATCCC-1	s1	HIT-scISOseq	1085	2077
GATGGAGTCCCAGGAC-1	s1	HIT-scISOseq	1611	3288
CCTTGTGGTGATTAGA-1	s1	HIT-scISOseq	622	1044
TCATCCGCACGCGCTA-1	s1	HIT-scISOseq	2233	4883
CGAGTTAGTGTCTTAG-1	s1	HIT-scISOseq	614	1035
AAGACAACAACAAGAT-1	s1	HIT-scISOseq	782	1459
CCGGACAGTACCCGAC-1	s1	HIT-scISOseq	1609	3252
TCTTCCTGTTCAAGTC-1	s1	HIT-scISOseq	610	893
TCTATCATCGCCTTGT-1	s1	HIT-scISOseq	1985	4352
CTCAGAAAGAAATTCG-1	s1	HIT-scISOseq	632	1120
ATGGAGGGTGTGCTTA-1	s1	HIT-scISOseq	515	771
GGAGAACCACAGTCGC-1	s1	HIT-scISOseq	391	623
CAATTTCGTCATACCA-1	s1	HIT-scISOseq	1821	3924
TTCACGCTCAATCGGT-1	s1	HIT-scISOseq	2028	4346
AACGTCATCTGTTCAT-1	s1	HIT-scISOseq	1228	2105
CATAGACTCACACCGG-1	s1	HIT-scISOseq	1905	4396
GCTTGGGGTAGACACG-1	s1	HIT-scISOseq	1109	2101
CTCCGATGTCCGTTTC-1	s1	HIT-scISOseq	1165	2228
TCCATCGTCTCGACCT-1	s1	HIT-scISOseq	1406	2923
GTTGTCCTCTGAACGT-1	s1	HIT-scISOseq	956	1956
GCCAGTGGTATTGGCT-1	s1	HIT-scISOseq	2058	4440
TGACCCTTCGCACGAC-1	s1	HIT-scISOseq	1808	4044
CCTACGTTCAAGCTGT-1	s1	HIT-scISOseq	1525	2974
ATTCTTGTCGTGTTCC-1	s1	HIT-scISOseq	896	1549
GCAACATCATACCGTA-1	s1	HIT-scISOseq	1755	3774
CATTTCATCACTCACC-1	s1	HIT-scISOseq	2028	4335
GGTGAAGGTCCTGTTC-1	s1	HIT-scISOseq	831	1414
CGAGTGCGTCCAGGTC-1	s1	HIT-scISOseq	616	1028
ACAACCAGTTAACCTG-1	s1	HIT-scISOseq	490	681
CAGTGCGCATACCATG-1	s1	HIT-scISOseq	630	1026
GATAGCTTCGCAATGT-1	s1	HIT-scISOseq	1509	3354
GTTACAGGTCTACAAC-1	s1	HIT-scISOseq	1020	1828
GGTCACGAGTTAGTGA-1	s1	HIT-scISOseq	840	1414
TCAGGGCAGCTAAATG-1	s1	HIT-scISOseq	1231	2359
ATGGGAGGTTCGGTTA-1	s1	HIT-scISOseq	1735	3645
GCTGGGTAGTCAGCGA-1	s1	HIT-scISOseq	274	416
GCCGTGAGTATCACCA-1	s1	HIT-scISOseq	984	1661
GTAACACGTGGTCTCG-1	s1	HIT-scISOseq	484	745
ACACTGACATATGAAG-1	s1	HIT-scISOseq	812	1466
CAGATTGCATAATGAG-1	s1	HIT-scISOseq	632	1073
GCCGATGTCCTGTAAG-1	s1	HIT-scISOseq	1380	2671
TACAACGGTGGCACTC-1	s1	HIT-scISOseq	1174	2352
CTACATTTCTAGTACG-1	s1	HIT-scISOseq	1583	3191
CAGGGCTCACATGAAA-1	s1	HIT-scISOseq	1071	2003
TCTACATGTTTGGAAA-1	s1	HIT-scISOseq	1581	3285
AAGCGAGCATGGATCT-1	s1	HIT-scISOseq	1723	3666
CCGAACGAGGCGTTGA-1	s1	HIT-scISOseq	497	887
CTACATTTCCAGCCTT-1	s1	HIT-scISOseq	1375	2523
ACATGCAGTGCTGATT-1	s1	HIT-scISOseq	813	1381
CCACAAACAAGAAATC-1	s1	HIT-scISOseq	1100	2088
CCTAAGATCAAAGGTA-1	s1	HIT-scISOseq	2587	6337
GCAGCCATCGAACGGA-1	s1	HIT-scISOseq	1185	2732
CTATCCGAGGGTACAC-1	s1	HIT-scISOseq	1358	2634
GCCATTCGTGTATTCG-1	s1	HIT-scISOseq	724	1168
ATTCCATGTTAGGACG-1	s1	HIT-scISOseq	1162	2127
TAACCAGCATACATCG-1	s1	HIT-scISOseq	1055	1952
ATCATTCTCGGAATTC-1	s1	HIT-scISOseq	349	507
TCGACGGGTTACGTAC-1	s1	HIT-scISOseq	585	944
GATGATCCACACAGCC-1	s1	HIT-scISOseq	1814	4258
TGCAGATTCGAGAGCA-1	s1	HIT-scISOseq	1499	3302
TCTTTGACAGTTGTCA-1	s1	HIT-scISOseq	1201	2520
GCTTGGGCAATACGCT-1	s1	HIT-scISOseq	691	1122
TGCTCCACATGGCGCT-1	s1	HIT-scISOseq	1287	2438
CTTTCGGTCATGGGAG-1	s1	HIT-scISOseq	537	873
CAAGACTCAACCCGCA-1	s1	HIT-scISOseq	1343	2542
CGTGTCTGTCACCGAC-1	s1	HIT-scISOseq	301	451
TTCTAACCAAGATTGA-1	s1	HIT-scISOseq	1523	3043
GACCTTCTCCATTCAT-1	s1	HIT-scISOseq	1550	2860
TTCTTCCGTAACAGTA-1	s1	HIT-scISOseq	171	223
CTGCTCAAGCGAACTG-1	s1	HIT-scISOseq	1508	3164
GTTCTATTCCTACTGC-1	s1	HIT-scISOseq	1727	3773
TTCGCTGAGCTGCCTG-1	s1	HIT-scISOseq	991	1928
CAGCGTGCACAAATAG-1	s1	HIT-scISOseq	2202	5251
TGCTCCAGTCCCGGTA-1	s1	HIT-scISOseq	1727	3521
GCCCAGAAGCGTCTGC-1	s1	HIT-scISOseq	764	1389
GGGCTCAGTGGTCTGC-1	s1	HIT-scISOseq	752	1308
ATTATCCTCTTACACT-1	s1	HIT-scISOseq	802	1301
CTGTGAACACATGTTG-1	s1	HIT-scISOseq	892	1618
CGTAATGAGTAAAGCT-1	s1	HIT-scISOseq	1002	2120
CAAAGAAGTGGTCTAT-1	s1	HIT-scISOseq	1030	1906
TTCGCTGGTCTAACTG-1	s1	HIT-scISOseq	1960	4124
TGTACAGAGCTGAAGC-1	s1	HIT-scISOseq	842	1502
CGGGTCACATAACAGA-1	s1	HIT-scISOseq	1475	2560
GATAGCTCAAAGGGTC-1	s1	HIT-scISOseq	1322	2639
AAAGGGCTCACGGGAA-1	s1	HIT-scISOseq	1659	3452
ACGTAGTTCGTGCACG-1	s1	HIT-scISOseq	1305	2467
TGCTGAACAGAGAAAG-1	s1	HIT-scISOseq	1230	2291
TTACGCCCACTAGTAC-1	s1	HIT-scISOseq	1631	3273
GGTAACTTCCAACACA-1	s1	HIT-scISOseq	1719	3448
CCGCAAGAGCCAGTAG-1	s1	HIT-scISOseq	558	933
TGCTCGTTCGACGACC-1	s1	HIT-scISOseq	2232	4926
CCGAACGCATATGGCT-1	s1	HIT-scISOseq	666	1082
TATCAGGGTGACAGCA-1	s1	HIT-scISOseq	161	225
ACAGGGAGTCCAGCGT-1	s1	HIT-scISOseq	1877	4116
TGTTGGAGTTGTCTAG-1	s1	HIT-scISOseq	995	2004
TGAGTCAGTGCCTACG-1	s1	HIT-scISOseq	378	659
TTCCTTCGTTGAATCC-1	s1	HIT-scISOseq	1481	2794
CATACCCGTGATATAG-1	s1	HIT-scISOseq	1826	3955
ATTCCTATCGCGTAGC-1	s1	HIT-scISOseq	1008	1815
GCCTGTTCACCTAAAC-1	s1	HIT-scISOseq	662	1091
CCGGGTAAGTGCTACT-1	s1	HIT-scISOseq	1405	2932
CAAGGGACACTTGTCC-1	s1	HIT-scISOseq	204	245
AGACACTCACGTAACT-1	s1	HIT-scISOseq	1010	1854
AGGTGTTCATTCAGGT-1	s1	HIT-scISOseq	1533	3263
TCGTCCATCGAGAATA-1	s1	HIT-scISOseq	1227	2444
GGGACTCCACGGTGCT-1	s1	HIT-scISOseq	2036	4631
ATGGTTGCAGCACAAG-1	s1	HIT-scISOseq	1560	3079
AGACCATAGAATCGAT-1	s1	HIT-scISOseq	1614	3364
ATCTCTAGTATGAGGC-1	s1	HIT-scISOseq	2050	5568
AACCCAAGTATACCCA-1	s1	HIT-scISOseq	1328	2492
TCAGCCTCACTGGCCA-1	s1	HIT-scISOseq	2039	4424
AGATAGAGTCATTCCC-1	s1	HIT-scISOseq	477	747
TGCTCCACACTGGACC-1	s1	HIT-scISOseq	767	1342
TGTTGAGTCGCATGAT-1	s1	HIT-scISOseq	920	1766
ACAAGCTGTTGCCAAT-1	s1	HIT-scISOseq	2760	6784
GCAGGCTCACTTCTCG-1	s1	HIT-scISOseq	2344	5563
CTGTACCCAGACTGCC-1	s1	HIT-scISOseq	637	1049
GGGATCCAGGGACTGT-1	s1	HIT-scISOseq	640	1007
CGGAGAATCTTCGTAT-1	s1	HIT-scISOseq	1443	3137
CCGCAAGTCACATCAG-1	s1	HIT-scISOseq	2279	5403
[truncated: 4,442 more rows]

## Sheet: Figure 2b
Total SIRV	30953
Valid BC	28585
Right BC	28519

## Sheet: Figure 2c-d
Map to SIRV and BC=AAGTCCTTCCAGTCTT	TP	28519
No map to SIRV and BC=AAGTCCTTCCAGTCTT	FP	178
No map to SIRV and BC!=AAGTCCTTCCAGTCTT	TN	9096939
Map to SIRV and BC!=AAGTCCTTCCAGTCTT	FN	66
Total		9125702
Accuracy	TP+TN/TP+FP+TN+FN	99.9973
Sensitivity	TP/TP+FN	99.7691
Specificity	TN/TN+FP	99.998

## Sheet: Figure 2e-h
BC	ngs_hg38 UMI count	ngs_mm10 UMI count	tgs_hg38 UMI count	tgs_mm10 UMI count	ref
GCTACCTTCCCATTTA-1	55592	176	13897	5	GRCh38
TCCATGCTCTGAATCG-1	196	380	50	96	mm10
CCCATTGTCTGGTGCG-1	35	466	10	116	mm10
TATGTTCCATAGATCC-1	220	19770	28	4681	mm10
CCTTGTGGTGGTCTCG-1	255	427	53	96	mm10
TGCTTGCGTAATCAGA-1	132	25153	14	6274	mm10
ACGGGTCTCACAAGGG-1	63399	191	15096	3	GRCh38
TGCTGAATCAGGGTAG-1	65	17939	3	4610	mm10
CATGCAATCGCCCAGA-1	506	42	113	5	GRCh38
AATTTCCAGCAGCCTC-1	120	25703	9	5994	mm10
TCGCACTTCAGGAAGC-1	62116	132	16688	8	GRCh38
TTGGGTATCCGACAGC-1	50067	144	13060	3	GRCh38
GCAACCGGTCAGACGA-1	57596	122	13873	6	GRCh38
ACTGTGATCATTATCC-1	66400	169	17415	9	GRCh38
AACAAAGCATGTACGT-1	106	26177	7	6257	mm10
AAGCCATCATAGCTGT-1	84	561	20	121	mm10
GTTACGAAGCTAGAAT-1	136	37080	10	8762	mm10
ACCTGTCCAGCAGTTT-1	31	6171	10	1441	mm10
GTGTTCCGTGCTGTCG-1	80	20175	10	5273	mm10
TTTGTTGGTGACAGCA-1	231	62022	16	14924	mm10
AAACGCTTCCGCAAAT-1	92	25878	8	6151	mm10
TCCTAATGTTTGACAC-1	158	30187	10	7079	mm10
CAACCAACACCTCGTT-1	87	28164	5	6598	mm10
AGAGCAGGTTTGGAAA-1	15565	92	3852	4	GRCh38
GCATTAGTCTCTGAGA-1	160	30946	7	7807	mm10
AAGAACAAGTCAGCCC-1	138	32580	7	7536	mm10
GTAATGCAGGGAACAA-1	54619	151	13189	3	GRCh38
CACAGGCGTTGGCTAT-1	43867	17111	11750	4317	Multiplet
GTCTGTCCAGACTGCC-1	31	586	9	176	mm10
CTGTGGGTCTCCTACG-1	51529	156	14364	5	GRCh38
ATCCATTCAGTTACCA-1	170	32255	16	8022	mm10
TTTGTTGAGTAATACG-1	210	27169	12	6276	mm10
AAACGAACATATGGCT-1	52	460	15	87	mm10
CGTAGTATCGCACGGT-1	79	17582	6	4541	mm10
TTCACCGCAGTACTAC-1	158	30693	13	7100	mm10
ACTCTCGGTGGCGCTT-1	105	25036	11	6320	mm10
CACGGGTTCTGACAGT-1	59010	178	15471	21	GRCh38
GTAGGTTCATGACACT-1	65	446	13	80	mm10
CATACCCCAGCGGATA-1	101	20596	7	4733	mm10
GGGTAGACACGACAAG-1	484	52	93	9	GRCh38
ATCCGTCAGGATTTAG-1	49914	107	13245	5	GRCh38
TGGTAGTAGACATAAC-1	106	20451	7	4927	mm10
GTCGTTCGTGCTAGCC-1	67	17302	8	6727	mm10
TGATTCTCATCTCATT-1	1424	4	0	0	GRCh38
TTGCCTGTCTTCTGTA-1	64189	163	17013	9	GRCh38
GATTCTTGTGCCGAAA-1	170	33448	10	8117	mm10
TGTCCCAGTTACGCCG-1	82	22809	13	5513	mm10
ACTTAGGGTACGGATG-1	23	1400	6	381	mm10
TCATTACGTATCAAGA-1	130	20309	15	4653	mm10
ACTGTGAGTACGTTCA-1	21497	6688	5292	1543	Multiplet
TAGGTTGTCAAACGAA-1	59582	176	14994	4	GRCh38
TGAATCGTCCACGGGT-1	46562	149	11494	5	GRCh38
CTGGTCTCATTCGGGC-1	878	56	219	3	GRCh38
CGCATAAAGTGAGGCT-1	187	31760	27	7902	mm10
CTCTCGAGTGGCTAGA-1	257	22592	42	5965	mm10
ATTCTTGCACACCTAA-1	100	19024	19	4347	mm10
CATTTCACATGACTGT-1	51288	44808	14644	11622	Multiplet
CTGCATCTCTATCCAT-1	60380	167	16382	10	GRCh38
CTACCTGTCGATTTCT-1	87	28877	6	7753	mm10
CTCAACCTCTTACCGC-1	75119	155	19243	4	GRCh38
CTGGTCTGTTTATGCG-1	216	39574	41	9754	mm10
TTCTTCCAGTACGAGC-1	46	869	8	194	mm10
ATGATCGGTTTGGGTT-1	47611	115	13525	4	GRCh38
TCCGAAAGTCACCGCA-1	59030	126	14519	7	GRCh38
CCCTCTCGTACGGATG-1	137	27313	11	7119	mm10
TGATTCTTCGCAGTGC-1	1172	93	215	0	GRCh38
CATGAGTAGCGTTAGG-1	1091	25814	248	6348	mm10
ACTATCTTCTGCTTAT-1	97194	247	23228	13	GRCh38
AGCGATTGTGAGATCG-1	38346	176	10205	4	GRCh38
GATCAGTTCCACATAG-1	166	39683	8	9535	mm10
AAAGGTATCAAGGTGG-1	1260	15	375	0	GRCh38
CCGATGGCAACAGCTT-1	98	25229	12	6220	mm10
GAGACTTAGCCTCTCT-1	76687	201	19463	7	GRCh38
GTACAACAGAAAGTCT-1	64	14987	4	3544	mm10
GGCTTTCCAAGTTTGC-1	116	22472	12	5391	mm10
TCCTCCCGTGTTCCAA-1	49553	194	12051	6	GRCh38
TGAGCGCCAAACCACT-1	107	22342	11	5377	mm10
CCTCAACAGGCTTCCG-1	7083	74	1850	4	GRCh38
GAAGAATGTTTCGTTT-1	11208	43	2804	4	GRCh38
AGTTCCCAGACCAAAT-1	107	16845	7	3926	mm10
CACTGGGCAATGGGTG-1	185	42381	25	10265	mm10
GTGGAAGTCCCGAATA-1	331	25147	62	5960	mm10
GCATTAGCAAATGCGG-1	49951	147	12606	5	GRCh38
CAGCACGTCCACTTTA-1	54128	150	13834	10	GRCh38
AAGTCGTGTATCGAGG-1	102	20853	6	6767	mm10
ATCATTCTCATTCTTG-1	43	14044	7	3680	mm10
CAGGGCTGTTGCGGCT-1	57	13568	9	3018	mm10
TGTGAGTAGTAGAATC-1	50	1034	8	251	mm10
TTGCTGCTCTTCTGTA-1	770	12	208	1	GRCh38
TACCGGGTCAATCTTC-1	522	66	111	1	GRCh38
ATTATCCTCACGATCA-1	96	19898	12	4485	mm10
AACCTGACAGCATGCC-1	77065	194	19466	7	GRCh38
ACGCACGCATGTTTGG-1	41	2012	14	504	mm10
TGCTTCGAGTCAAGCG-1	115	23290	7	5706	mm10
ATACCTTTCTCAACGA-1	819	31245	138	7332	mm10
CCCATTGAGCGACTAG-1	106	29997	11	7514	mm10
AGGGAGTTCCAACCGG-1	136	35953	11	8738	mm10
TTATTGCGTGGGTATG-1	54856	176	14120	7	GRCh38
TGGAACTCATCGAGCC-1	4225	25	1010	6	GRCh38
GGGCTACGTAGGCTCC-1	182	34391	15	8129	mm10
AGGACTTGTGCAACAG-1	3501	96	882	11	GRCh38
AACACACTCATAGACC-1	42	2794	8	580	mm10
CACTTCGAGGTTCTTG-1	177	51102	15	13150	mm10
TAACCAGCATGTGACT-1	232	50303	14	12164	mm10
AATGAAGGTCGTATTG-1	50374	158	12117	3	GRCh38
AGCGTCGGTCTAGATC-1	35	6153	5	3322	mm10
ACAGGGAAGGTCCTGC-1	103	23257	5	5570	mm10
AGAAATGGTTTCGCTC-1	5859	48	1242	4	GRCh38
AGTGACTAGAGTCGAC-1	126	25443	13	6129	mm10
GTAACACAGTTGAAAC-1	1621	86	271	0	GRCh38
TCGAAGTGTTTACGAC-1	51521	178	12904	3	GRCh38
CATTTCAAGACAGCTG-1	81	26497	14	6646	mm10
TGACAGTGTGTTCGTA-1	155	564	42	140	mm10
ATCACAGTCATTGTGG-1	169	34835	10	8352	mm10
ATTCTTGCACAGCCTG-1	4487	28	1140	2	GRCh38
GTTGTCCAGTCGGCCT-1	266	19861	45	4984	mm10
CCTCCAACAGCTGTGC-1	65010	129	17032	8	GRCh38
AGCATCACACTATCCC-1	77509	221	19797	10	GRCh38
ACTTCCGCACTACCCT-1	59219	157	15251	5	GRCh38
TCGTGGGTCCACCTCA-1	46	11553	10	3853	mm10
GCGTGCAGTCGAGCTC-1	48763	104	14950	5	GRCh38
TTGAGTGAGGTAGTCG-1	110	14887	15	3675	mm10
GTGTGGCCACTTGGGC-1	45	3630	7	818	mm10
CTACAGAGTGCACGCT-1	81	19163	13	4705	mm10
AGCTTCCGTAATTAGG-1	51202	134	13229	7	GRCh38
CCCAACTTCGCTATTT-1	51	697	5	163	mm10
AATCGACGTCGCTGCA-1	52674	180	13600	6	GRCh38
ATAGACCCATGTCAGT-1	1315	88	230	3	GRCh38
CACAGATAGCTGCCAC-1	49	4391	8	1075	mm10
TCTCAGCAGACCTCAT-1	38	2157	7	541	mm10
GAAGCCCTCTATCGCC-1	113	32955	7	7944	mm10
AAAGGGCGTAGCTGAG-1	120	25662	16	5893	mm10
CCTAAGATCCGTGGGT-1	43018	122	11049	4	GRCh38
AGGTCATGTGTCCGGT-1	145	25968	11	6429	mm10
TACTTACAGCTCGTGC-1	20184	53	5481	3	GRCh38
CCTTTGGGTGAGTAAT-1	86	32362	11	8197	mm10
TTTAGTCAGGTGCAGT-1	100	28828	15	6813	mm10
TAGATCGCATGCAGGA-1	129	31371	9	7658	mm10
ATCGCCTTCTTCTTCC-1	90	20896	8	5288	mm10
CCTACGTTCACCGACG-1	91	28228	9	7006	mm10
TCCTTTCGTTGCTCGG-1	104	26317	9	6847	mm10
ATCCTATCACGTACTA-1	2891	55	726	6	GRCh38
AGGTGTTCAACCGTAT-1	66618	166	16505	6	GRCh38
ATCAGGTTCCCAGGCA-1	139	37260	12	8702	mm10
GAGAGGTAGATACAGT-1	2710	31	851	3	GRCh38
CTACGGGCAAACGTGG-1	32	1447	8	329	mm10
TACGGTAGTAGGCAGT-1	28	852	11	172	mm10
TCGAAGTCAGCTTCGG-1	61	15568	3	3809	mm10
ACCCTCATCTTACCGC-1	51034	119	13584	4	GRCh38
CTGTGAATCTTGGATG-1	67892	159	18825	16	GRCh38
GTGTTAGGTTCGGCCA-1	73	17880	12	4355	mm10
CTGAATGAGCATTTCG-1	46057	173	11962	12	GRCh38
TTCGATTTCATTGCCC-1	44988	135	11083	9	GRCh38
TTCGCTGCACGATAGG-1	108	19028	11	4655	mm10
TCCGAAATCTGGTGCG-1	87	19978	13	4746	mm10
GTCCCATCACGTGAGA-1	1111	26	270	2	GRCh38
GACGCTGAGGGCCAAT-1	35	918	7	208	mm10
GATCATGGTCTGGTTA-1	34	570	3	136	mm10
TACCTCGTCACCGACG-1	679	16	250	3	GRCh38
GTAGATCAGTAGGATT-1	228	552	52	112	mm10
TACGTCCGTATCAGGG-1	104	29215	7	7489	mm10
ACAAAGAAGACTAAGT-1	57920	179	13328	9	GRCh38
CTGCGAGCATACCACA-1	74186	161	19633	7	GRCh38
GAGCTGCGTGCAGTGA-1	19694	73	5583	1	GRCh38
TGATTCTGTCTGTCCT-1	513	75	113	3	GRCh38
GGGTCACTCACGACTA-1	51882	111	13740	4	GRCh38
CGTCCATTCTTCGGTC-1	1335	146	303	40	GRCh38
TTGCGTCTCAGCAGAG-1	56613	124	15449	3	GRCh38
AGATCCACAGGGAATC-1	98	25259	6	5916	mm10
CATGGTAAGAATCGTA-1	48	472	7	118	mm10
AGGTAGGGTTAGAAGT-1	292	42756	11	10154	mm10
CGCATAAGTGGGCTTC-1	69545	191	17473	3	GRCh38
GTGGGAACAACTTGGT-1	228	73211	7	16643	mm10
GAGCTGCCACAACATC-1	103	17503	11	4173	mm10
TCGCTTGCACCGTGGT-1	94	27621	10	7276	mm10
ACTTTCACACAGAAGC-1	99	19393	6	4563	mm10
GTCACGGGTATGCTTG-1	136	45738	8	11686	mm10
AGACAGGGTGCGTTTA-1	105	20353	6	4890	mm10
ATACTTCCAACTGTGT-1	1326	87	225	2	GRCh38
TTAGTCTAGGCTAACG-1	103	22706	14	5520	mm10
TACGGGCTCGCGTGAC-1	1713	128	293	2	GRCh38
CAGTTCCGTAACACCT-1	49844	160	12767	0	GRCh38
GGGCTACGTCCTTGTC-1	43515	150	11031	24	GRCh38
GACGCTGCACTGCACG-1	74723	126	18820	11	GRCh38
AACGAAAGTTGAGTCT-1	192	31885	14	7533	mm10
GAGGCCTAGTAGGGTC-1	95	26208	5	6216	mm10
GAAGGGTCACGCTGAC-1	66	17121	9	4117	mm10
GACGCTGTCTGCCTGT-1	106	22341	7	5693	mm10
AGCCAATTCCGCTAGG-1	185	721	51	161	mm10
TGTTCTACAGGATTCT-1	106	17417	12	4224	mm10
CTCCGATCAGAAATTG-1	2483	31	751	4	GRCh38
GGTTCTCTCGCTTAAG-1	21207	201	5340	0	GRCh38
AACGGGAGTACGCTAT-1	51350	150	12478	10	GRCh38
TCTGTCGTCATGAGGG-1	33	607	12	198	mm10
TTTATGCCAGCTAACT-1	77474	206	18120	9	GRCh38
CCTTGTGTCCGGACTG-1	73	18825	5	4954	mm10
AATGGCTGTTATAGAG-1	183	32020	13	7700	mm10
TTCCGGTTCTGTGCAA-1	85	17840	12	4426	mm10
TTCACCGTCTGACAGT-1	85083	138	20957	6	GRCh38
GTAACACAGCCGGATA-1	40	4674	11	1067	mm10
GTTGAACTCAGGGATG-1	35	1657	10	412	mm10
CCGAACGGTACCCGCA-1	150	34496	14	8153	mm10
TACCGGGCAACTCCAA-1	1031	19	232	4	GRCh38
CTTCCTTTCTCGGCTT-1	63620	129	17490	1	GRCh38
TGTTACTTCGCCAGAC-1	142	378	23	89	mm10
CAGCAATCACGGTGAA-1	1484	97	274	8	GRCh38
GTTGCTCTCCATAGGT-1	156	49970	13	12655	mm10
TCTGGCTGTACTGTTG-1	250	415	47	80	mm10
ATATCCTCAACGTAAA-1	76887	205	18932	8	GRCh38
CCTACGTTCATTCTTG-1	51425	204	12836	8	GRCh38
TTCCACGGTTCAATCG-1	134	30508	22	7260	mm10
TGGGAGATCAAGTGTC-1	50357	137	12978	8	GRCh38
GATTCTTGTTCCGGTG-1	63742	171	16607	11	GRCh38
CTGGCAGTCGAACTCA-1	58270	135	15457	6	GRCh38
GGTGGCTTCAGGAAAT-1	53517	145	13375	9	GRCh38
TCATTTGCAATACAGA-1	210	28616	20	6488	mm10
TTTATGCGTGAGTAGC-1	37888	135	9281	3	GRCh38
GAAGTAACAATAGTGA-1	146	30570	12	6804	mm10
AGTGACTGTAGCGCTC-1	105	17174	6	4299	mm10
TGCGGGTTCGATTGGT-1	62519	234	15980	7	GRCh38
GATCACACAACAGATA-1	55684	195	14131	6	GRCh38
CATGCTCTCATAGAGA-1	47379	167	12408	7	GRCh38
AACCTTTAGTCTAGCT-1	75338	229	19220	8	GRCh38
TACGGGCGTTATCTGG-1	58413	150	14883	5	GRCh38
GGGCTACCAGAGCGTA-1	4884	35	1427	4	GRCh38
ACATGCAGTTAAGCAA-1	2781	93	664	11	GRCh38
CGGAATTCAACGCCCA-1	62	792	13	142	mm10
GACTTCCTCAAACGTC-1	62042	149	15800	8	GRCh38
TTCATGTTCACCTGTC-1	149	19837	20	4777	mm10
CCGTAGGCATGTCTAG-1	204	50703	10	12504	mm10
TACTTACGTGCCGTAC-1	1227	83	246	3	GRCh38
CAGGGCTTCCTACGAA-1	50434	137	13243	4	GRCh38
GGTGTCGAGTCATGGG-1	133	25570	25	6225	mm10
CTACCCAGTATTCCTT-1	71	19122	2	4614	mm10
TGCCGAGCACGAAAGC-1	77	26447	7	6256	mm10
CACGAATCAAAGTATG-1	323	61232	8	14436	mm10
AGCCAGCAGGACAGCT-1	144	21520	15	5355	mm10
ACTTATCAGTCCCAGC-1	45	3209	3	729	mm10
ATACCTTAGATGCTTC-1	88	574	14	141	mm10
GGGATCCCAGCCATTA-1	61604	184	15203	5	GRCh38
CCGTGAGTCCCGATCT-1	47560	137	14348	5	GRCh38
CCGGTAGTCGTTCTCG-1	56253	135	15579	5	GRCh38
GCACGTGTCGTGCATA-1	109	22099	9	5341	mm10
ACGTAACGTCTCACGG-1	629	1415	81	298	mm10
GTTACGAGTCGTATTG-1	43198	162	11455	6	GRCh38
TGGGCTGCAAGTGCAG-1	213	452	58	97	mm10
TTGACCCTCGACCTAA-1	26	1484	3	349	mm10
GAGTCTATCACTGATG-1	160	33732	14	8516	mm10
ACAGCCGGTAGATGTA-1	171	31354	11	7507	mm10
TGATTCTTCGGAGATG-1	51299	151	13152	7	GRCh38
CATCCACCAGACTCTA-1	141	22968	14	5582	mm10
TGATGGTAGCGGTAGT-1	181	31579	15	7734	mm10
CTATCCGTCTGAACGT-1	78842	165	20079	13	GRCh38
TGGGCTGAGACCAACG-1	104	28432	9	6734	mm10
GATTGGTTCAGCTGTA-1	96	23483	10	5773	mm10
GAGAAATTCATGGCCG-1	142	27082	14	6243	mm10
ATGGTTGTCGGCATTA-1	78671	130	20445	8	GRCh38
CCACGAGGTGCAGGAT-1	42443	162	11607	4	GRCh38
GTAGGTTGTTTGAAAG-1	50784	26772	12929	6232	Multiplet
TCCACGTCACTGAGGA-1	106	30085	8	7365	mm10
CCTCACAGTGACAGCA-1	96	34412	7	8591	mm10
CATACAGCATCGCTCT-1	45466	157	12518	5	GRCh38
GCAACCGAGATTCGCT-1	95	23417	9	5512	mm10
TAACGACGTTACCTTT-1	77064	189	19450	7	GRCh38
CACAACATCAGCGTCG-1	2857	16	761	1	GRCh38
TACGGGCTCGCCAGAC-1	106912	249	27974	9	GRCh38
GTCGCGATCACAATGC-1	118	24688	11	7927	mm10
GAGATGGCAGTGTACT-1	32268	123	7805	3	GRCh38
CAGATCACATCCGGTG-1	94	34415	11	8418	mm10
GTTGCTCCACCGTCTT-1	56655	177	14762	3	GRCh38
CAATCGAGTCCCTAAA-1	54	513	7	114	mm10
AACGTCAAGTTACGGG-1	135	23199	8	5567	mm10
ACGTACAGTACCAGAG-1	65862	171	17042	6	GRCh38
TAGACTGGTTATGTCG-1	96	22055	7	5297	mm10
TGCCGAGAGCAGTCTT-1	64	22280	6	5336	mm10
GGTTGTAAGTGATCGG-1	267	28297	35	7039	mm10
ATTACTCTCCTGGGAC-1	64	18244	7	4449	mm10
AGCGCTGGTATTCCGA-1	34	2971	8	675	mm10
CGACAGCTCGAGCCAC-1	77	17922	10	4321	mm10
TTATTGCTCAACGCTA-1	51	1294	10	287	mm10
TCAATTCAGATAGTGT-1	59924	219	14368	9	GRCh38
CTTAGGAAGCATGAAT-1	147	37776	13	9343	mm10
TCTGCCACAGGCATGA-1	43304	111	11403	6	GRCh38
TCGTGCTGTACCTAAC-1	69	23671	4	8844	mm10
GTTGCGGCAGTTCCAA-1	132	28957	10	6873	mm10
TTGTTGTCAGAGGTAC-1	61623	197	16636	25	GRCh38
GCCCGAAGTAATTGGA-1	90	21345	15	5029	mm10
ACAGAAACATAGAGGC-1	140	35111	7	8314	mm10
TCTTCCTTCTGTTGGA-1	54708	168	14216	8	GRCh38
GTCACTCAGAAGCCTG-1	52483	109	14294	5	GRCh38
GTGGAGAGTCAGGAGT-1	47985	165	12423	5	GRCh38
GTGTTAGGTGTGTGTT-1	81	16603	14	4253	mm10
CTGCATCAGCCTCAAT-1	95	21663	12	5524	mm10
CGATGCGAGGATGAGA-1	1179	162	249	28	GRCh38
TTGTTTGTCTCATTTG-1	64	16089	7	4102	mm10
ACCGTTCGTTTCGTAG-1	84	23304	6	5840	mm10
CCTCCTCAGTCGGCAA-1	48566	125	12689	3	GRCh38
CAACGGCGTGCATTTG-1	5960	27	1396	7	GRCh38
GTCGTTCTCAACCTCC-1	41451	97	15505	7	GRCh38
TACCCGTCACAGCGCT-1	131	28742	10	7215	mm10
AACTTCTAGGGAGTTC-1	42	5646	10	1188	mm10
CTACATTTCTTGGCTC-1	101	27477	18	6972	mm10
TACCCACTCTAACGGT-1	152	24981	7	6149	mm10
GTCAAGTGTACGATCT-1	133	23349	12	5873	mm10
AGTAGTCCAATTGCAC-1	137	21716	6	5019	mm10
AACAAGACAACTTGGT-1	45582	133	11081	3	GRCh38
AGTCTCCTCGATTCCC-1	121	28813	8	7282	mm10
TGGAACTCAAGGGCAT-1	58621	126	15063	6	GRCh38
TTCTGTAAGCCTTTGA-1	64513	150	16669	4	GRCh38
GGTGGCTTCCCGTGTT-1	161	28172	17	6869	mm10
GTGAGTTAGACCTTTG-1	49203	135	12511	5	GRCh38
CCTAAGATCATTGTTC-1	69746	151	20798	4	GRCh38
TGTAAGCTCGGTCTAA-1	45032	147	11551	3	GRCh38
CTCAGGGTCGTGACTA-1	91	22512	10	5811	mm10
CTTTCAAGTCAAATCC-1	110	27948	5	6706	mm10
CTCCGATCATCGTGCG-1	69	18316	13	5315	mm10
CTAGACAAGTAGGTTA-1	1164	33	420	4	GRCh38
GTCATCCAGATTAGCA-1	190	23504	18	5844	mm10
CTATAGGTCTCTCTTC-1	244	50942	21	12506	mm10
CAACCAATCAGTGTCA-1	41	4428	6	1010	mm10
TTGTTTGAGGAGTACC-1	154	26965	8	6814	mm10
CCGGACATCCATGATG-1	99	23316	10	5746	mm10
TGGATGTCAATTGCGT-1	151	37981	15	9516	mm10
GTGACGCAGCCAAGCA-1	622	38	99	2	GRCh38
GTAGGAGAGATGACAT-1	45140	143	11140	6	GRCh38
TTCTGTATCCAATCTT-1	59	16171	4	3737	mm10
TTCATTGGTCTAGATC-1	76	17148	16	4174	mm10
AGATAGAGTGTGGTCC-1	1712	79	332	3	GRCh38
CCCTAACAGTCTAGCT-1	98	22052	7	5466	mm10
GTATTTCAGAACAGGA-1	90	18132	8	4096	mm10
CGGGTCATCATCCTGC-1	125	26929	10	6799	mm10
GTATTGGAGTTGGAGC-1	52	10208	3	2391	mm10
ACACGCGCAGCTACCG-1	70	19694	10	4698	mm10
TTGACCCAGACGATAT-1	112	20647	14	5011	mm10
TCTACCGCAGAGATGC-1	80213	165	20760	7	GRCh38
AGGCTGCAGAACAGGA-1	706	30	190	0	GRCh38
TGAGGTTCACTTGAAC-1	51923	149	13399	6	GRCh38
AGTGTTGGTGGTAACG-1	38	732	14	145	mm10
CGTAATGTCTCTCCGA-1	1120	80	270	2	GRCh38
TCCGAAATCTATGTGG-1	90	22469	9	5397	mm10
GCATTAGAGTTTGGCT-1	144	42805	9	10577	mm10
GTAGGTTAGACGGATC-1	69973	133	18140	8	GRCh38
CTGGCAGAGTGATCGG-1	65	21382	8	5604	mm10
CCTAACCGTCGCATTA-1	59375	120	16516	6	GRCh38
TCCACGTGTGATACTC-1	71108	161	18771	6	GRCh38
TTTCCTCTCCCTCTTT-1	66126	183	17315	8	GRCh38
TCCTCCCCATCCTAAG-1	75363	203	18664	6	GRCh38
TGACCCTAGGGAGGTG-1	118	29656	11	6990	mm10
TGATTTCAGGATTCCT-1	59304	178	15620	12	GRCh38
GTCAAACGTAGTGCGA-1	84060	168	21565	4	GRCh38
TCTTTGAGTGCTCTTC-1	77	18974	5	4590	mm10
TACTTACGTATTTCTC-1	93	21062	7	4651	mm10
TCTCCGATCTTCCCGA-1	119	29859	16	7111	mm10
AGCTTCCGTATAGCTC-1	30	1680	4	422	mm10
AAACCCAAGTTTGCTG-1	39	1697	4	383	mm10
CATGAGTGTTGTTGAC-1	39870	139	9967	4	GRCh38
TCACGCTCATAGGTTC-1	24	737	8	171	mm10
TCAGCAACAAGAGATT-1	134	22417	11	5327	mm10
GATGATCGTCCACTCT-1	262	724	46	159	mm10
CTGTCGTAGTCAGAGC-1	108	29539	10	8351	mm10
TGAGCGCCATGGCACC-1	79	18048	7	4810	mm10
ATCTTCATCACCTCTG-1	107	28808	10	7135	mm10
ATGTCCCCATGGGATG-1	86	26290	4	6415	mm10
TAGACCACATTCCTCG-1	129	38102	16	9250	mm10
AACAACCTCCTCTCGA-1	96401	212	23004	10	GRCh38
GAAGTAATCACCTCAC-1	56	1146	11	263	mm10
CTGCAGGCAATCAAGA-1	1063	65	167	0	GRCh38
CTAACTTGTTGTACGT-1	197	336	43	71	mm10
TCTCTGGCAACGTAAA-1	29	542	1	123	mm10
CAATCGAAGTAGAGTT-1	91	21120	8	5234	mm10
TCGCTCAGTCGTTTCC-1	58231	137	16147	3	GRCh38
GAGACTTGTATTCTCT-1	43217	167	11000	8	GRCh38
GCCCGAATCCTAGCCT-1	72586	147	18202	9	GRCh38
TAACCAGAGGCTAAAT-1	51045	160	12352	4	GRCh38
ATTCCTAAGCAGGCAT-1	119	30402	9	7315	mm10
CTGGTCTCAGATGCGA-1	124	29444	14	7554	mm10
AGGAATAAGGTTTACC-1	179	29037	9	6393	mm10
ATCGGATAGGCATCGA-1	149	37978	13	9444	mm10
GTACAACAGACGAGCT-1	55692	140	14397	6	GRCh38
CCAATGAGTCTTCAAG-1	1991	33	517	2	GRCh38
CTCAAGACAATCTGCA-1	105	23564	14	5705	mm10
TCCATCGAGACGTCGA-1	76	13562	4	3739	mm10
GATTGGTTCTAGGCAT-1	123	22861	14	5212	mm10
CACAGGCGTAGATGTA-1	52427	135	13501	6	GRCh38
TGCGATATCAAATGCC-1	102	26845	15	6440	mm10
TTCAGGACAAATACGA-1	61	5803	9	1206	mm10
GGTGTTAGTGCGTGCT-1	154	47312	16	12212	mm10
GAAGCCCTCACACCCT-1	59062	163	14610	4	GRCh38
AACCATGTCCGAGGCT-1	167	29353	21	7078	mm10
AAGTTCGTCGGTCTGG-1	100	20980	13	5081	mm10
AGGCTGCGTGAATGTA-1	46741	135	11910	3	GRCh38
ATACTTCCATGACGGA-1	86	22402	10	5229	mm10
AACCTTTGTCACTACA-1	55973	134	14023	6	GRCh38
CTACAGAGTCGCAGTC-1	127	27029	7	6852	mm10
ATTATCCCATTATGCG-1	87	19844	4	4415	mm10
CTTTCGGTCGTAATGC-1	99	24709	6	6216	mm10
TCCTGCATCGTGCAGC-1	44	10874	1	3027	mm10
GGGTTTACATCGAACT-1	59	17594	7	3985	mm10
TCATTACTCATTACGG-1	136	20513	9	4698	mm10
CATCCCAAGCGTCAGA-1	43955	124	11958	6	GRCh38
GGGCGTTTCTGCATAG-1	38128	21417	10133	5353	Multiplet
TCGTAGACACCTTCGT-1	33	3265	13	881	mm10
CTTTCGGTCCAATGCA-1	75	21497	7	5382	mm10
GAGGGTAGTCCATACA-1	130	19329	9	4386	mm10
AGGGCTCTCCACCTGT-1	76540	182	19723	5	GRCh38
AGCGCTGCAATCAAGA-1	110	23644	10	5697	mm10
AGGTCATGTTCCTACC-1	47607	144	12972	7	GRCh38
CAGCGTGTCATTATCC-1	46220	104	13411	4	GRCh38
TAGGGTTGTGTTTCTT-1	117	22749	11	5309	mm10
TGCATCCCAAGTGTCT-1	126	28896	13	6899	mm10
TGCAGTAGTCATCGCG-1	87	21866	13	5417	mm10
GTTATGGTCCCATTCG-1	167	31767	10	7619	mm10
AGTGCCGAGCTCTTCC-1	110	31288	12	7426	mm10
GTCAAGTCACGGTAGA-1	68672	195	18115	8	GRCh38
AAAGTCCCACCTAAAC-1	59358	173	13868	10	GRCh38
AGGGTCCAGGCGTTAG-1	85	26492	5	6678	mm10
CTCATTAAGCGAACTG-1	191	460	35	125	mm10
TTTGGAGCACGACGTC-1	56270	157	13529	6	GRCh38
CAGATCAGTAAGATAC-1	107	20801	6	4936	mm10
GTCTACCTCTGGGATT-1	68541	119	19051	6	GRCh38
GATTTCTCACCTGTCT-1	89	23880	16	5835	mm10
GCGAGAAGTTTAGAGA-1	42661	134	11348	2	GRCh38
GGAGGTATCATCGACA-1	47	553	11	94	mm10
CCTATCGCACTGAGGA-1	37	9942	3	2425	mm10
GAGGGATTCCAATCTT-1	59518	190	14991	6	GRCh38
CAGATTGCATAGGTAA-1	630	52	122	2	GRCh38
TACCGGGCATCGCTGG-1	77483	153	20037	2	GRCh38
GGGTTTAAGCACCGAA-1	130	22001	11	5041	mm10
TCCTTCTCATCTCATT-1	52763	144	15494	6	GRCh38
TACCTCGTCTTCTGGC-1	47521	135	12381	7	GRCh38
CACGTTCGTCCGGATC-1	137	33502	14	8692	mm10
CTCCCAATCTACTCAT-1	152	574	30	153	mm10
ATACCTTGTTTAGACC-1	54090	175	13698	5	GRCh38
TCTATACGTTACCCAA-1	73629	151	18054	7	GRCh38
TTCATGTCATAGAATG-1	96	20296	9	4723	mm10
GTTCTATCAGTTCACA-1	67	17022	7	4210	mm10
GAGTTGTGTTCTCTAT-1	36606	106	9607	6	GRCh38
GTGAGCCCAAGTGGCA-1	541	209	110	46	GRCh38
GTGCACGAGGTCTACT-1	1140	106	216	3	GRCh38
AAGGTAAGTAGTTAGA-1	119	18329	13	4026	mm10
TGGAGAGAGTGTAGAT-1	55012	187	14754	8	GRCh38
GTAATGCGTCTAACTG-1	15532	92	3636	3	GRCh38
TTGACCCGTGGCTACC-1	198	85281	12	20242	mm10
TCTGGCTCACGCGGTT-1	48	2152	19	549	mm10
TCGGGACGTTATAGAG-1	185	29793	11	6962	mm10
TGGTTAGGTCCAGCCA-1	44158	130	11632	2	GRCh38
GGCTGTGGTATACAGA-1	123	24517	11	6125	mm10
GATGACTAGTTGAAAC-1	193	41090	11	9830	mm10
ATGACCAGTGGATCAG-1	74	17736	4	4346	mm10
GCGGATCAGCAAGTCG-1	76	19804	2	5125	mm10
TACATTCAGGCCTAGA-1	139	38089	8	9282	mm10
CCGTAGGAGTGCGTCC-1	38413	83	10847	5	GRCh38
AGTAGTCCACAGAAGC-1	39773	113	9639	2	GRCh38
GACCTTCCACATGTTG-1	67258	180	16800	6	GRCh38
TCATGCCGTTCGTTCC-1	65	18245	8	4423	mm10
AATGACCCAGACCAGA-1	53592	148	12784	5	GRCh38
ATACCTTTCTCGGTAA-1	241	45874	12	10464	mm10
AGTAACCGTCTCGCGA-1	62171	138	16456	10	GRCh38
CAACCAACATAGGCGA-1	168	31418	14	7410	mm10
GTGTAACGTGTTCGTA-1	80	17728	8	4259	mm10
GTTAGACAGGGACTGT-1	146	27192	18	6470	mm10
AGCATCAAGTCAAGCG-1	191	495	37	143	mm10
GGAATCTCAACTAGAA-1	129	36182	10	8490	mm10
ACAAAGAGTTTACACG-1	51306	157	11759	6	GRCh38
GTGGCGTTCACTGGGC-1	7419	69	2201	2	GRCh38
TGATGGTTCGGTGTTA-1	65	14751	7	3676	mm10
TGCTTCGTCCGCACTT-1	137	35499	14	9063	mm10
CGCATAATCATCACAG-1	53781	168	14021	9	GRCh38
CACAGATAGGCGTTGA-1	145	39549	18	9723	mm10
GTCTGTCCACTATCGA-1	180	34858	13	9449	mm10
TAACTTCTCATAGAGA-1	115	21065	8	4460	mm10
ACATCCCGTGCCGTTG-1	158383	280	39393	14	GRCh38
GAGGGTAAGCTCGTGC-1	65	15857	11	3839	mm10
ATTCTTGAGCAGATAT-1	173	389	51	85	mm10
CATCAAGGTTACCTTT-1	1966	92	396	1	GRCh38
CGTAAGTTCACTACTT-1	2546	32	785	1	GRCh38
AAAGGTATCGGCCTTT-1	62676	177	15729	3	GRCh38
TCCTGCATCAGGGTAG-1	61464	144	16258	3	GRCh38
GTTTGGACATTAAGCC-1	74918	181	18738	6	GRCh38
GTCACGGAGCGAGTAC-1	76	18763	10	4715	mm10
CAAGGGAAGCGACATG-1	52640	166	13081	7	GRCh38
GGCTGTGAGTAGACCG-1	66347	171	17198	8	GRCh38
TTCTAACGTTCTCCAC-1	69	17997	10	4244	mm10
GAAATGAAGGGCCTCT-1	81401	204	19401	13	GRCh38
GTGACGCAGACGAAGA-1	94	19727	12	4701	mm10
ATGGTTGGTCACGCTG-1	43	1559	8	363	mm10
GACCTTCGTGCGAGTA-1	48637	155	12821	3	GRCh38
CTGAGCGTCAGACAAA-1	69	18257	9	7642	mm10
AACCAACTCGCTCTCA-1	202	61929	18	14581	mm10
GTTAGACGTTGCATGT-1	149	36963	11	9128	mm10
CCTCTAGGTCTTTATC-1	180	32699	16	8213	mm10
ACGTAACAGAGGCGGA-1	67	17573	11	4242	mm10
CCACGAGAGCCTTCTC-1	104	28859	11	7358	mm10
TTCTAGTAGGAGATAG-1	29	1152	4	263	mm10
AGAAATGTCAGTGATC-1	68787	151	16172	3	GRCh38
TTGCTGCGTTCTCCTG-1	57650	185	15229	8	GRCh38
GCCAGGTGTCACCGCA-1	30956	83	8011	0	GRCh38
CTGAGGCAGGCCCAAA-1	916	65	175	1	GRCh38
ATGAAAGTCCCAGCGA-1	86	20129	7	4675	mm10
TGAATGCCACTCCTGT-1	154	38685	8	9018	mm10
GTCGTTCTCAGGAACG-1	1141	7	416	3	GRCh38
GGGAGATCATAGAAAC-1	126	33421	16	7849	mm10
CTCAACCAGGCTATCT-1	195	37874	12	9334	mm10
AGACCATCAGTGGGTA-1	44	640	16	158	mm10
TATACCTCACGCAGTC-1	75392	166	19541	7	GRCh38
ACCCTTGTCCCGAACG-1	97	24664	13	6020	mm10
AACAGGGGTCAACCAT-1	564	51	93	4	GRCh38
CACCGTTCAACTCATG-1	73	12672	6	3097	mm10
AGACTCACATCGATCA-1	63	461	10	113	mm10
TTTGTTGTCCATGATG-1	142	26319	16	6069	mm10
ATGATCGGTGACAACG-1	26	8180	1	2135	mm10
TACCTGCGTCGTGGTC-1	21941	32	10924	5	GRCh38
ATTCCATCATATCTCT-1	55275	156	13731	8	GRCh38
AGTAGCTAGGGTACAC-1	58219	160	14657	6	GRCh38
CTGCAGGCATAGAATG-1	91	15740	6	3829	mm10
GAGCCTGAGTTAGTGA-1	56037	191	14433	6	GRCh38
TCTCCGAGTGACCTGC-1	49714	186	13225	18	GRCh38
GTCGCGACACTTTAGG-1	120	31096	10	9862	mm10
CCACACTGTCCGATCG-1	73	18963	13	4717	mm10
AGGCCACAGTACCGGA-1	29965	148	7310	6	GRCh38
TTCCTTCGTAGAGATT-1	57390	289	14620	26	GRCh38
TCCTCGAAGCACCTGC-1	111	28288	9	6974	mm10
TCCAGAAAGGTTGCCC-1	36	3327	12	726	mm10
TGAGCGCGTGCATGTT-1	41454	96	13774	7	GRCh38
GTATTTCGTACCTATG-1	40244	144	9961	2	GRCh38
ATTTCACTCCTGCCAT-1	13	2483	2	609	mm10
GACTGATCATTAGGCT-1	138	11519	7	2092	mm10
TAACCAGGTGTGAATA-1	133	33187	12	7724	mm10
TGAGGTTTCATGCATG-1	239	1071	60	274	mm10
TCGATTTCAGCATTGT-1	143	31653	9	7903	mm10
CAGATACCAGGACTAG-1	138	25102	18	5955	mm10
TGAATGCGTTGTTGTG-1	99	21569	9	5257	mm10
CTCCGATGTATCTCTT-1	237	16878	38	4177	mm10
GTGTGATTCATGGGAG-1	41310	132	10627	7	GRCh38
AACCACAGTACTCCGG-1	107	26098	12	6161	mm10
TATTCCAAGTTACTCG-1	404	32406	75	7577	mm10
TGTAAGCCAGGAGGAG-1	864	22	190	6	GRCh38
GTTGAACAGAATAACC-1	164	24975	8	5993	mm10
CTGTGAATCTTCGTAT-1	157	33004	10	8561	mm10
GCCAACGCAATGCAAA-1	48603	110	11616	2	GRCh38
GTCATTTCAGAAGTGC-1	170	25836	12	6548	mm10
TATCGCCGTGATGTAA-1	42	1019	5	201	mm10
TGAGACTGTAAGTCAA-1	27385	85	6637	5	GRCh38
ATCAGGTAGCGGTAGT-1	53	13065	6	3306	mm10
AACCCAAAGGTGAGCT-1	71	19582	4	4411	mm10
GGTCACGCAGACTCTA-1	105	32034	8	7744	mm10
GGAGCAACAAATGGCG-1	1458	127	296	3	GRCh38
TCGGGCATCCATGATG-1	31	548	6	115	mm10
AGACCCGCAGGATTCT-1	117	24735	10	5940	mm10
GCTGGGTCATTGAAGA-1	503	42	80	5	GRCh38
ATCGGCGGTCTGTGCG-1	54932	197	13680	6	GRCh38
GCAGCTGCAAGCGATG-1	18684	3799	4354	878	Multiplet
GTCACGGAGCGCACAA-1	45993	106	12495	4	GRCh38
CTACTATTCGCAATTG-1	134	34283	18	8491	mm10
CATTCATAGGTACCTT-1	58	4410	14	1101	mm10
CACATGAGTCACAATC-1	55143	141	14015	10	GRCh38
ACGTTCCTCTAACGGT-1	77	868	10	213	mm10
TTGTTTGGTGTATCCA-1	181	47441	11	10879	mm10
TAGCACACACGATAGG-1	155	36937	16	9201	mm10
CTTCCGATCATTTGGG-1	897	99	160	1	GRCh38
CACATGATCGGCCCAA-1	110	37806	11	9271	mm10
ATTTCACAGCGGTAGT-1	87	13923	9	3321	mm10
TTGACCCCAAGCCCAC-1	55338	111	13371	4	GRCh38
CTCAGTCTCTCGTGAA-1	100	19263	8	4849	mm10
ATGACCAAGAAAGCGA-1	30	2363	4	520	mm10
GTCGCGATCGCCTTTG-1	518	384	127	107	GRCh38
AGGTTGTCAGGAAGTC-1	80	15562	4	3691	mm10
GGCTTTCAGCCTTCTC-1	49	1721	12	368	mm10
CCTCTAGTCGTAGTGT-1	116	23661	12	6411	mm10
GATAGCTGTTAGAAGT-1	59	1260	8	306	mm10
AGAGAGCGTCCGGATC-1	51	18586	12	9970	mm10
TCATCATTCTCAATCT-1	36	471	11	78	mm10
TGAGCATCAAGGCAAC-1	103	22517	4	5366	mm10
AAGGAATAGAAGTCTA-1	27	5935	5	1180	mm10
TCATTGTTCATCGTAG-1	35	721	7	144	mm10
GACACGCGTCTTTCAT-1	144	43141	10	11408	mm10
TAACACGGTAATGCTC-1	42181	117	10034	3	GRCh38
ATGACCACATTGCAAC-1	40795	19289	10605	4684	Multiplet
GTCTTTACATTGACTG-1	93	19708	14	5014	mm10
TCATATCAGACGCATG-1	1077	73	199	0	GRCh38
TCAGCAAAGAGCTGCA-1	46745	130	11925	1	GRCh38
GATCGTATCTCCGATC-1	35	589	6	162	mm10
CAACAACGTCGTTATG-1	156	22633	16	5360	mm10
CGAAGGAAGTCCCGGT-1	2145	126	400	6	GRCh38
CATTGTTCATGTTCGA-1	62204	189	15693	10	GRCh38
ATGACCATCCCGAAAT-1	57551	320	13557	39	GRCh38
TCGATTTAGGAAAGGT-1	124	20684	5	4859	mm10
GTTAGACTCTTGGGCG-1	169	33743	7	8156	mm10
AGTACTGAGTCTGGTT-1	43069	175	11326	8	GRCh38
TGTCAGAAGGCAGTCA-1	43	506	8	95	mm10
TCCACGTTCGTGCGAC-1	171	32032	19	7956	mm10
AACAACCCAAGCGATG-1	68	27995	8	6463	mm10
TGTGTGAGTATCCCTC-1	57120	831	15541	149	Multiplet
GTAGATCTCGTTAGAC-1	48471	146	12935	11	GRCh38
TGATGGTCATGGGTCC-1	45	2464	13	600	mm10
AAGAACAGTTTGGAGG-1	47105	165	11332	5	GRCh38
ACGTTCCTCTTAGCCC-1	101	23873	16	5863	mm10
AATGACCGTGTTTCTT-1	197	36937	14	8682	mm10
AAAGGTACAGCAGTGA-1	52051	134	12162	3	GRCh38
TTAGGGTGTGCAACAG-1	44253	111	10536	0	GRCh38
ATGAAAGGTCATTGCA-1	111	25715	10	5982	mm10
CATGCTCTCATTCGGA-1	57769	144	14803	8	GRCh38
ATAGGCTAGTACCGGA-1	99952	197	25467	10	GRCh38
CCTCTCCAGTAACGAT-1	50210	103	13194	4	GRCh38
GCCCAGAAGCACCAGA-1	231	66187	15	14921	mm10
CACAGGCTCACTGTTT-1	533	15242	134	3888	mm10
ACGTTCCTCTAGACCA-1	48077	146	12585	4	GRCh38
GTGTGATCACGTCTCT-1	42746	143	11914	4	GRCh38
GTCCTCACACGTGTGC-1	142	29422	8	7454	mm10
AATAGAGCAGCATCTA-1	110	24232	7	5728	mm10
GATTTCTCAGGACAGT-1	78	20397	5	4716	mm10
GGGCGTTAGTCACTAC-1	65474	152	16975	9	GRCh38
GGGTATTTCTCAATCT-1	38949	160	10213	6	GRCh38
TCCCAGTCATTCTCTA-1	50543	104	13103	4	GRCh38
ATGTCCCGTACTAGCT-1	79	6862	17	1638	mm10
ATGCATGAGCTTTCTT-1	50839	138	13449	7	GRCh38
CACGTTCCAGAGGGTT-1	82	23438	11	5840	mm10
GCTGCAGCACCAGTTA-1	68852	167	17632	5	GRCh38
GATCATGGTATCGCTA-1	222	51013	12	12320	mm10
CCACGAGTCTCCTGAC-1	51656	119	13417	2	GRCh38
CTGAGGCTCCTGGTCT-1	19873	58	5436	4	GRCh38
CATCGCTGTACGCTTA-1	127	27220	10	6918	mm10
GAGTCATTCGTCCTTG-1	56622	164	14889	10	GRCh38
TCAGGTACAGATGCGA-1	69424	102	17960	2	GRCh38
TACACCCCATCACCAA-1	95	23034	11	5382	mm10
CATGGATGTACATACC-1	60461	193	15545	10	GRCh38
CGTTCTGCAAGTCATC-1	23	1206	7	252	mm10
GTGTGATAGTGACACG-1	113	31991	13	7851	mm10
AATGACCCATTCAGCA-1	53	2299	13	525	mm10
CCTCACATCGCTTGCT-1	57	1017	13	232	mm10
CCTCATGCAGTGGGTA-1	45436	167	12200	11	GRCh38
GTGCTTCGTACTAAGA-1	68	15233	5	3837	mm10
GTTGTAGTCCCATTCG-1	70	7771	11	1725	mm10
CGAGTTAAGTGCAAAT-1	601	2247	93	515	mm10
CGTTGGGTCTAGGAAA-1	30	8262	3	2128	mm10
ATCGTAGAGGCTAGCA-1	152	19838	19	4882	mm10
CTTTCGGCACAGACGA-1	89	27009	8	6586	mm10
GTAGGAGTCTCTTAAC-1	37	981	14	176	mm10
GACTTCCTCGAAGGAC-1	43	4111	8	906	mm10
ACGGTCGCACACAGCC-1	13038	106	3854	5	GRCh38
CCGTAGGAGTATGTAG-1	33753	19171	8918	4799	Multiplet
ATGAGGGAGCAAGCCA-1	43272	139	10326	8	GRCh38
GTTACCCTCCTACCAC-1	70	21187	12	4835	mm10
GTGAGTTAGCTGAAGC-1	43	5090	10	1231	mm10
GGGAAGTTCAAGCCGC-1	155	29621	8	6758	mm10
AGTTAGCGTCGATTAC-1	32	2076	4	574	mm10
TGGTAGTCAGACACCC-1	103	33086	15	8014	mm10
GGAGGTAGTTGGCTAT-1	19239	134	4962	2	GRCh38
GAGTCTATCACAGTGT-1	35231	164	8600	1	GRCh38
CACCGTTTCATGGAGG-1	30	514	7	71	mm10
TGAGACTCACAAACGG-1	4804	34	1509	8	GRCh38
AACGAAATCCGGGACT-1	81	15301	13	3596	mm10
CATCGTCTCGTTCCCA-1	109	28792	10	7410	mm10
TTCCGTGCAACCGGAA-1	105	27723	5	6415	mm10
GGTGGCTCATGCACTA-1	117	22708	7	5531	mm10
TTGGATGGTACACGTT-1	73088	144	18981	7	GRCh38
TAGACCACATGGAAGC-1	108	25410	13	6045	mm10
ACTCCCAGTCATCACA-1	146	28737	12	7063	mm10
GTATTTCAGGCCCACT-1	24021	69	6277	10	GRCh38
AGTGATCCACAAATCC-1	3464	22	868	2	GRCh38
CAGGTATTCGATGCTA-1	47881	172	12692	6	GRCh38
TACTGCCCAGTGCCTG-1	45847	131	12302	9	GRCh38
CCTAACCTCCGTGGTG-1	148	41439	12	10633	mm10
GAGGGTATCCGTATGA-1	54144	123	14087	3	GRCh38
GCCCGAAAGCCTCTGG-1	65	20413	8	4769	mm10
ATGCCTCTCGAGTTGT-1	34	627	8	175	mm10
AGATCGTGTTGGGATG-1	49234	173	13468	6	GRCh38
GTGTTCCTCTTGTTAC-1	101	26129	9	6455	mm10
ACAAAGACATCATCCC-1	188	40651	13	9318	mm10
GTCACTCCAACTGAAA-1	156	14913	12	3685	mm10
ATCCACCCATGCAGCC-1	59	6226	13	1336	mm10
AATTCCTTCATAGACC-1	117	22525	11	5265	mm10
CTCCATGTCGTACCTC-1	48	7145	8	1804	mm10
TCCGAAATCAAGTTGC-1	67168	138	16744	7	GRCh38
ACTTCCGAGTGATAGT-1	46230	139	11774	14	GRCh38
TCAAGCAAGACAGCGT-1	38	4859	7	1069	mm10
TTGTGTTCAGCCTACG-1	76	15214	6	3740	mm10
TAAGCGTCACTACCGG-1	67	16693	13	4393	mm10
ACCTACCAGTGTTCAC-1	1556	78	343	2	GRCh38
TCTAACTGTACGAGCA-1	157	29325	8	6924	mm10
TTTGTTGTCGCCATAA-1	83661	205	21827	7	GRCh38
TCTGGCTGTCTGTTAG-1	63046	190	16677	7	GRCh38
CGGGACTTCGATACAC-1	33	10253	2	2520	mm10
CCAATTTAGCAACCAG-1	86946	184	21266	6	GRCh38
CTCCTCCCAGAAGTTA-1	57	597	8	120	mm10
TTCCACGAGACATCCT-1	161	31041	11	7400	mm10
GGACGTCAGTAAACGT-1	30	7676	4	1817	mm10
GATGCTACAATACAGA-1	1084	35	251	1	GRCh38
AGGCCACAGCCTGACC-1	41	514	9	108	mm10
CGAGGAAGTCGCAACC-1	74	20955	4	5094	mm10
TAAGCACTCAAGAGGC-1	126	29204	10	6839	mm10
TGTCCTGTCTATTCGT-1	70	16183	9	4065	mm10
AATTTCCAGGATCATA-1	214	37479	10	8101	mm10
AACTTCTTCACTGTTT-1	451	33869	87	7919	mm10
CGGAATTAGGACAACC-1	113	37871	11	8680	mm10
GAGTGTTTCGCGGTAC-1	61264	134	15894	4	GRCh38
CTGAGGCCAGGATGAC-1	1185	103	197	1	GRCh38
CGCCATTTCCGTAATG-1	63	778	13	194	mm10
ACGGTTAAGAAACACT-1	168	35415	19	8468	mm10
GGGTATTGTCTTCATT-1	127	28572	8	7156	mm10
TTTAGTCCAAGAAATC-1	55704	175	12855	8	GRCh38
CCGGTGACACTGCTTC-1	52525	148	14499	6	GRCh38
GCTTTCGTCGATAACC-1	122	34652	10	8759	mm10
GTTGAACTCCATACAG-1	165	35553	11	8558	mm10
GACGCTGAGAATCGTA-1	32	1228	6	315	mm10
CCATCACGTTAATGAG-1	69371	172	17849	6	GRCh38
TCAGTTTCAGCACACC-1	874	14	215	4	GRCh38
CGCCAGAAGTGCCGAA-1	69	12743	5	2975	mm10
GGTAATCTCTCATGGA-1	51996	147	13380	9	GRCh38
GTTGTCCAGCTTGTTG-1	3098	142	676	3	GRCh38
GTTACAGCAACAAGTA-1	37583	18953	8961	4439	Multiplet
CTGTATTCACTAGGTT-1	51827	175	13425	15	GRCh38
ATCACTTTCCGGACTG-1	29	2604	7	655	mm10
TACAGGTTCCATTCGC-1	95	26448	8	6439	mm10
TAGACCATCCGTTGAA-1	56956	156	14617	2	GRCh38
ATGCGATTCGTTGCCT-1	79	8204	21	1981	mm10
TGGTACAGTAGTATAG-1	114	29805	17	7080	mm10
AAGACTCGTACCTAGT-1	6444	89	1757	5	GRCh38
AGGTTGTGTCATCGGC-1	77	29383	9	7414	mm10
AATCACGCACCGGCTA-1	54271	157	13158	5	GRCh38
GTTGTGAGTTCACCGG-1	117	24762	11	6225	mm10
CTCAACCTCCTACGGG-1	57677	125	14928	3	GRCh38
ACCCTCAAGGTTCTAC-1	63162	187	15112	5	GRCh38
AGGTTACTCTGACCCT-1	671	685	176	188	mm10
TCAGGTATCAAAGAAC-1	2201	36	528	2	GRCh38
TCGGGTGAGAAACCCG-1	98	24887	7	5935	mm10
TCCCAGTGTAGCTTAC-1	40	3276	7	694	mm10
GTAGATCCATAGATCC-1	68506	142	17678	8	GRCh38
CGCGTGAGTTGTGTAC-1	179	20136	34	5685	mm10
GTCTACCGTTAGCGGA-1	695	16	281	2	GRCh38
ATTCCATAGCAACAGC-1	54673	168	13370	4	GRCh38
TCATTGTCAACGTATC-1	51106	164	12853	5	GRCh38
TTGAGTGGTCGAATGG-1	31	3478	6	729	mm10
TACTTCACAGTTGTTG-1	42	1283	8	261	mm10
ATCACAGGTCTTAGTG-1	61929	164	15815	5	GRCh38
CCTATCGAGAGCCGAT-1	77945	171	22080	10	GRCh38
TACCTGCAGTTATGGA-1	40242	153	10728	5	GRCh38
CAGGGCTGTTGCAAGG-1	57878	183	14722	6	GRCh38
CCAATTTAGATCACTC-1	46532	122	12004	8	GRCh38
AAAGTCCAGAGTGACC-1	93	25136	6	5804	mm10
TCAATTCGTCTAGATC-1	58660	189	14792	9	GRCh38
TTTCAGTAGATGGTCG-1	52666	148	13280	4	GRCh38
ATCGTAGTCGGCTTGG-1	219	443	41	78	mm10
TGCATGAAGTGATGGC-1	61366	158	15945	6	GRCh38
CAGGCCAGTGGAGAAA-1	120	17010	12	3927	mm10
CCACCATAGTTATGGA-1	62582	190	15849	13	GRCh38
CATAAGCTCCTTCGAC-1	15457	106	3846	15	GRCh38
TCTTGCGGTCACCGCA-1	72	19965	13	4685	mm10
TTGAACGAGCGAACTG-1	45	467	7	108	mm10
TGCGGGTCAGTGGGTA-1	132	26786	18	6424	mm10
CCTCATGAGTTACGGG-1	43115	119	11381	9	GRCh38
GATGTTGGTGTCATTG-1	85	21482	15	5642	mm10
CAGCCAGGTGTCTTGA-1	57843	135	15428	6	GRCh38
ACTGCAACAGGTCAAG-1	46437	19813	11778	4582	Multiplet
TATTTCGTCCATCCGT-1	128	33438	13	7896	mm10
TCGTAGACAAGGTACG-1	44138	125	12775	8	GRCh38
GTTGTAGGTTGCTCGG-1	96	25838	9	6538	mm10
GAGATGGAGAGAGCGG-1	121	26349	5	6606	mm10
AGCGCCAAGTAGGAAG-1	42	544	15	114	mm10
GACCCTTTCCTAGCCT-1	54014	147	12947	2	GRCh38
CATAAGCAGATTAGCA-1	46564	126	11565	6	GRCh38
ATCATTCCAGTGCGCT-1	39	3161	7	773	mm10
TCAGTTTGTGCACGCT-1	51	4880	12	1100	mm10
GTCGAATCAGCTCGGT-1	60	15136	7	4460	mm10
GGAACCCTCCCGAGTG-1	56298	158	13079	7	GRCh38
AAAGGGCGTGAATTGA-1	40093	106	9273	2	GRCh38
GCATGATAGAGCCTGA-1	63737	199	16737	9	GRCh38
TGGATGTTCCACTGGG-1	238	624	57	160	mm10
CCACCATCATTGCTGA-1	45813	93	15749	5	GRCh38
AGGAATAGTCGAATGG-1	53985	184	13161	4	GRCh38
CCACTTGGTTAGGAGC-1	36	849	10	200	mm10
AGGGTGACAGGTATGG-1	44	2402	7	603	mm10
TAGACTGTCACCTGGG-1	97	28271	12	7050	mm10
GCCCGAAAGATGTTAG-1	31	858	11	213	mm10
TTAATCCGTACAAGCG-1	49263	117	12012	6	GRCh38
TGATCTTGTGGATCGA-1	85160	166	21870	8	GRCh38
TGGGCGTCAAATGAGT-1	40162	126	10342	7	GRCh38
CTTCGGTCACACAGCC-1	139	37414	11	9250	mm10
GGGTATTTCCGTCACT-1	34	1076	3	249	mm10
ATGGAGGCATGGGAAC-1	51771	127	13235	3	GRCh38
AGGGCTCAGGTTCCAT-1	41	590	7	133	mm10
GAGTGAGGTAGTTAGA-1	153	28953	13	6874	mm10
TGTGTGACATGACCCG-1	60677	196	15925	9	GRCh38
TGAATCGCAAAGAGTT-1	4107	36	947	2	GRCh38
TACGCTCGTTCCACAA-1	154	38968	13	10053	mm10
AGGGTCCGTTAGTTCG-1	113	23763	14	5666	mm10
ACGCACGAGCAGATAT-1	52752	142	13725	2	GRCh38
CAATACGCAAATTAGG-1	140	22184	16	5080	mm10
GATCGTATCCGTAGGC-1	57689	129	14551	5	GRCh38
GACTCAAGTACTCAAC-1	57537	131	14608	5	GRCh38
TAACACGAGTAAGACT-1	23467	90	5458	0	GRCh38
CATGCCTCACCTCGTT-1	64	24180	8	6136	mm10
TGCATCCCAACGGCCT-1	60151	143	15057	6	GRCh38
GTATTTCGTGATTCAC-1	1398	48	310	5	GRCh38
TAGACTGCATACCGTA-1	58	827	12	157	mm10
CGTTAGAGTCTGTAAC-1	569	1043	133	251	mm10
CACTTCGTCTCGGTAA-1	100	19952	11	4887	mm10
CCCTTAGCAGCAGACA-1	141	43365	14	10909	mm10
AGATCCACACGCGTGT-1	73	18483	7	4454	mm10
TTGATGGCATTATGCG-1	65	14175	9	3481	mm10
TATCAGGCATGCAGGA-1	94	23872	13	5708	mm10
AATCACGTCGCCTATC-1	152	33671	15	8633	mm10
GTGGTTAGTAGACAAT-1	2107	86	425	2	GRCh38
CAGCCAGCAATTGCCA-1	171	32668	9	7713	mm10
AGATCCAGTTTACCTT-1	21038	109	5075	3	GRCh38
TTTACGTCACAGAGAC-1	183	57085	17	13279	mm10
CCCATTGCAATTTCCT-1	134	27270	11	6767	mm10
GGGATCCAGTCTCGTA-1	135	36441	13	8791	mm10
ACACCAACAACTCCCT-1	72573	259	17014	7	GRCh38
GGATCTAAGTCCTGTA-1	40311	142	10364	2	GRCh38
TAAGCACTCAGAGTTC-1	100424	590	24857	101	GRCh38
TGGGTTACAACAGTGG-1	67	19498	10	4787	mm10
CAGTTCCTCTGAACGT-1	41	3492	12	897	mm10
GGAACCCCATAGTCGT-1	87788	188	21189	9	GRCh38
GCGATCGTCGGAAACG-1	47709	89	14690	2	GRCh38
CCTTCAGGTTGTGGAG-1	1231	69	270	0	GRCh38
TGCGATATCAACTGAC-1	64	19647	7	4793	mm10
CGCATGGTCTGTACAG-1	42197	139	10975	4	GRCh38
TTTACTGTCTACTCAT-1	135	26135	11	5926	mm10
TCCGATCAGTAACCTC-1	47429	127	12726	4	GRCh38
ACACGCGAGTCCCGAC-1	94294	186	23533	7	GRCh38
CTCCACATCCTAAGTG-1	74819	180	19697	5	GRCh38
AACCTGACAACCTAAC-1	72584	149	17988	8	GRCh38
GGTAATCCACGTGTGC-1	58364	164	14977	8	GRCh38
CACCAAATCTCGAACA-1	66	13148	9	3205	mm10
GAAATGACACATACTG-1	65896	158	15388	9	GRCh38
AGTCACAGTTGCGAAG-1	161	43200	11	10657	mm10
TCCAGAAGTTACAGCT-1	2329	43	597	1	GRCh38
CTGATCCCAGAAGTTA-1	168	39111	12	9202	mm10
CAACCAATCATTGCTT-1	136	21907	14	6556	mm10
TCTCAGCGTAGGCTCC-1	195	39750	17	9715	mm10
ATCCTATCATGATGCT-1	122	16077	16	3829	mm10
GTCCTCAGTTGTAGCT-1	121	21615	19	5535	mm10
CGGAGAACACTGCATA-1	99	18123	10	4136	mm10
ACGGAAGGTCCGGATC-1	58490	130	15595	12	GRCh38
GAATAGAAGCCGGAAT-1	67928	168	16333	14	GRCh38
TGCTTCGAGGCGTTGA-1	37844	119	10366	3	GRCh38
ACGATCAGTACAAACA-1	278	35986	22	8720	mm10
CTACGGGTCGTCTACC-1	161	37735	10	9306	mm10
AACACACCACATTACG-1	204	50280	12	11515	mm10
TACCCACCACGGCACT-1	51434	278	11994	47	GRCh38
GTTGTCCGTATAATGG-1	99353	226	24860	11	GRCh38
AGATAGATCCTACGGG-1	47577	120	11776	3	GRCh38
CGTGATAGTAGGTGCA-1	87	17983	11	5270	mm10
GAACGTTGTCTCAGAT-1	555	217	123	30	GRCh38
CGAGGCTAGGTACTGG-1	46579	151	12439	10	GRCh38
CGTCCATGTAGCTCGC-1	112	24025	6	6103	mm10
GCTGGGTTCTTCACAT-1	47	5561	10	1295	mm10
CAACCAAAGCTGCCTG-1	38	971	5	253	mm10
CGGGTGTAGGATTACA-1	119	25876	11	6594	mm10
CCACGTTTCCCAACTC-1	49	1330	7	291	mm10
ATGGAGGTCAGACTGT-1	56746	187	14248	8	GRCh38
GTAATGCAGTAAGACT-1	44	728	12	166	mm10
GAAGCCCGTGGCTACC-1	127	24872	12	5681	mm10
TATCGCCAGGCACTCC-1	114	26073	11	6311	mm10
TAATCTCCAGTACTAC-1	128	22830	13	5219	mm10
TCTTGCGCATCCGATA-1	802	1856	131	393	mm10
GATGATCAGGGAGGTG-1	43	503	6	72	mm10
TGCGGCAAGCGATGAC-1	121	27648	10	6509	mm10
GACCCAGAGGTTGTTC-1	24	1073	8	243	mm10
CGAATTGCACTCCCTA-1	189	40388	13	9131	mm10
CCTCTAGCACCCTGAG-1	66265	131	17969	5	GRCh38
TCAATTCTCCTCGCAT-1	61494	138	15402	5	GRCh38
CACTGGGGTGCGTTTA-1	1441	25	521	1	GRCh38
ACGCACGGTCGGAAAC-1	83465	141	21313	11	GRCh38
TAACTTCTCCGCTTAC-1	176	624	38	128	mm10
ATTCCATTCCTACCAC-1	44	516	9	120	mm10
ACATGCACACTACCGG-1	539	12	118	1	GRCh38
AGACACTTCACCGGGT-1	59	448	13	91	mm10
CTATCTATCGAGTACT-1	74	13577	13	3336	mm10
GTCTAGAGTCTACGAT-1	481	19694	120	4985	mm10
TCACAAGAGCAAGCCA-1	70826	136	17810	4	GRCh38
AGGCATTAGGCGAACT-1	153	29353	8	7149	mm10
GTTCGCTCAACTTGCA-1	2462	585	828	134	GRCh38
CTGCGAGTCGACACTA-1	610	37	133	2	GRCh38
CGTCAAATCGCTGACG-1	141	33165	8	8362	mm10
CATCCACTCTGGGCCA-1	59947	164	15552	8	GRCh38
CCTAAGACAAAGGCTG-1	642	471	102	102	GRCh38
CCGGACAGTACGTAGG-1	154	19683	20	4950	mm10
CTCCCTCTCGAAGGAC-1	38	552	9	105	mm10
AACCTTTCACGCGCTA-1	84	21837	7	5279	mm10
TCTCTGGGTGATTGGG-1	4989	112	1077	0	GRCh38
GCCAACGGTTAACCTG-1	5691	72	1267	2	GRCh38
TCCATGCTCTGAGTCA-1	43396	87	10890	9	GRCh38
TCACGGGAGGTATTGA-1	396	51276	45	12396	mm10
AACCACATCTACCAGA-1	164	22293	8	5362	mm10
AAGCATCGTGTGATGG-1	87	26064	5	8272	mm10
CCACACTTCCGACATA-1	68279	162	17128	8	GRCh38
TTCAGGAAGAGTGGCT-1	54	10410	5	2531	mm10
AGCCAATGTGGACTAG-1	147	28638	12	7039	mm10
GTTCATTAGGCACTAG-1	168	3903	34	811	mm10
CTTAGGAAGGGCAACT-1	118	15183	19	3650	mm10
GTGTCCTAGAGAGGTA-1	46584	154	13137	5	GRCh38
GAGGCCTGTGAATATG-1	95	22034	6	5247	mm10
TGTTGGATCACTGTCC-1	55806	124	15249	7	GRCh38
CAGGGCTGTTCCGCTT-1	97	23569	12	5774	mm10
CATGAGTGTTCCACAA-1	40289	134	10242	4	GRCh38
TCATTACTCGGAAACG-1	28995	54	7216	3	GRCh38
TGTCCACGTACGACTT-1	85295	235	21623	7	GRCh38
ATCGATGAGCGACCCT-1	26	4593	4	1111	mm10
GGGTCTGAGCATTGAA-1	1333	136	350	21	GRCh38
TCATATCCACACCGCA-1	55300	138	14269	10	GRCh38
TCCTCCCCAGCGTATT-1	178	32516	8	7941	mm10
GACCAATCAGTCGGAA-1	150	22404	11	5544	mm10
TCATGCCTCCAACTGA-1	79557	186	20154	7	GRCh38
AGAGAGCCACACCTAA-1	44658	131	11127	5	GRCh38
CGATGCGTCGATACAC-1	70	824	24	232	mm10
CCTCATGCAGCTGTGC-1	65	30272	5	7931	mm10
AAACGAACAGGTCAGA-1	159	44601	10	10359	mm10
CTCCAACCACATACGT-1	53	564	10	135	mm10
GATGGAGCATTGACTG-1	114	34521	7	8429	mm10
GATTGGTAGGCTGGAT-1	51221	170	12659	6	GRCh38
TATATCCTCCGTCAAA-1	52438	154	13132	11	GRCh38
CCAATGATCTCTGGTC-1	153	45048	17	11466	mm10
GCTTCACTCGATTGAC-1	46	469	12	100	mm10
TCTACATAGTGGATTA-1	40884	166	9610	7	GRCh38
AGGCATTCACTGGCGT-1	71002	196	18750	6	GRCh38
AGTAGTCCAAGACCTT-1	164	30052	15	7148	mm10
GGCGTCATCGGCCTTT-1	126	34325	11	9373	mm10
TATATCCGTAGGCTGA-1	70254	172	16901	4	GRCh38
ACTTTGTCACAAGGTG-1	100	20993	12	5192	mm10
GTCGTTCGTGTGTACT-1	16523	200	6417	5	GRCh38
ACCTACCTCGAACTCA-1	128	25492	12	6180	mm10
ACGGAAGCAACAAGTA-1	4085	89	967	15	GRCh38
AAACCCACATATGAAG-1	2861	57	663	6	GRCh38
AAGCGAGAGGACAAGA-1	131	28780	9	6744	mm10
TTAGTCTGTTGACGGA-1	131	24191	12	5804	mm10
AACGTCACACTGTCCT-1	138	37074	6	8801	mm10
AGGTTACGTGATATAG-1	212	31223	11	7389	mm10
AGACTCAGTCGTGCCA-1	61	14551	4	3525	mm10
TTTCCTCGTCTGCCTT-1	43181	147	11559	6	GRCh38
TACTTCAGTCCAGAAG-1	63275	138	16533	9	GRCh38
TCAGGTATCCGACGGT-1	99	22551	10	5734	mm10
TTCCAATTCAGTCAGT-1	134	26869	12	6365	mm10
CTTTCAAGTTTACCAG-1	42481	113	10800	6	GRCh38
AACTTCTGTTTCGATG-1	51006	163	12590	7	GRCh38
AACCAACCAGGCTATT-1	45	702	8	146	mm10
TTCGATTCAGTGTATC-1	763	15	224	5	GRCh38
AGTCATGTCAACACCA-1	114	18222	11	4431	mm10
AGCCACGAGGGATCAC-1	60	5933	10	1355	mm10
GGGCGTTTCGACGTCG-1	88	21331	10	5326	mm10
CGGGCATAGTGGTGAC-1	149	355	32	84	mm10
CAAGAGGTCCGGCTTT-1	64686	137	17278	10	GRCh38
GGCTTGGGTCAAGGCA-1	66	19344	9	4725	mm10
AAGTTCGAGTCGTTAC-1	28	484	6	136	mm10
CATTGCCGTCGCACAC-1	65376	169	16400	8	GRCh38
CTTCTCTAGCAACTTC-1	32	1284	5	320	mm10
CCGCAAGGTTAACAGA-1	99	23096	11	5409	mm10
CATTGCCCACCCGTAG-1	66325	157	16703	11	GRCh38
GAAACCTTCTTGCAAG-1	61564	155	14980	1	GRCh38
CTGCAGGTCTACAGGT-1	75	18868	10	4723	mm10
AGAACCTCAAACTCGT-1	67361	26468	16326	6307	Multiplet
TAGATCGCAGCTGTCG-1	54	16636	11	4382	mm10
TCGGGTGTCGAACACT-1	35893	105	10160	4	GRCh38
GACGCTGGTCTAATCG-1	139	33192	13	8351	mm10
ACGATGTCATCCTTCG-1	58	13757	12	3355	mm10
CCCTGATAGAGCAGAA-1	242	52381	13	13342	mm10
TCATCATCAAGCGAAC-1	106	25036	9	5875	mm10
GAAGTAACATAGAAAC-1	60384	228	13946	11	GRCh38
TTGGGTATCGCAAGAG-1	37469	97	10296	5	GRCh38
GCCATGGGTTGCATCA-1	92	25800	8	6210	mm10
TCTGCCACAAGTGACG-1	59725	155	14827	5	GRCh38
CAGCACGGTCGTGGAA-1	56751	170	15301	6	GRCh38
TCTACATAGGGACTGT-1	63629	187	16655	7	GRCh38
AGGCCACGTATAGGGC-1	227	57638	17	13645	mm10
CAATCGACAGTAGAAT-1	46759	135	11338	6	GRCh38
CTTGAGACATAAGCGG-1	98	20690	12	4937	mm10
GTAACACAGATCGCCC-1	110	20712	9	5723	mm10
TGCATCCTCCCGGTAG-1	87	24468	9	5755	mm10
CTCTCAGAGCTATCCA-1	123	33906	18	10062	mm10
CAGTTAGCACCAGACC-1	116	26423	12	6650	mm10
TCTTGCGTCGCACGGT-1	46	4381	8	1162	mm10
GGTGGCTCAGACTGCC-1	93	17613	8	4206	mm10
GATGATCGTTTACTTC-1	613	23	155	0	GRCh38
GCGATCGGTGATACCT-1	42141	95	13879	6	GRCh38
TTCCACGAGACCAAGC-1	25	569	7	113	mm10
CGGTCAGCATCCGGCA-1	63	12238	14	3046	mm10
AATGGCTCACAGAGAC-1	69995	156	18030	5	GRCh38
GCTGAATGTGCCCTTT-1	300	2324	54	572	mm10
CTGTGAATCAGCCTCT-1	64	13039	6	3320	mm10
CTACATTTCCCAAGTA-1	69964	226	16003	7	GRCh38
TTTCCTCGTTGGATCT-1	59900	142	15173	8	GRCh38
TACTTGTGTTGAGAGC-1	168	30236	16	7473	mm10
GTGACGCAGAATTGTG-1	70433	141	18191	8	GRCh38
TATTTCGTCCATGAGT-1	101	17500	5	3978	mm10
GAGCCTGAGAAATCCA-1	208	36336	29	8499	mm10
CCTCAGTAGCAGGCTA-1	97264	166	25617	9	GRCh38
CCGATGGAGTGGTTGG-1	79	18361	16	4442	mm10
ACAGAAACATCAGCAT-1	108	22972	10	5325	mm10
TTCGATTTCTAGACCA-1	45225	117	11205	3	GRCh38
GTTTGGAAGGACGGAG-1	22253	91	5625	6	GRCh38
GTGGCGTGTACAGGTG-1	58586	136	16591	6	GRCh38
CGTCCATAGCACCGAA-1	172	32227	20	7858	mm10
TCTCACGAGCTAGATA-1	102	19916	14	4795	mm10
AAGGTAATCGAAGCAG-1	190	27810	12	6312	mm10
TTACGCCAGGGTCTTT-1	928	253	130	30	GRCh38
AGGGAGTCAGTTCTAG-1	55	816	11	205	mm10
CTACCTGAGCACTCAT-1	39554	131	9833	5	GRCh38
CGGGTGTAGTTCATCG-1	83316	175	21739	6	GRCh38
TGTTCTAAGTAGGCCA-1	104	31805	8	7920	mm10
ACGTTCCCAAGTGGGT-1	22	1331	8	286	mm10
AAGGAATTCTTGGGCG-1	86	26097	4	5997	mm10
ACGTAACCACGCGTGT-1	132	29134	8	7435	mm10
TGCATCCGTCCGAAGA-1	41	3954	3	887	mm10
CAGCACGCAGCGTGAA-1	147	40531	7	9939	mm10
TCAAGTGCAAGTCCAT-1	167	23151	17	5532	mm10
GTCTTTAAGTGCACCC-1	113	23228	10	5996	mm10
ACATCGAGTGGTACAG-1	16033	5297	4011	1170	Multiplet
GTGAGCCGTGTTGACT-1	78649	182	20724	9	GRCh38
TGGTTAGGTAGTACGG-1	85	23361	9	5753	mm10
CACAGATCAACCCTAA-1	148	24995	11	5786	mm10
GAAATGAGTAATGCTC-1	846	72	122	7	GRCh38
CAATACGCAAGACGAC-1	113	20505	18	4783	mm10
TTCGATTAGAGAGTGA-1	99	19502	13	4578	mm10
GCCAACGTCATGCCCT-1	38	3521	6	750	mm10
TCACGCTAGGGAGTGG-1	81160	174	20866	5	GRCh38
GATAGCTCAGCTGAAG-1	55	1070	12	163	mm10
AAGATAGGTAGATCGG-1	7236	38	1808	2	GRCh38
TCGAACAAGACATACA-1	114	28126	9	6774	mm10
CACTTCGCAGACTGCC-1	467	64	78	2	GRCh38
GTAGGTTGTTCCTACC-1	342	24638	87	5920	mm10
TAGACCACACGTGTGC-1	312	390	76	93	mm10
TGGGCGTAGGAGTACC-1	82	19147	11	4528	mm10
GGAAGTGGTACAGCGA-1	47216	121	12629	8	GRCh38
GACACGCAGGGAGAAT-1	99	23595	10	5537	mm10
GAGGCCTAGGCCTAAG-1	519	34	105	2	GRCh38
GGAATGGAGGTCACTT-1	118	28574	12	6628	mm10
GGGACTCGTTATAGAG-1	89	25356	10	6353	mm10
AAATGGATCCTACCGT-1	57221	145	13515	14	GRCh38
CCGATGGTCTACCTTA-1	45277	233	11680	8	GRCh38
GTCTCACTCTGTCTCG-1	185	49564	20	13487	mm10
AACGTCAAGAGGGTGG-1	98	18591	10	4371	mm10
ATTGTTCTCACTTTGT-1	299	21516	58	4821	mm10
GTAGTACGTTGTTGAC-1	58681	208	14396	8	GRCh38
TGTCAGAAGTCACTCA-1	50623	174	13898	6	GRCh38
TATCCTATCTCCGCAT-1	1398	84	239	3	GRCh38
TCCACCACACCATTCC-1	12908	63	3663	1	GRCh38
AGGAGGTCACGAAGAC-1	140	35852	10	8796	mm10
ATCGTGAGTGGCGCTT-1	66010	140	19445	6	GRCh38
ATCACAGTCGTGACTA-1	60	9761	10	2404	mm10
CGGACACCAAATGAAC-1	670	16	152	2	GRCh38
GGGCGTTCATGTTACG-1	659	20	135	2	GRCh38
TATTGGGTCTGTTGGA-1	67	12332	10	2892	mm10
AAGGAATAGGTCACTT-1	1075	78	189	1	GRCh38
AACGTCAGTCAACCTA-1	70	18820	8	4363	mm10
AACGGGACAAGGCAAC-1	367	7573	78	1687	mm10
CACAGATCAGCGACCT-1	53	6842	9	1639	mm10
GGTAACTGTAGATCCT-1	47	593	11	96	mm10
TGGAGAGGTTCACGAT-1	170	36081	10	8682	mm10
CCAAGCGAGGGCCCTT-1	83	24399	9	6165	mm10
TCACAAGAGAAGCGGG-1	65762	145	16310	6	GRCh38
TGTTGGATCTGCTTTA-1	170	360	31	104	mm10
TACTTACCAGGCGAAT-1	35	893	6	192	mm10
GCGTTTCCATCGGAAG-1	52074	104	14686	6	GRCh38
GAACTGTAGCCTGGAA-1	107	20612	20	4977	mm10
GGTGAAGCAAATGCGG-1	4783	74	1011	1	GRCh38
TAAGCGTCAGTGAGCA-1	88	20863	9	6105	mm10
TTCAATCCAAATAGCA-1	203	44460	17	10300	mm10
GGCTGTGCACCGAATT-1	236	831	42	214	mm10
TGTCCTGGTATCACGT-1	70	15270	7	3698	mm10
TGGTTAGCACTGTTCC-1	58	6623	5	1695	mm10
AAGCCATAGACCTCAT-1	52926	160	13227	4	GRCh38
GTTGTCCGTGCTTCAA-1	1394	122	239	5	GRCh38
CCCTCTCAGACTTCCA-1	167	35080	11	8611	mm10
CAACGGCCACAAGTGG-1	10085	114	2390	6	GRCh38
CGAAGGAGTACAGTCT-1	78627	175	20179	3	GRCh38
GAATAGAGTTCTTCAT-1	69	618	14	118	mm10
CATTCTAAGAGTGAAG-1	2186	24	595	1	GRCh38
GAGTTGTAGGAACGAA-1	95	19196	10	4544	mm10
TACTTCATCGATGCAT-1	2925	36	743	6	GRCh38
ATAGACCGTCTGTGTA-1	28938	111	8388	4	GRCh38
CCCGAAGGTTGATCGT-1	593	50	134	11	GRCh38
GTAGATCTCTGTCGCT-1	115	26410	11	6970	mm10
GTAGCTAAGTCAGGGT-1	288	54435	18	13515	mm10
TTCTTCCGTCGTGTTA-1	83	16508	13	4503	mm10
TAGGAGGAGCATCTTG-1	171	709	36	184	mm10
ACTATTCCAGCGACCT-1	164	66003	11	15999	mm10
GAGGCCTTCTATACTC-1	183	801	42	205	mm10
ATTCTTGTCTTGCGCT-1	133	34034	11	8713	mm10
ATTTCTGAGCGAGTCA-1	103	20103	11	4815	mm10
CTCTGGTTCCGTGTAA-1	111	22750	7	5607	mm10
CGGAATTGTGGCCTCA-1	64	22311	4	5270	mm10
AGGTGTTAGGTAGCCA-1	77	17709	6	4472	mm10
GCCGATGAGGCGACAT-1	1814	26115	433	6537	Multiplet
ACCATTTGTACAAAGT-1	106	20908	12	4886	mm10
ACGGTTACATAATCGC-1	126	21700	10	5169	mm10
GGGAGATAGTGTTGTC-1	280	227	49	36	GRCh38
TGTAGACTCCGGTTCT-1	1740	121	304	2	GRCh38
ACTTAGGAGAGGGTCT-1	35316	127	8914	7	GRCh38
TCAATCTGTTTCACAG-1	31961	134	8149	3	GRCh38
TAAGCACTCATGCCCT-1	272	349	57	75	mm10
TTCTGTATCACTTCTA-1	398	72193	21	16838	mm10
CCCTAACTCACCATCC-1	63307	147	16023	8	GRCh38
CAGGGCTCATGGGATG-1	135	37297	8	8888	mm10
CGAGGAAAGGCTAGCA-1	154	36314	11	8600	mm10
TGGTGATGTTCGAGCC-1	83	17414	13	4469	mm10
GCGTTTCGTCTGCCTT-1	40082	127	10744	6	GRCh38
GTGCTTCTCAGGTGTT-1	52479	33153	14436	8537	Multiplet
GACGTTACATGGAATA-1	1082	93	152	2	GRCh38
CTTCAATGTACAGTAA-1	60992	163	15773	5	GRCh38
TCATCATGTGGTCTTA-1	2465	56	598	7	GRCh38
ATGCATGAGCGTTAGG-1	124	24641	9	5954	mm10
GGGCGTTGTCCAGAAG-1	30	6954	3	1651	mm10
ACCATTTCATGACACT-1	247	41266	19	9930	mm10
GGGCCATTCTACTGAG-1	66565	187	16892	4	GRCh38
AGACTCAAGACGACGT-1	171	35338	11	8506	mm10
AGTACCACAAAGTATG-1	54	1530	11	295	mm10
AACCATGTCCCAACTC-1	29	857	4	163	mm10
GTCGCGATCTTACGTT-1	29772	143	10129	4	GRCh38
GTGTGGCGTTGCCAAT-1	34465	16971	8855	4056	Multiplet
TTGGGTATCGTCGGGT-1	155	18019	28	4692	mm10
CCGGACAGTAGGACCA-1	858	17	340	4	GRCh38
ACTGTGATCGACATCA-1	147	27717	16	6961	mm10
TACGGTATCCAGCACG-1	42	11764	8	2740	mm10
TTACGCCAGCCTCTGG-1	12756	144	2847	3	GRCh38
TTCCTCTGTCGCATTA-1	175	36124	8	8612	mm10
CCTTTGGTCTCCCTAG-1	520	31	145	10	GRCh38
CCTAAGATCACTGAAC-1	189	34785	10	8305	mm10
AAGTGAAGTAGTATAG-1	34632	125	8594	3	GRCh38
GACCTTCAGCCATTGT-1	42941	136	10858	9	GRCh38
GCCGTGATCACTCGAA-1	94	17398	9	4968	mm10
GGGATCCGTTAAGACA-1	732	26751	157	6240	mm10
TCACTCGAGGCGCTCT-1	5849	50	1587	3	GRCh38
TATCTGTAGATAGCAT-1	25	818	5	188	mm10
AGGCCACCAAGAGTAT-1	140	32240	10	7608	mm10
AAAGTCCAGGAGTCTG-1	128	23008	9	5149	mm10
TTGTTCATCAGCCTTC-1	3485	59	902	2	GRCh38
ACACTGATCAGTCATG-1	167	34151	14	8372	mm10
TCTGTCGTCCACAGGC-1	135	30556	11	7605	mm10
GTTAGTGAGACATAGT-1	43	8465	2	2042	mm10
GTCCCATCAACTTGGT-1	73445	163	19461	7	GRCh38
CAGTTAGTCGGACTTA-1	53746	127	14377	4	GRCh38
GCCCAGATCGAGGCAA-1	149	30624	9	7309	mm10
CCCAACTGTTCTATCT-1	31006	188	7461	8	GRCh38
GGCAGTCTCTCGCAGG-1	72660	189	19447	5	GRCh38
ATACTTCTCGGCCTTT-1	613	553	69	76	GRCh38
AGGACGAGTACACGCC-1	69	1493	13	340	mm10
ATTTACCCAGCGGTCT-1	48740	192	12211	8	GRCh38
TATATCCGTGTCTTCC-1	81280	167	19639	3	GRCh38
GTCGTTCGTCTACTGA-1	79	16626	9	6252	mm10
CAGGCCACACGCTGAC-1	127	18007	5	4408	mm10
CATTGAGGTCGATTTG-1	29	2206	5	531	mm10
TCGACCTGTATTAAGG-1	66399	168	17846	8	GRCh38
AACTTCTCATGTTCGA-1	137	31960	20	7624	mm10
CTGGTCTAGGTCCCTG-1	52894	18731	13852	4656	Multiplet
GAATCGTGTGCAAGAC-1	116	33960	7	7963	mm10
GGGAGTACATATAGCC-1	111	29416	11	6994	mm10
CTACATTCAACTGATC-1	307	271	45	56	GRCh38
GCCAGCAAGCGAATGC-1	117	27769	17	6597	mm10
ATTTCTGCACTTCATT-1	59069	169	14623	12	GRCh38
TGGCGTGCAAGCACCC-1	105818	179	27948	10	GRCh38
GTCTACCAGATGTTAG-1	40578	188	10884	4	GRCh38
ACGATGTAGCACTTTG-1	80931	153	21437	6	GRCh38
CTCGAGGAGTGAGCCA-1	62674	153	16583	2	GRCh38
CTGGACGAGACGTCCC-1	75974	177	20203	10	GRCh38
AGCGCTGTCAAATGAG-1	107	28640	8	7121	mm10
ACCCTCACAATTCACG-1	51	4612	5	1119	mm10
CTCATTATCTGAATCG-1	26	1168	4	266	mm10
TAACTTCTCACGTAGT-1	32	974	6	210	mm10
CGTCCATAGACGGTTG-1	1993	63	479	4	GRCh38
TACGGGCGTGAATGAT-1	191	37181	19	9169	mm10
CGCCATTTCAACCGAT-1	57	19494	6	4664	mm10
TCCGATCAGCCGGATA-1	110	28675	5	7170	mm10
GGTGTTACATCATCTT-1	47	1151	6	253	mm10
GACCTTCCAATCGAAA-1	139	28901	4	6825	mm10
CCAATGATCACCATCC-1	157	29355	12	7001	mm10
TCCTGCAAGTCAGCGA-1	61	20461	8	4971	mm10
CGGAATTGTTGCGGCT-1	110	23268	9	5405	mm10
GCAGGCTAGACAAGCC-1	57020	109	14767	6	GRCh38
ACATGCACAACCCTAA-1	67451	172	17066	6	GRCh38
CCACACTCACACCAGC-1	7525	50	2204	1	GRCh38
TTACTGTGTCGTCGGT-1	54388	144	14045	8	GRCh38
AGGCCACGTGATCGTT-1	78	12782	12	3224	mm10
TTAATCCAGCTCTATG-1	190	40513	11	9269	mm10
GACAGCCTCTACGGGC-1	284	61485	16	14534	mm10
GCAACCGTCTGCCTGT-1	80	27300	10	6658	mm10
TGAGGGAGTTGCCATA-1	10	2688	2	663	mm10
GGTCTGGGTCAAGGCA-1	52146	127	13594	5	GRCh38
CTAGACACATTGTAGC-1	82	18229	14	4350	mm10
GGGTTTACAATCGCAT-1	50230	128	12985	6	GRCh38
CACAGGCCATCCGTTC-1	1511	54	385	2	GRCh38
TGCAGATGTCCAACGC-1	61050	153	15229	6	GRCh38
GAATCGTTCTCAACCC-1	54458	143	13892	5	GRCh38
CAATGACCACTGGCCA-1	88	17259	12	4058	mm10
CTGTGGGTCACACCCT-1	190	41988	26	10654	mm10
GGGACAACACGGCCAT-1	51464	151	12464	3	GRCh38
TGCTCCATCCATTTCA-1	49572	111	13147	1	GRCh38
AGCCACGGTATGAAGT-1	96	18426	14	4438	mm10
TGATTCTTCTAAGCCA-1	102750	275	25212	8	GRCh38
CACATGAGTATTTCTC-1	41017	164	10057	7	GRCh38
GCCAGTGGTCCGAAGA-1	86254	157	22908	5	GRCh38
CCACCATCAAAGCTAA-1	52	6831	15	1508	mm10
TTGAGTGAGCGCCTCA-1	87801	152	23879	6	GRCh38
CCATCACAGCGTGTTT-1	141	28949	13	7448	mm10
ACTGTCCCACAGCCAC-1	4863	76	1150	8	GRCh38
ATGCGATTCATCGACA-1	68	16936	3	4043	mm10
TTGATGGTCCCGTAAA-1	85075	225	20624	8	GRCh38
CCTCATGTCTTTGCAT-1	91	16181	6	4006	mm10
GTACAGTGTCGAGATG-1	163	28247	16	6551	mm10
TTACGCCTCAGGAAAT-1	235	44584	11	10491	mm10
GCACATATCAAGTTGC-1	172	34034	6	8018	mm10
TCGTAGAGTATTCTCT-1	53437	188	14021	10	GRCh38
GAGGCCTCAGATCCAT-1	82	17877	9	4580	mm10
CCGATCTGTTGGGACA-1	38159	133	10401	4	GRCh38
CTAGGTATCTGGACCG-1	256	17502	45	4317	mm10
TACGGTACATCGTGGC-1	513	61	94	3	GRCh38
GCTTTCGCACGAAAGC-1	54	12938	5	3248	mm10
CGGAACCGTTGAAGTA-1	162	23612	9	5072	mm10
CTAACCCCAATGGCCC-1	120	32324	9	7403	mm10
TCAATCTTCCGCCTAT-1	83	4819	16	1086	mm10
CCGAACGTCAGCCCAG-1	112	20467	9	5150	mm10
AGAAGCGAGGACCCAA-1	112	22015	13	5026	mm10
CGTGTCTTCGTCACCT-1	131	13813	35	4332	mm10
CATCGCTGTACAAAGT-1	64702	148	16983	4	GRCh38
TATCAGGAGTTGAAAC-1	242	47909	10	10969	mm10
TACGTCCTCTTCGCTG-1	111	27358	13	6904	mm10
CAGTGCGAGTCACTCA-1	47835	121	12992	2	GRCh38
AGGTAGGTCATAGGCT-1	56451	125	15335	4	GRCh38
GCACGTGTCTGCATAG-1	80	20979	4	5244	mm10
AAGCGTTAGATAGTGT-1	76975	170	19549	7	GRCh38
AGTGACTTCTGCGAGC-1	32928	72	8611	0	GRCh38
TGCTCCACATGAATCC-1	131	39428	11	9625	mm10
ATGGTTGGTTGGTGTT-1	23	521	7	97	mm10
CTCACTGGTAATGCTC-1	197	309	44	65	mm10
ACAAGCTGTCACAGTT-1	178	35722	17	8545	mm10
TACCGAAGTCAACACT-1	76785	184	19314	7	GRCh38
GCCAGCAAGTGCACCC-1	61933	106	16393	5	GRCh38
GAAGCGAGTACAGGTG-1	77622	156	19454	7	GRCh38
CATCGCTTCTTGTTAC-1	72	21285	4	5594	mm10
CCTCAGTCAAGAGTGC-1	40	487	12	102	mm10
TGCAGTAGTGTCATTG-1	58	14554	4	3627	mm10
GGTAACTTCGCATAGT-1	92	21147	10	4905	mm10
CAAAGAAAGTCTGCGC-1	170	466	43	100	mm10
ACTTATCAGGTTACAA-1	306	58736	26	13295	mm10
TGCGGCATCTCCGCAT-1	98098	250	25129	8	GRCh38
AGACTCATCCATAGAC-1	78	16586	9	4039	mm10
CCTAAGACATGACTTG-1	238	49831	17	11764	mm10
CATGAGTGTGAAAGTT-1	94053	207	23973	8	GRCh38
TCTCAGCAGTCGAATA-1	135	25293	18	6233	mm10
GTCGTTCGTTCGTGCG-1	4934	54	2096	13	GRCh38
AGTACTGGTACCTTCC-1	73917	183	19322	9	GRCh38
GTCATTTGTTGGTACT-1	87	21114	6	5292	mm10
CCTAAGAAGAGTCAGC-1	42103	111	10661	2	GRCh38
GGTTAACTCTAGTACG-1	56739	135	15322	9	GRCh38
ACGATGTTCGTAGCTA-1	2265	187	548	32	GRCh38
CGTGCTTGTGTCATCA-1	107	26775	14	8256	mm10
CGGAACCGTGACGTCC-1	73	20953	10	4475	mm10
AAGACTCTCCATCTCG-1	71239	149	18476	7	GRCh38
GATCAGTCACAAGCTT-1	109	30541	10	7463	mm10
GTGGGAAGTGACGTCC-1	85	13437	12	3347	mm10
TGGTGATTCTTACGTT-1	55294	28695	14567	7290	Multiplet
GATGAGGGTGTACGCC-1	44	6104	8	1440	mm10
GTCACTCTCTCACTCG-1	47366	429	12501	6	GRCh38
TCCACGTCATCCGGTG-1	83753	145	21371	6	GRCh38
AGTACCAAGCATCAAA-1	77	21386	6	5086	mm10
GAGAAATCAATACCTG-1	58424	185	13796	5	GRCh38
CATGCTCTCTCGCTTG-1	164	37427	14	9471	mm10
GAAGGACTCAGACCGC-1	83	16782	19	3990	mm10
TAACTTCAGGGACCAT-1	285	43837	25	10319	mm10
ACTATTCAGCACTTTG-1	69461	192	17305	8	GRCh38
ATGGATCTCGCGGACT-1	47441	169	12367	4	GRCh38
AGAGCAGCACCAGTAT-1	55773	168	14138	6	GRCh38
TGGGAGAGTCTGTAGT-1	55844	160	14371	8	GRCh38
ACTATCTGTGTTCCAA-1	196	36931	18	9023	mm10
ATAGAGAGTTGACTGT-1	48146	166	11523	6	GRCh38
CCCTTAGCAAGTGCAG-1	27	668	4	166	mm10
TTCCGTGGTTCTAAGC-1	444	65	80	3	GRCh38
TCAGCAAGTTTGTTCT-1	662	57	159	8	GRCh38
AACGTCAGTTGACGGA-1	69428	182	17364	6	GRCh38
CATCCCACATCCGTGG-1	9374	118	2121	3	GRCh38
AAACGAAGTACTCGCG-1	99739	171	24979	9	GRCh38
ATCCGTCAGCACTCAT-1	114	23907	11	5957	mm10
CTCAACCAGGCCGCTT-1	97551	162	24241	13	GRCh38
TACGGTACATATCTCT-1	82315	29578	21329	7153	Multiplet
GGGACTCAGCCTGAAG-1	116	21558	9	5115	mm10
GTAACACAGATTACCC-1	61887	191	15359	14	GRCh38
GGGACAATCCTACGGG-1	197	49589	10	11836	mm10
GGGATCCCACCTGATA-1	93	21811	10	5092	mm10
AATAGAGGTAGGACCA-1	44052	141	10217	7	GRCh38
ATTCAGGCAAATGAGT-1	163	27084	18	6413	mm10
ATGATCGAGCACAAAT-1	58	9744	5	2468	mm10
TGTAAGCTCTACACTT-1	231	5462	53	1313	mm10
GTGTTCCAGGGCGAAG-1	123	22939	11	5437	mm10
CTGTACCAGCGCCTTG-1	50	572	13	107	mm10
AGACACTCAGTGTGCC-1	69127	158	17592	15	GRCh38
AACGAAATCTTTCAGT-1	61931	212	14154	9	GRCh38
GCAGCCAAGTTGGAGC-1	54431	131	13520	3	GRCh38
ATTATCCCAGGGACTA-1	60769	156	14892	2	GRCh38
TAAGCGTGTTCGGTCG-1	100	27547	12	6771	mm10
TCAGTGATCCTGGGTG-1	74	19228	13	4673	mm10
ATCGTGATCTGGCCAG-1	136	29262	8	7754	mm10
ATGAAAGGTCAAGGCA-1	72336	228	17543	6	GRCh38
CATACTTCATAGAGGC-1	14042	88	3340	1	GRCh38
AGGCATTGTTTGAAAG-1	181	36273	14	8772	mm10
AGAGCCCAGAGGTTAT-1	65	14848	16	3501	mm10
CCAAGCGCAAGAGGTC-1	745	45	148	2	GRCh38
ATATCCTAGCGTGTTT-1	89	13622	6	3308	mm10
TGTGCGGAGCACAAAT-1	13	750	2	166	mm10
TATCAGGTCCTGGGTG-1	26443	119	7029	5	GRCh38
GCGATCGTCCATTCGC-1	49	12723	10	3924	mm10
CTTAGGAGTGATAGTA-1	64956	168	16688	3	GRCh38
TTCTCTCCAGTGTATC-1	40259	149	9991	3	GRCh38
AGAGCCCAGACTGAGC-1	9076	19	2179	3	GRCh38
TGGTTAGTCTGGGCAC-1	133	38595	13	9883	mm10
ATCACAGTCGTAACAC-1	47	3968	13	813	mm10
TACTTCATCTCTGGTC-1	90	22319	7	5619	mm10
ATCAGGTGTATGTCCA-1	50145	151	12875	5	GRCh38
TTTACTGAGTCGCTAT-1	167	27066	17	6667	mm10
TCCTTCTCATAAGATG-1	104	19142	4	4653	mm10
GGTTCTCAGCCGATTT-1	5629	65	1392	1	GRCh38
GAAGAATGTTAGAAGT-1	83	16594	7	3815	mm10
CTGAGGCGTTGCCATA-1	111	27911	10	6619	mm10
ATTCTTGTCGACGAGA-1	143	727	36	176	mm10
ACGGTTACAGCTCCTT-1	72718	184	20088	8	GRCh38
GGACGTCTCAGCCTCT-1	57231	149	14798	5	GRCh38
AAGTTCGCATCTAACG-1	15516	95	3745	3	GRCh38
TCCTCTTAGATGTTCC-1	125	21699	17	5385	mm10
CTTTCGGTCTCTATGT-1	227	432	50	107	mm10
TGCATCCTCTCGCTCA-1	117	34711	8	8514	mm10
CAGGGCTAGTGCCCGT-1	64554	117	16440	0	GRCh38
GAACGTTGTCATCAGT-1	1147	18	385	2	GRCh38
CGAGGAAAGGCGTTGA-1	102	39216	8	9226	mm10
CAGATACGTTGAGTCT-1	67	2251	16	485	mm10
CACTGTCTCGTGCATA-1	125	25843	9	6866	mm10
TCAGTCCTCCATGCAA-1	78703	188	19108	7	GRCh38
CCGGACAAGCTACAAA-1	61014	118	15808	3	GRCh38
TGTCAGAAGTAAACAC-1	158	23142	14	5398	mm10
TTGGGATTCATTGCTT-1	73	14562	5	3589	mm10
GCACGGTAGGAGTATT-1	39908	143	10532	3	GRCh38
GCCCAGACAAGACAAT-1	63368	151	15696	6	GRCh38
GTCAAGTTCCCGAACG-1	67003	125	17079	7	GRCh38
ATGCCTCAGCATGAAT-1	617	40	118	3	GRCh38
CGTTGGGGTGTCATGT-1	35	1131	3	224	mm10
ACTATGGTCTGGCTGG-1	51149	138	12888	4	GRCh38
TCGTCCATCAGTGTGT-1	72	12236	7	3246	mm10
TGGGAAGGTACGCTTA-1	118	27084	16	6425	mm10
GCATGATAGTGATTCC-1	137	23719	14	5722	mm10
ATACCTTCACTCGATA-1	115	26334	9	6294	mm10
GACAGCCCATTCGATG-1	88	24472	4	5755	mm10
TCTATACGTTGCGAAG-1	277	46931	14	11169	mm10
ACATCCCTCATCGCCT-1	103	25965	12	6342	mm10
CGTAATGAGCTTTGTG-1	48	11996	8	2942	mm10
CCGCAAGAGATGGTAT-1	35	565	4	101	mm10
TCACACCTCCGATTAG-1	439	120	88	23	GRCh38
ACAACCATCGACGCGT-1	58509	150	14377	10	GRCh38
ATCATTCAGCTAAGTA-1	21506	90	6212	4	GRCh38
ATCAGGTTCTTCGATT-1	55673	144	13740	8	GRCh38
ATCCATTAGGAAGTCC-1	203	44388	13	10737	mm10
TGGGAGACAATGCAGG-1	80	24626	9	6118	mm10
CCAATTTAGGCACCAA-1	54925	142	13586	5	GRCh38
GAGGCAATCTCGGGAC-1	218	545	43	126	mm10
CAGGGCTCATTCGGGC-1	117	30227	13	7484	mm10
GACGTTACACACACGC-1	99	22041	9	5183	mm10
CTCACTGCACCGGTCA-1	27	2218	4	531	mm10
GTCACGGGTTCCACAA-1	44	13745	6	3402	mm10
GTCTACCTCGCGTGAC-1	37	4004	9	1073	mm10
AGTCACAGTGTCCCTT-1	70170	136	19191	12	GRCh38
GCACTAATCCGCAACG-1	91	21961	13	5158	mm10
CACGTGGCACCAGCTG-1	152	352	33	94	mm10
TCCCATGGTCGAATTC-1	1919	17	501	1	GRCh38
GTAAGTCAGGATTTCC-1	122	23688	8	5707	mm10
GTAGAAAAGCAGCAGT-1	48436	134	11378	5	GRCh38
TTCATGTGTGTCATTG-1	14821	148	3603	5	GRCh38
TGAGCATGTCTCCCTA-1	92	20053	13	4933	mm10
AAACGCTAGTGGGAAA-1	138	49619	12	11506	mm10
TTTGGTTAGACAAGCC-1	488	47	90	7	GRCh38
TTAATCCAGGCGACAT-1	51915	144	12461	3	GRCh38
ACAGCCGAGGGCAGGA-1	19033	7116	4685	1615	Multiplet
TGTAAGCTCGCACGAC-1	90	23188	6	5696	mm10
ATATCCTCAGACCAAG-1	89	17901	16	3949	mm10
GAGTCTACAGCTAACT-1	116	21614	10	5294	mm10
CGGAACCCAAGTATCC-1	49706	151	11913	7	GRCh38
TGCTGAACATTCTTCA-1	104	25380	16	6037	mm10
GACTCAAGTCTGTCAA-1	1083	79	182	5	GRCh38
CAGGCCAAGGGAGTGG-1	83	22324	9	5230	mm10
ATGGATCAGATGCTGG-1	45	987	10	218	mm10
GACCGTGGTCCAGCGT-1	82	29236	7	7025	mm10
GATGGAGCAGGTCCCA-1	7098	71	1719	3	GRCh38
AAATGGAGTCGAGATG-1	48846	147	11792	7	GRCh38
TCCGTGTCAGAAGTTA-1	38	713	9	186	mm10
TTAGGGTTCAAGCCGC-1	89	19521	13	4647	mm10
TGAGGTTCATATACCG-1	46349	141	12301	3	GRCh38
TCGTAGACAACGTATC-1	91	24743	14	6660	mm10
CCTCATGGTACGATGG-1	44	1045	12	240	mm10
GAGTTTGCATAGATGA-1	52172	172	13008	4	GRCh38
TCGTCCAGTTCAAACC-1	91	12818	14	3266	mm10
TTCTAGTAGGTCACCC-1	119	27424	6	6686	mm10
AGGGTCCCAGGCACAA-1	155	14503	14	3497	mm10
CTGCCATTCCTTCACG-1	40846	124	10782	5	GRCh38
ATCGATGGTGTAACGG-1	137	22800	12	5312	mm10
AGACAGGCAAGCGCTC-1	52780	158	13543	4	GRCh38
AAGAACAGTCATATGC-1	108595	235	26724	11	GRCh38
AGAGCAGGTACGACAG-1	123	31831	8	7963	mm10
TGTGGCGCAGGAGGAG-1	56093	132	14688	4	GRCh38
CATTCTACAGTTAGGG-1	50	3556	11	752	mm10
ATTCCCGAGCCTTTGA-1	40	980	12	241	mm10
CTTCTCTTCTTTACAC-1	104	25597	7	6310	mm10
ATATCCTGTCGTTGGC-1	47475	143	12596	9	GRCh38
GTTGCGGCACCTGCAG-1	79	21914	10	5295	mm10
GGAATGGAGCGTGCTC-1	58	16067	7	4096	mm10
CAAGAGGAGATGTTCC-1	63661	154	15803	4	GRCh38
CTTCCGAAGTTAACGA-1	66338	163	16502	6	GRCh38
TTTCACAGTGATACAA-1	151	27326	8	6301	mm10
GAGCCTGGTGTTTACG-1	52690	137	13548	5	GRCh38
ACGCACGTCGACGAGA-1	180	578	35	130	mm10
AAGACAAGTCTTCCGT-1	36803	133	9035	3	GRCh38
ATCCGTCCAAGCCATT-1	152	382	16	83	mm10
TCAGCCTAGCCGATCC-1	58450	137	15119	7	GRCh38
GAAGCCCAGTTACGAA-1	177	38529	7	9084	mm10
TCCCAGTTCGGTCTAA-1	106	30321	10	7056	mm10
ACGGTCGGTCGTACAT-1	57049	153	15111	7	GRCh38
ATCCCTGAGAGTTCGG-1	103	16137	7	3889	mm10
CGCCATTCATTACTCT-1	140	42435	13	14245	mm10
ACTGTCCGTCCAGCAC-1	178	334	37	68	mm10
GACCCAGGTTGCTGAT-1	61988	161	15753	4	GRCh38
TCCTTTCTCTCAGAAC-1	761	14	210	0	GRCh38
GATCAGTAGGCCCAAA-1	1155	460	222	107	GRCh38
CTAGACACATCTCAAG-1	41989	147	10733	5	GRCh38
GACTATGTCACTGTTT-1	56874	166	14687	7	GRCh38
ACTACGACAGAGCTAG-1	49890	149	13276	9	GRCh38
TGTTTGTGTAGATCGG-1	48414	156	13904	4	GRCh38
CGAAGGACATCTAACG-1	69161	130	17863	6	GRCh38
TACCTCGGTATCCTCC-1	29	555	11	151	mm10
AACCAACCAGGTCAAG-1	184	33296	16	7619	mm10
TCTACATTCTCGAACA-1	176	39212	9	9480	mm10
TTGCGTCTCTTCCAGC-1	57	8973	8	2300	mm10
CCCAACTGTCCCACGA-1	106189	179	26195	8	GRCh38
ACGTAGTTCGGTAGGA-1	32	579	6	137	mm10
GGCAGTCCATCCTGTC-1	85	19987	10	5092	mm10
AGCGTATTCGTAGTGT-1	87	12946	8	3092	mm10
ACTCCCAGTTGTGGCC-1	29879	5455	7334	1278	Multiplet
ATCGATGAGTGTTGAA-1	109	16253	9	3847	mm10
TCCGTGTTCCAAATGC-1	9846	71	2676	0	GRCh38
GTCTCACGTGTTCAGT-1	56349	152	15517	4	GRCh38
AGGTGTTAGCTTTCTT-1	60118	184	15164	2	GRCh38
CCCAACTTCCATTGCC-1	79497	150	19675	9	GRCh38
CTCCTTTCACCTCGTT-1	98	23422	11	6208	mm10
GTAATCGGTACCGGAA-1	56403	158	14557	9	GRCh38
AATCGTGGTGACACAG-1	37	832	6	199	mm10
ACGTCCTAGTTCCAGT-1	100	34641	6	8376	mm10
CCGGACAGTGACAACG-1	42561	145	10937	3	GRCh38
CTGAGGCGTTGTATGC-1	94	15599	8	3849	mm10
GTTACGAAGGTAAGAG-1	50814	12878	12855	2975	Multiplet
TTCACCGAGAAATTGC-1	64720	177	15404	10	GRCh38
TCAAGCAAGTTGCGAG-1	193	40305	9	9678	mm10
CCTTGTGAGGGCCCTT-1	89	22470	19	5863	mm10
GGAGGTACATACAGGG-1	43	8251	4	1993	mm10
CCGTGAGTCTAGAGCT-1	158	1232	39	362	mm10
ATCATTCCAAAGCACG-1	37039	98	10552	3	GRCh38
TTGAACGCAAATCCCA-1	201	42242	13	9714	mm10
TTACGTTAGGTTAGTA-1	150	26354	11	5980	mm10
GACCGTGGTCTAGTGT-1	95	27455	10	6634	mm10
AGATCGTAGGTCGACA-1	783	35	169	3	GRCh38
TTGTTGTAGCCGAATG-1	2236	27	489	2	GRCh38
AGGTTACGTCCTCAGG-1	177	42617	15	10518	mm10
CTCACTGGTTGTAAAG-1	787	21	214	2	GRCh38
TCTACCGAGTCGTTAC-1	36	590	7	208	mm10
TCCGGGAGTGGACTAG-1	75476	148	18168	5	GRCh38
GTGACGCTCCTGGGAC-1	374	361	61	70	GRCh38
AGACCATCAGGCATGA-1	141	38408	7	9186	mm10
GAACACTTCGACATTG-1	131180	239	32708	11	GRCh38
CTGTGAATCTAGAACC-1	642	27	157	4	GRCh38
GCAGCTGCATCTGTTT-1	89749	14972	23236	3730	Multiplet
TGCATGAGTTCAATCG-1	94	29130	11	7158	mm10
GTGTCCTTCTTCCCAG-1	93	16743	5	4016	mm10
CTGTAGATCTGTGCTC-1	62	14725	8	3803	mm10
ACATGCAAGTGATTCC-1	57842	171	14465	5	GRCh38
TGGGCGTTCGTACCTC-1	139	591	32	143	mm10
GTTCGCTTCCTACCGT-1	182	34759	8	8712	mm10
TCGAACATCAGCTTCC-1	53847	137	13797	5	GRCh38
GACCTTCAGAGCATAT-1	106	23912	9	6141	mm10
ATGGTTGGTACAGTTC-1	92	19417	10	4847	mm10
TCCATGCTCGATACAC-1	39	2876	9	645	mm10
GCTGCAGAGATGATTG-1	30	3103	6	661	mm10
TCATCATAGGATATAC-1	199	32612	9	7493	mm10
GTCTCACCAACTTGCA-1	97	31945	5	8504	mm10
CGGCAGTCAACCGCCA-1	562	23	122	0	GRCh38
CTCCGATTCTCTGACC-1	98	26649	17	6849	mm10
ACATCGATCATCGCAA-1	573	560	84	116	GRCh38
CAACGGCCAAGTAGTA-1	139	25448	10	5977	mm10
TGCACGGCATGAAGCG-1	2009	30	614	4	GRCh38
GCCATTCGTGACGTCC-1	22	6839	5	1733	mm10
GTGCTGGTCGTAGTGT-1	116	22984	10	5730	mm10
CCCGAAGAGGGCAATC-1	121	23823	11	5768	mm10
GATTCTTAGTCATAGA-1	117	23134	5	5315	mm10
TAGGTACCAATCTAGC-1	108	19883	11	4936	mm10
TTCGATTCACTCCTGT-1	216	476	31	96	mm10
TCATGAGTCATGCCCT-1	53822	178	14189	8	GRCh38
TCCATGCCAGAATTCC-1	245	39195	13	9063	mm10
TCAGTTTCAAATCAAG-1	208	41051	10	9431	mm10
AGGAAATGTTCCCACT-1	125	29811	8	6958	mm10
CTATCCGGTCCGACGT-1	95	20368	8	4938	mm10
GTCGTAACACAATGTC-1	12	532	5	175	mm10
TGATGCAAGCCTGAGA-1	76300	162	19122	9	GRCh38
CCTCCTCTCGCTACAA-1	149	31230	17	8028	mm10
GTAGATCCACTACACA-1	62712	155	15440	9	GRCh38
CAGCCAGTCGCGCTGA-1	207	32040	14	7966	mm10
CGTAGTACATTGACCA-1	94	21171	9	5384	mm10
CAGATACCATCAGTCA-1	61890	123	16131	6	GRCh38
CACGTGGTCATGCCCT-1	34	778	10	198	mm10
GCTACAATCTGATGGT-1	68164	196	17597	4	GRCh38
ATTCTTGGTGCAGATG-1	44	4009	8	1015	mm10
CGGGCATTCGATCCCT-1	82	21838	10	5514	mm10
TCGGGTGGTCAAAGTA-1	97	20872	12	5366	mm10
TCGAAGTGTCAGATTC-1	515	15	152	3	GRCh38
GATCCCTCAATCCTAG-1	44067	112	11367	6	GRCh38
AACGTCAAGCCGATCC-1	84	28066	10	6767	mm10
GCCATTCTCCCAAGCG-1	7824	143	1943	18	GRCh38
TGACTCCAGGGTTGCA-1	48416	144	12151	6	GRCh38
ATACCTTGTATCGAAA-1	139	25135	9	5780	mm10
TAGGTACTCAGCAGAG-1	87	18334	10	4354	mm10
AAAGTCCAGCCGCTTG-1	61717	136	14639	7	GRCh38
GCCAGTGTCGATGCTA-1	131	28040	10	6837	mm10
ACGTTCCAGTGATTCC-1	49315	149	12772	7	GRCh38
AGGCCACTCACGATCA-1	128	25666	8	6435	mm10
ATTACTCAGTTGGCTT-1	44406	150	11203	1	GRCh38
TTCTTCCCACGTGTGC-1	1020	255	236	2	GRCh38
TGAACGTTCTTACCAT-1	62059	192	14778	7	GRCh38
TCATCCGTCTAGGAAA-1	125	25610	5	5915	mm10
AGTTAGCTCTTCTCAA-1	33	644	2	125	mm10
ACTCTCGGTACTCGCG-1	126	24938	5	6376	mm10
AGTCAACGTGGAGGTT-1	133	40218	17	9876	mm10
CCTCTCCCACAATGCT-1	37	1316	12	305	mm10
TCATGCCCAGCGCTTG-1	68222	176	16938	11	GRCh38
AACAACCCAACCCTAA-1	283	38528	24	8836	mm10
GTCATTTCATCGTTCC-1	140	27804	10	6982	mm10
AGCCAATGTCTACAAC-1	44	538	5	119	mm10
GTCACGGAGATTGTGA-1	96	19618	11	5038	mm10
GTTAGACTCTCGGTAA-1	1223	22566	298	5384	mm10
TCGTAGAGTGACACGA-1	39365	107	11220	2	GRCh38
TTACCATCACCCTGAG-1	40	2964	7	701	mm10
TCGTCCAGTTGTTGCA-1	117	25611	8	6753	mm10
CATGGATAGTTGGCGA-1	72134	214	18144	7	GRCh38
CATTGCCTCTGTGTGA-1	23	771	5	192	mm10
CATGCAATCCGTATGA-1	72907	136	19485	8	GRCh38
TGCCGAGAGTTGGACG-1	76	19925	3	4678	mm10
GACCCTTCACTGTGAT-1	68587	194	18035	6	GRCh38
ATCGATGGTCCAGAAG-1	61417	167	15467	4	GRCh38
GTCGTTCTCAGAGTTC-1	41481	114	16491	9	GRCh38
CTCAACCAGCTCCGAC-1	121966	194	30289	8	GRCh38
CAGTTCCGTCTAGATC-1	58134	157	15361	4	GRCh38
GAGGGATGTAAGTCAA-1	60500	152	14948	14	GRCh38
CGTTCTGGTAGACTGG-1	167	46887	10	11880	mm10
TACGGGCAGGTGAGCT-1	22400	148	5652	3	GRCh38
CCGTGAGGTCTACATG-1	187	34360	15	9659	mm10
TCAGTTTCATGGCACC-1	148	31718	8	7614	mm10
TGTGATGCAACGTATC-1	122	17120	21	4070	mm10
GATGAGGCAGTAGTTC-1	123	29276	8	6846	mm10
GTGCACGAGACGGTTG-1	78	20038	5	4587	mm10
ACCATTTTCTTTCCGG-1	2598	33	810	5	GRCh38
GTGAGGAGTGGCCACT-1	86	14949	15	3655	mm10
CACTAAGCAACGCATT-1	162	31288	17	7673	mm10
ACTTTCATCCATCACC-1	46754	118	11658	3	GRCh38
TCGAAGTAGACGTCCC-1	63640	126	16664	5	GRCh38
AAGAACATCCACCCTA-1	35	685	12	170	mm10
GAGTCTAAGCAATTAG-1	36413	135	8914	4	GRCh38
CGAATTGCAGTGAGCA-1	88	24069	4	5610	mm10
ACGATGTCAGACACAG-1	58220	195	15020	21	GRCh38
TTTCATGCAAGCGAGT-1	47147	102	12104	8	GRCh38
GCATGATGTCGATTTG-1	97	12928	13	3199	mm10
CCATCACAGGGAGTGG-1	112	36662	7	9169	mm10
TCCGAAAAGTTACGAA-1	43	4343	7	983	mm10
GGTGGCTTCGTCGACG-1	49	501	13	113	mm10
GCACGTGCAAACCACT-1	3310	37	1090	4	GRCh38
TCTGTCGGTCTTTCAT-1	83	19486	10	4925	mm10
CAAGACTGTCGCTGCA-1	83	26751	8	6755	mm10
TGATGCATCCCTCTAG-1	111	21695	8	5256	mm10
ATCCATTTCGCGTTTC-1	857	27	200	2	GRCh38
AGAAGCGGTTGCGAAG-1	103	24694	10	5680	mm10
TGATCAGGTTTAAGGA-1	52687	155	12986	3	GRCh38
CCCTCAAGTATCCTCC-1	185	43383	14	10868	mm10
TTTGATCCACTGGCGT-1	148	43535	13	10658	mm10
CTCAACCTCGCGTGCA-1	106	28979	9	7106	mm10
TCGAACAGTTCGGCGT-1	87	3682	26	888	mm10
CATGGATCAGTCGTTA-1	77	16987	8	4146	mm10
GTACAACAGCACTCTA-1	337	30407	58	7292	mm10
CAGCACGAGCCTAACT-1	97	26688	9	6317	mm10
TTGAACGAGCTCTATG-1	70550	164	18032	4	GRCh38
CTGAGGCTCAACGAGG-1	47877	99	12304	10	GRCh38
GATCGTAGTATCTTCT-1	53343	181	13495	12	GRCh38
GCCGATGGTTACCCAA-1	45620	132	11557	6	GRCh38
GTCGTAATCGGAGATG-1	46	11757	8	4028	mm10
ACGCACGAGGTGCCAA-1	40	737	8	125	mm10
TGATGGTAGGAGAATG-1	22163	112	5635	1	GRCh38
TGAGCATGTTAAGAAC-1	35	735	5	200	mm10
ACTCTCGAGTGGCGAT-1	118	23919	9	5995	mm10
TATCGCCTCGCTTACC-1	53260	9702	13658	2269	Multiplet
GGTTCTCCACGGCTAC-1	101	17473	8	4230	mm10
CCGTTCACAAAGGCGT-1	101	26703	11	7010	mm10
TATATCCCATCGGAAG-1	43181	99	10645	5	GRCh38
CCTCACAGTCAATCTG-1	84	28893	9	7175	mm10
CACGTGGAGCACCCAC-1	55	20116	7	5074	mm10
TCACTCGTCAACTACG-1	27702	23195	7027	5742	Multiplet
TCAGTTTGTTCATCTT-1	155	28937	13	6832	mm10
CCCGAAGCATCGCTCT-1	48273	150	12534	6	GRCh38
TCCGTGTTCACCGGGT-1	84	16334	16	4441	mm10
TGCTCGTAGAATCGTA-1	63219	156	16748	5	GRCh38
GTTATGGTCGTTCGCT-1	94	25012	11	6282	mm10
CTCGAGGGTAGGAGTC-1	106	30756	5	7910	mm10
TCACAAGGTTCAAGTC-1	164	34539	22	8379	mm10
AGTCAACTCATTTCGT-1	308	61524	25	14319	mm10
GTCGTAAAGGCTGAAC-1	131	28860	8	9536	mm10
ACTATTCGTACTGCCG-1	42162	103	10786	3	GRCh38
CTTCTCTGTCCCGCAA-1	84	28138	17	7004	mm10
GAAGCCCTCCTTGACC-1	107	25179	12	5856	mm10
CTTCCTTTCATGGAGG-1	62962	177	16305	6	GRCh38
TCTTAGTAGCGCCGTT-1	191	22254	44	5711	mm10
GCGGATCAGAAGCCAC-1	219	51125	20	13036	mm10
ACACCAAAGATAGTGT-1	136	24751	12	5533	mm10
CTGAGGCTCGCTTACC-1	59	963	7	232	mm10
GAGTTACCAGTTACCA-1	103	23313	19	5510	mm10
GGAAGTGAGGCACTAG-1	53553	145	13439	8	GRCh38
TTCATGTCACATTACG-1	82	20442	6	4826	mm10
GGAGATGTCCGACGGT-1	6810	155	1586	1	GRCh38
AAAGGTAGTGACTCTA-1	66	11540	11	2573	mm10
CTACCCATCCATGAGT-1	286	260	60	63	GRCh38
CGACAGCTCATGGATC-1	37	756	8	184	mm10
GAGACCCCAGGACGAT-1	27	616	6	155	mm10
AGTACCACAGTAACAA-1	295	413	53	83	mm10
GTGTGGCAGTTTCGGT-1	223	531	36	122	mm10
TCGGGACCATCTAACG-1	75555	185	18990	4	GRCh38
CAGGCCATCAGAGCGA-1	23	679	9	168	mm10
ACCAACAGTGGCTAGA-1	236	40364	14	9631	mm10
AGCTCAAGTGGCGTAA-1	160	20713	24	5027	mm10
AAAGTCCAGATACTGA-1	53216	194	12551	9	GRCh38
TATTTCGTCGCCAATA-1	50165	121	12712	5	GRCh38
CAGCGTGGTACCGTCG-1	65	23074	7	5784	mm10
GCCCGAAAGTGATAGT-1	69	2082	12	386	mm10
CTACAGATCGGATACT-1	27833	112	7755	4	GRCh38
TAAGTCGCATGAATCC-1	184	49104	14	11492	mm10
CTATCCGAGGCGCTCT-1	91545	149	24690	3	GRCh38
TGCGGCATCCGTTTCG-1	148	20206	31	4885	mm10
GCCGTGAGTGATTCTG-1	76	16296	9	4655	mm10
ACTGTCCCATAGAATG-1	61	9769	8	2379	mm10
TCCCACATCAATGCAC-1	79214	207	19557	9	GRCh38
GTAGGAGTCCGCAGTG-1	146	29293	11	6763	mm10
TGGATGTAGATCCGAG-1	57529	142	15246	7	GRCh38
GCCAGTGAGTATTCCG-1	244	429	39	104	mm10
GAGTGAGCAATTCGTG-1	35	1573	7	358	mm10
AACAGGGGTCTACACA-1	129	25389	10	5755	mm10
TGGCGTGCATTGCCTC-1	58	18376	15	4533	mm10
ACTGTGAGTGTTCGAT-1	44823	126	11545	11	GRCh38
TAGTGCATCAACCCGG-1	29630	102	7278	0	GRCh38
CATGCTCCAGCCTATA-1	60013	162	15681	5	GRCh38
CGCCATTCAAATGATG-1	35	1613	5	377	mm10
GATGAGGGTTCAAGGG-1	8126	82	1921	5	GRCh38
CAGAGCCTCGTGGGAA-1	14	4626	4	3731	mm10
TGCGGCAAGGACAAGA-1	199	38373	8	9163	mm10
GAGGCAACAAAGTATG-1	159	21710	12	4967	mm10
GGAGGTAGTACTCGCG-1	172	31275	20	7528	mm10
TGCAGGCGTAGTCTTG-1	139	29411	6	7311	mm10
CTGTAGAAGACTACCT-1	37859	113	9871	4	GRCh38
GTGCTGGAGCCTGTCG-1	92	23002	14	5843	mm10
TCCTGCACATGGATCT-1	36771	172	9600	7	GRCh38
TTGTGTTAGGTAGATT-1	104	26446	11	6550	mm10
TGTTACTTCTTCTCAA-1	1624	89	321	0	GRCh38
GACCTTCCACCGTGGT-1	69871	148	18367	3	GRCh38
ATGGGAGCATAGCTGT-1	42	1079	8	177	mm10
TAGACCACATCACAGT-1	81728	325	20921	46	GRCh38
CTGTCGTTCTGCCTGT-1	1079	119	233	1	GRCh38
TTGAGTGCAGCATGCC-1	1674	69	331	2	GRCh38
GTCCCATAGGTACAAT-1	3215	34	1131	3	GRCh38
AGAACAATCGATGCAT-1	53259	172	13210	13	GRCh38
TGAATGCTCGAACGCC-1	148	27859	20	6547	mm10
GTGTGATCATTGACCA-1	72	13668	12	3429	mm10
ATGTCCCAGTATGAGT-1	64318	166	16460	7	GRCh38
GAATAGAAGGGCTTCC-1	47321	138	11658	8	GRCh38
CTTAGGACAATTCGTG-1	128	27447	11	6604	mm10
CAAGAGGGTTGCGGCT-1	1511	78	310	4	GRCh38
AGGAGGTGTCCATACA-1	40	1657	4	341	mm10
GTCTAGAGTGGCCACT-1	62275	24137	17055	6253	Multiplet
TCCATGCAGCAACCAG-1	48706	144	12124	4	GRCh38
CATTTCAGTTGCATGT-1	133	22777	9	5908	mm10
GGAGCAAAGGCCTGCT-1	68	23762	12	6065	mm10
TTCGATTAGCGTGCTC-1	68541	137	17860	13	GRCh38
ATTCAGGGTATAGGGC-1	117	34732	7	8399	mm10
CTTCGGTTCGATACAC-1	43	612	14	138	mm10
AGGGTTTAGCAGAAAG-1	241	55056	17	13104	mm10
CACCAAATCGAACCAT-1	53669	140	13224	7	GRCh38
TTTGACTCAACGCATT-1	36177	92	9273	5	GRCh38
TGATTCTGTCGCTTGG-1	58	666	6	135	mm10
ACAGAAAAGAAGGCTC-1	44	3085	11	631	mm10
TGAATCGCAAGACGAC-1	40	1817	5	380	mm10
GAATCGTTCGCCAACG-1	49891	122	12212	2	GRCh38
CAACAGTGTAGTCTTG-1	1136	109	197	2	GRCh38
TGACTCCTCAAAGAAC-1	77	20210	7	4838	mm10
AGATGAACAACTGAAA-1	56967	165	14250	5	GRCh38
ACTATTCGTCCGTACG-1	80700	175	20042	9	GRCh38
TTTCGATGTAGGCAGT-1	67	13929	8	3363	mm10
GCACGTGGTGCGCTCA-1	75145	180	20132	6	GRCh38
GTACAGTTCATAGACC-1	26	1025	7	250	mm10
AGGAAATGTTCGTAAC-1	1326	24	437	5	GRCh38
TCCTCTTCATATGCGT-1	196	18340	30	4381	mm10
ATCAGGTCATCGTTCC-1	89922	176	22741	8	GRCh38
CAGTTCCAGATCCCAT-1	46216	140	11998	7	GRCh38
ATTCCCGGTGCTTCAA-1	198	47038	12	11040	mm10
TCAATTCGTCATGGCC-1	1171	86	201	4	GRCh38
AGATCGTCACGATTCA-1	43921	114	12528	4	GRCh38
ACTATGGCATGTGGTT-1	30	6483	2	1593	mm10
GAGGGATAGTATGGAT-1	33230	113	8112	2	GRCh38
CTAGGTAAGGCATCGA-1	87	24051	7	6099	mm10
TGGCGTGTCTCGTCAC-1	7554	113	1793	2	GRCh38
CAGATACAGGAGGCAG-1	96	18908	3	4630	mm10
AGCGCCATCCACTAGA-1	90	21953	5	5528	mm10
GTTCATTGTCTGTAAC-1	112	21895	16	5409	mm10
ACTGATGCACAGTACT-1	40	3334	9	740	mm10
ACTATGGCACGCGGTT-1	73279	188	19228	7	GRCh38
AGATCGTTCTGGGCGT-1	539	616	74	119	mm10
TTCCTCTGTACCATAC-1	65040	204	16453	6	GRCh38
GAGACTTCACTCTGCT-1	44289	124	11399	5	GRCh38
ATTACCTCAGAGATTA-1	131	16420	6	3862	mm10
AAACGCTTCAAACCCA-1	94431	193	22404	5	GRCh38
GTTGTCCGTGCATGTT-1	161	31098	17	7702	mm10
TCAGTTTGTGAGCTCC-1	39	1747	9	426	mm10
CAAAGAAAGATGGTCG-1	49730	149	12589	4	GRCh38
GTCTACCGTGCAGATG-1	75	17079	11	4270	mm10
GGGTGTCCAGTCCCGA-1	66589	149	16697	6	GRCh38
GTCTGTCGTCTAGGTT-1	149	392	35	89	mm10
CTGAGGCTCGGAGCAA-1	44155	130	11528	9	GRCh38
TCATCCGTCATTGCGA-1	115	30011	11	7275	mm10
ATTACTCGTAAGCTCT-1	63170	203	15974	5	GRCh38
TTGCATTGTCTGATAC-1	182	27267	20	6714	mm10
AGGATAAGTCCTGGTG-1	182	25218	13	6038	mm10
ACATGCACAGGTACGA-1	58	13452	9	3147	mm10
TACGGGCTCAGTGTCA-1	75	19402	10	4610	mm10
ACGGGTCTCGCAGTTA-1	47152	537	12281	75	GRCh38
GAGAAATGTCTGTCCT-1	87	23608	7	5586	mm10
GTCAAGTCAGTGTGGA-1	96	25151	8	6504	mm10
CCGGGTATCGGCTTCT-1	63887	130	16830	10	GRCh38
CAATTTCAGGATTCCT-1	50146	155	12590	11	GRCh38
GTTACCCCAGGCTACC-1	69	21127	3	5088	mm10
GCTTCACCATAGGCGA-1	60189	190	15323	10	GRCh38
AACGTCACATGACCCG-1	179	40437	21	9421	mm10
ATTCTACCAAATTGCC-1	51159	129	12475	5	GRCh38
TCGAAGTAGCATGGGT-1	81498	252	21656	15	GRCh38
CTACATTGTGACCGAA-1	85479	201	21942	8	GRCh38
GCGTTTCTCCACGTAA-1	103	20911	10	5298	mm10
GAGACTTGTGTGAGCA-1	12880	150	2971	0	GRCh38
TTGGTTTGTCTTGCTC-1	156	26122	19	6445	mm10
TGTTGAGTCTTCTGGC-1	122	25228	16	6349	mm10
GAGGGTAGTTACTCAG-1	59786	167	14505	4	GRCh38
CTTGATTTCCGCACGA-1	83	18709	11	4601	mm10
TAATTCCAGTATGAAC-1	34	803	7	175	mm10
TGAGACTAGCCGTCGT-1	66958	1050	17482	215	Multiplet
GATGTTGTCCAAGCTA-1	43318	161	11368	9	GRCh38
GAATAGATCAGCAATC-1	53901	159	13337	5	GRCh38
TCCTAATTCGTGACTA-1	152	34106	12	8297	mm10
CCCTCTCCACGGTAGA-1	12959	260	3355	5	GRCh38
CTCCAACTCACCTTGC-1	76	28789	16	7100	mm10
CGGAACCTCACTGGTA-1	103853	224	25261	11	GRCh38
TCCGAAAAGCATTGTC-1	48533	146	12061	4	GRCh38
CCTCTAGTCCTACCAC-1	53070	106	14094	7	GRCh38
CGGAATTAGCAGGGAG-1	34	6366	5	1457	mm10
TGTTTGTCAGAGCCCT-1	133	27739	7	6879	mm10
TCACTCGAGGTCCTGC-1	72845	187	18763	10	GRCh38
GTCAGCGGTTGCTCAA-1	55956	128	14861	7	GRCh38
TCATGGATCCTTCACG-1	166	40140	11	10146	mm10
CTATCTAGTATAATGG-1	117	20584	11	4516	mm10
TATATCCTCTACTCAT-1	103835	264	23725	12	GRCh38
TACTTACTCTCGCTCA-1	70345	197	18013	1	GRCh38
TTCTTGATCTGCACCT-1	2540	76	704	10	GRCh38
TACGTCCGTTACTCAG-1	89	25514	11	6275	mm10
AGGGTGATCTATCCAT-1	118	20814	9	5090	mm10
TGGTGATCAATTCGTG-1	43461	153	11121	3	GRCh38
ATCTTCATCTCAACCC-1	123	24074	12	5898	mm10
CATTGTTGTCGTTGCG-1	101	23495	13	5804	mm10
TACGGGCAGATCCGAG-1	49037	155	12486	7	GRCh38
TGCTCGTTCTGTCCGT-1	12507	150	2935	1	GRCh38
CAGCAGCTCGGTAGAG-1	111	25395	9	6997	mm10
CGCAGGTTCGACCAAT-1	82	24463	6	5904	mm10
GAAGGACGTGTCCGGT-1	79	22247	2	5137	mm10
GAGTTGTCAATAAGGT-1	50932	158	12736	6	GRCh38
GAGGCCTGTATTGACC-1	100	25471	9	6066	mm10
AGCGTCGGTACCCAGC-1	22409	51	12210	4	GRCh38
TATCCTATCCTTGAAG-1	197	34775	12	7998	mm10
GGGACAAAGGCACAAC-1	190	48400	17	10916	mm10
GTTACCCTCGCACGGT-1	23998	107	5746	1	GRCh38
GTAACACTCCTCATAT-1	96	20577	9	5009	mm10
AACCACAGTCGTTCAA-1	113	31238	11	8185	mm10
CAAGGGATCTACTCAT-1	167	31648	9	7823	mm10
TCCGATCCATCGTTCC-1	38637	124	10454	6	GRCh38
CGAATTGGTCATACCA-1	52291	133	12686	4	GRCh38
TTTCATGGTCCCTCAT-1	175	377	36	76	mm10
GGGTATTTCCACGTAA-1	50528	139	12971	5	GRCh38
TCGGGCAGTCATTGCA-1	1687	18	597	1	GRCh38
TACGGTATCGATACAC-1	122	21246	13	5428	mm10
AAGACTCAGTTTGCTG-1	233	45826	13	10715	mm10
TTTGACTAGTGGAATT-1	26	645	7	170	mm10
AAGATAGGTATCTCGA-1	156	23565	10	5288	mm10
GATGCTATCAGCTGAT-1	270	28393	40	7061	mm10
CGTAGTAAGATGGGCT-1	75	544	13	146	mm10
TGCAGGCAGGCATTTC-1	56067	137	14122	0	GRCh38
AGTCATGGTAGCTCGC-1	34700	156	9378	7	GRCh38
GTGTGGCCATTGAAGA-1	113	23649	9	5784	mm10
CCTGCATTCATACGAC-1	41	4115	13	1010	mm10
GAGAGGTAGGTTGTTC-1	33	1117	8	284	mm10
TTCATGTTCTGTCGTC-1	66	14282	5	3450	mm10
CACACAATCACTTCTA-1	164	705	50	141	mm10
CGTGCTTCATCTATCT-1	108	25617	13	7565	mm10
TCAATTCCAAGATCCT-1	91	24509	8	5688	mm10
TCGGGCAGTTTCACAG-1	67	22675	6	5654	mm10
TGTCCACGTGAAGCTG-1	127	19765	12	4615	mm10
TCATTGTCAGGATTCT-1	114	22940	4	5550	mm10
CATGGATGTTAGGCTT-1	66	14359	8	3379	mm10
TTCTCTCTCTACTTCA-1	79600	165	21051	12	GRCh38
TTTCGATAGGCGTTGA-1	55792	125	13720	11	GRCh38
GCACATACAGAGTCAG-1	28	3611	4	921	mm10
ATCCCTGCAGAGGTAC-1	107	22159	10	5405	mm10
ACCCAAAAGTAACGAT-1	160	25172	15	5717	mm10
AACAAAGAGAAGTCCG-1	127	23413	10	5353	mm10
CTCAATTCAAGTTCGT-1	39	1109	11	265	mm10
TAAGCGTTCCCGATCT-1	76	19854	9	4772	mm10
AACCTGAGTCTCCCTA-1	225	45835	11	11148	mm10
ACTATCTTCGTGCTCT-1	64270	170	16502	7	GRCh38
AGAGCAGAGGACATCG-1	75	15689	7	3952	mm10
GGTTCTCCATTGAAAG-1	94	22013	6	5490	mm10
AATGGCTGTAGCGTCC-1	164	33826	14	8361	mm10
TGCTGAACAGGTGTTT-1	28	1230	7	346	mm10
CAGGTATAGTTGCGCC-1	90	19312	12	5078	mm10
ACCGTTCAGCCAGAGT-1	48	4922	11	1093	mm10
GATTTCTAGGGTAGCT-1	56052	175	14162	7	GRCh38
CGTAGTATCCTCATAT-1	102	24621	10	6267	mm10
CTTCAATTCCCGAGTG-1	69330	164	17318	9	GRCh38
ATAGACCTCACATCAG-1	115	24916	9	5766	mm10
AAGTACCAGTCTTGGT-1	107	24938	14	5958	mm10
AGGGTTTTCGGACTTA-1	46410	152	11974	9	GRCh38
AGACAGGGTCTGCGCA-1	70	28986	11	6963	mm10
TGTTCCGCAGGACTAG-1	6157	58	1444	3	GRCh38
GGGTGTCCACTTGTCC-1	106832	189	27147	5	GRCh38
CGGGTGTTCAACTCTT-1	82	20832	4	5315	mm10
TACACCCGTCACAGAG-1	108	27995	8	6649	mm10
ACCATTTGTATCTCTT-1	62491	170	15542	8	GRCh38
CGAATTGAGACAGTCG-1	83	22666	5	5364	mm10
ATCGTAGCAGCGTAGA-1	49551	131	13554	3	GRCh38
TTCGGTCCACTGTGAT-1	68	19246	5	4853	mm10
TCGGGACAGCTTTGTG-1	1609	98	365	1	GRCh38
TCGACCTAGGGAGGTG-1	193	44470	15	11675	mm10
ACGGGTCGTATCCTTT-1	129	22636	8	5534	mm10
CCTCACAGTGTATACC-1	50088	123	13355	3	GRCh38
CCTAACCTCAGCACCG-1	128	656	29	127	mm10
ATGAAAGAGTGGCGAT-1	148	29458	7	6859	mm10
AACAGGGAGGATTTCC-1	135	26111	16	5936	mm10
TGATTTCAGAGATCGC-1	45826	154	11668	3	GRCh38
ACCTACCGTCACTCAA-1	60662	169	15518	9	GRCh38
TGGATGTGTTCGGCCA-1	81	21606	11	5249	mm10
CACTAAGTCTCTTAAC-1	36993	116	9702	4	GRCh38
GCGGATCGTAAGATAC-1	43	10415	5	3075	mm10
CATTCCGAGATTAGAC-1	185	41228	15	10082	mm10
GTTCGCTTCCGCACTT-1	135	29756	15	7440	mm10
CTTCGGTTCCAAAGGG-1	88848	209	22150	6	GRCh38
CTGGCAGGTCGTCGGT-1	46178	139	12523	8	GRCh38
TTGGGCGCACATCATG-1	57	19529	4	4752	mm10
GGCTTTCGTTGAGGAC-1	60	17772	13	4418	mm10
GATAGAAGTCGTCAGC-1	38228	149	9471	5	GRCh38
GTTCTATTCTCATTAC-1	53604	148	15546	11	GRCh38
TTCACCGCACAGGATG-1	81317	158	20150	8	GRCh38
TTACTGTGTCAAAGCG-1	43207	141	10947	2	GRCh38
TCGTGCTAGAATGTTG-1	27	963	10	398	mm10
GCACGGTAGTGGTTAA-1	114	28625	13	7114	mm10
TTCACGCCACCTGATA-1	44	1236	9	319	mm10
CTGAATGTCCGGGACT-1	45950	136	12136	2	GRCh38
GGGACTCGTGCACAAG-1	9581	53	2963	2	GRCh38
ACTATGGGTCTCAGGC-1	29	1530	10	329	mm10
CTCAGTCGTTAAAGTG-1	150	41009	11	10096	mm10
TTTCCTCGTTCGGGTC-1	35	594	7	102	mm10
ATCACTTTCAAGTAAG-1	84026	168	20326	6	GRCh38
TCCTTCTAGGGTGGGA-1	174	35906	18	9022	mm10
CGTAATGCACGTGAGA-1	64518	158	17639	7	GRCh38
GAATCGTCAACACACT-1	138	32479	17	7255	mm10
GTAGGTTCAGTTGGTT-1	72	17581	7	4340	mm10
TCTCAGCTCGAGCCTG-1	104	30268	13	7496	mm10
TATCGCCGTGCGTTTA-1	93	31983	6	8181	mm10
CAGGCCAAGTTTGAGA-1	2056	49	708	4	GRCh38
GACCAATTCGCTACGG-1	86060	179	21235	10	GRCh38
AATCGACCAATCGAAA-1	47855	136	11533	7	GRCh38
TTCCGGTGTGCAGTGA-1	73	18018	10	4487	mm10
TGGGCGTGTACGTACT-1	380	347	76	75	GRCh38
TGCGACGCACCGCTAG-1	77916	139	20543	5	GRCh38
AGGTTGTCAGTGTGCC-1	198	38425	16	9559	mm10
ATTGGGTGTTTCCATT-1	49	615	11	139	mm10
TTCTAGTGTGCGACAA-1	93198	232	23742	9	GRCh38
TGAGACTCAGAAGCGT-1	95	18551	13	4430	mm10

## Sheet: Figure 3a
cellBC	NGS UMI count	TGS UMI count
CTGTGGGAGCAGCACA-1	17899	2718
CCTTGTGCAAGGCTTT-1	8132	1180
GCCATGGTCAGTGTCA-1	8347	1272
TATCTTGCAAGTCGTT-1	1540	227
ACTCCCATCAGACTGT-1	17939	2790
ATCAGGTGTGTACATC-1	9409	1145
CTTCTAAAGTCCCAGC-1	10564	1595
TGAATGCCATGTTTGG-1	15555	1949
CACAGATAGTCACTGT-1	10843	1721
TTCACGCCACAGGATG-1	10476	1525
CCTGCATCAGGGAATC-1	27574	3785
ACTGATGTCAACGTGT-1	3925	562
CATGGTAAGTAACCTC-1	8035	1181
CGTAAGTGTGGGTATG-1	22389	3426
TGATCTTAGTCATGGG-1	42032	5966
CTCAGGGGTTTGTTCT-1	13518	1730
CCCTGATAGGTGCAGT-1	5473	760
GGGTAGAAGGTTACCT-1	24617	3707
GGTAACTTCGTGGGAA-1	24402	3535
TGCTGAAGTCCAGTTA-1	13937	2143
AGGTCATAGTGTTCCA-1	8755	1226
AACCTTTTCCGCACTT-1	32522	4411
TCCTAATGTGCTCTTC-1	13488	2131
CAGCGTGCACAAATAG-1	37768	5251
CCTCTCCTCCAGTACA-1	32369	4571
CTGCATCCAGGGTCTC-1	16904	2469
CAGTTAGTCAGCAGAG-1	14332	2187
AATGACCGTTACAGCT-1	12427	1809
CTACATTTCCAGCCTT-1	16637	2523
TACTTGTAGTTCCGTA-1	6149	766
GGTGGCTCAATTGCGT-1	25124	3632
GAACGTTGTTTAGAGA-1	22044	3223
CATCGTCAGTCGTTAC-1	18201	2524
TCAGCCTCACTGGCCA-1	28205	4424
TCCTAATCACCCTAGG-1	12466	1869
CTTCTCTGTGAGGAAA-1	6262	792
GTAGAAATCCTTCGAC-1	29805	4509
AGACCATCATCCGCGA-1	9964	1493
TTCGGTCGTATCTCTT-1	5410	826
CGGAGAATCTTCGTAT-1	22216	3137
TCGGGTGGTTGCATCA-1	13189	1902
TTACTGTTCCGGTTCT-1	14456	2175
TTACGTTAGGGACTGT-1	23410	3464
GACTCTCAGCGCGTTC-1	6247	975
TACCCACTCAAGATAG-1	9648	1337
GATGACTGTGTTCCTC-1	18025	2667
TGTTACTGTTGGACCC-1	16934	2452
GAGTGTTTCTAACGGT-1	19651	2762
AGAAGTACAAGGCAAC-1	14401	2118
TCGTGCTAGGGCAAGG-1	4533	439
AGTAGTCAGCCTCTGG-1	19957	2866
GCACATACAATAACGA-1	14547	2122
AAAGGGCTCACGGGAA-1	24299	3452
ACCATTTCAGCATCTA-1	25219	3317
GGTGGCTGTTGGGTTT-1	18571	2697
GAACGTTTCTCGTCGT-1	7189	1124
GAAGGACAGTTCCAGT-1	29288	4240
CTGCCTATCCACGTGG-1	6162	913
GTGCAGCAGGATTTGA-1	5615	733
GTGACGCTCTCATGGA-1	18206	2771
ATTACCTTCTCTTAAC-1	30975	4387
ATTCATCTCAAGCCAT-1	21134	2947
TCCTCTTAGTAGTCCT-1	25818	4057
CAACGATCATGTCAGT-1	13653	1951
GATAGAACACGGCTAC-1	11575	1721
CCTTGTGTCACTCCGT-1	2278	278
GGCAGTCAGGCTCTAT-1	22298	3411
CAGATTGCAGGAAGTC-1	1662	238
CCTTGTGCATGGAATA-1	2125	317
TGCTGAATCGAGAATA-1	3268	313
AGAACAAAGTTCCAGT-1	17220	2283
CCGATGGCAAGCACAG-1	11006	1700
GCCAGGTTCGGCTGAC-1	18794	2791
TCTTGCGGTAGCTTTG-1	21678	2830
AACCATGCATGAAAGT-1	9299	1321
TACCGAAGTCCAGAAG-1	28881	3993
TGTTGGAAGAGACAAG-1	21447	3026
GGACGTCCATACTTTC-1	18868	2500
CAAGCTATCGGCCCAA-1	17588	2668
AACCAACCACACACGC-1	1809	183
TTTACTGCATGGCTGC-1	15634	2221
ACTTATCAGAGTCTGG-1	22401	3389
TGATGGTAGTAGTCCT-1	17954	2701
TATTTCGCAGACCTGC-1	18040	2575
ATGGTTGCAACCACGC-1	8533	1353
GCGATCGCAATAAGGT-1	14889	2237
GACCGTGCATCTATCT-1	25843	3959
GAGCTGCCACTGCATA-1	4963	717
TTACGCCCACTAGTAC-1	21700	3273
TAAGCGTAGTAAGAGG-1	22069	3123
AAGATAGGTGGCCCAT-1	20037	2666
TTCTGTAGTGGCTGAA-1	31484	4810
AATCGACCAAGCTCTA-1	21578	3146
TAACGACAGGAATTAC-1	4099	483
CACGAATTCCCGTTGT-1	37549	5308
CTAACTTCAAATGATG-1	1536	204
CCTCTCCTCTGCTAGA-1	29815	4168
TATCCTATCGTTGTTT-1	8087	1204
TGAATCGAGTGCCTCG-1	17231	2602
GCTTGGGTCTAAACGC-1	8768	1270
CCCATTGGTTCAATCG-1	22609	3401
ATTTACCCAAATGCGG-1	19104	2731
CGTCCATCAGGCGATA-1	25880	4003
TCGTAGAAGCGTATAA-1	10075	1571
TTCTGTAGTCGTCGGT-1	16384	2306
AGATAGAGTGACTCGC-1	33164	5020
AGCCAGCGTGACTCTA-1	18567	2951
ACTGTCCGTAGGCAGT-1	23034	3408
GCCAGCACAAGTGATA-1	9048	1308
TTCATGTCACAATGTC-1	17949	2694
TACACCCCAAACTCTG-1	27434	3843
GCAGTTAGTATGAAGT-1	5117	842
CTTCTCTTCGGCTTGG-1	27285	4080
TTACGCCAGCGTCGAA-1	22420	3335
GCCAGTGGTAGGTACG-1	26994	4153
TCACATTTCAATCAGC-1	14685	2135
GGGAAGTAGTTCCGTA-1	29432	4493
TAATTCCTCGGCTTCT-1	24632	3596
TATCTTGTCCATTTCA-1	14192	2111
AGCGTATGTGTTGACT-1	40041	5520
TAGCACAGTGCGGCTT-1	14959	2286
CTACCTGAGTTTGTCG-1	12162	1894
CATTGAGAGAAGCGGG-1	10205	1595
AGAAGTAAGGCCGCTT-1	1967	266
AGGCCACCACATTCGA-1	16866	2363
TGATCAGAGGGTACGT-1	17311	2297
ACAACCAGTCATCCGG-1	11646	1560
ACACTGACATATGAAG-1	9801	1466
GGGTTTATCGGCACTG-1	32661	4634
AAGCGAGTCAACACCA-1	21372	3069
TGCTCGTCAGGGACTA-1	17074	1991
AGGGTCCAGGTAAGGA-1	14518	2155
TTCATGTCAAAGGATT-1	37634	4876
CACAGGCCAGAGGCAT-1	11933	1735
GAGTTTGAGAGGACTC-1	5403	770
ACACTGAGTTGGTACT-1	4608	559
CTGTACCGTTGCCAAT-1	21542	3225
GCAGCCATCGAACGGA-1	18248	2732
ACGCACGGTACTGCCG-1	28896	3981
TGATCAGAGAGTGGCT-1	12588	1828
CTGAATGGTTGCATGT-1	6504	861
ATTCCCGCATGGCTGC-1	24894	3226
ATTCACTGTACAAAGT-1	17153	2400
ACGTAACCAACTGTGT-1	31327	4805
AGGTGTTCATTCAGGT-1	23231	3263
TAACGACAGGTTGGAC-1	22320	3227
GATGAGGCATATAGCC-1	30252	4751
TTTGACTGTCTGATCA-1	25705	3635
TACACCCTCACCATAG-1	1636	233
ATGGATCGTGCGCTCA-1	28834	4477
GTGAGCCGTACCGCGT-1	12508	1640
GGAGGTATCGAGTGGA-1	19063	2849
ATCGTGATCTCGCTCA-1	11341	1704
AATGGAAAGGAGTACC-1	16762	2336
CTCCTCCCACATGACT-1	14415	2009
GGGCCATAGCATCTTG-1	15414	2141
CACCGTTCAGGTTCCG-1	12857	1875
TTGTGTTGTGGACTGA-1	6921	908
ATTCCTAAGTTGGCGA-1	15476	2201
CCACCATGTCCGAAGA-1	14001	2125
ACTCCCAAGCCGATTT-1	20878	3067
ACCACAATCAAGTCTG-1	17907	2666
TCGGGCAGTACTCCGG-1	7122	1010
GGGTGAACATTCACCC-1	29114	4498
TCACTATTCCATCTGC-1	11848	1754
GACCAATAGTGCTAGG-1	24280	3482
GGTAACTCAGCATCTA-1	9605	1551
AGATCCATCTCGTGGG-1	26712	3451
AGAAGTACAGCAGAAC-1	20686	3048
GTCTTTAGTCTTAGTG-1	22229	3135
TGATTTCGTTTACACG-1	5825	848
CTATCCGAGGGTACAC-1	17133	2634
TGAGCATTCTCGCGTT-1	18904	2726
AGGTTACTCAGCTTGA-1	34838	5017
CATGCAAGTACTGGGA-1	15310	2090
GATTTCTAGATGGGCT-1	23106	3181
GCAGCCACAATGTGGG-1	24694	3801
CATACCCCACGGGTAA-1	28017	3526
TGAATCGGTACGGATG-1	22139	3246
TGGCGTGAGCGAGAAA-1	14419	2116
TCGGGTGCAACTGAAA-1	12184	1791
CACACAAGTAATTAGG-1	12849	1915
ATTATCCGTGTGTCCG-1	27195	4042
GAGTGTTCAGACAAGC-1	18676	2820
TCCATCGTCTCGACCT-1	20072	2923
TCTATCAGTGTAAACA-1	17662	2620
CTCCTCCCAACTGCCG-1	14423	2124
CTTGAGATCACAGTGT-1	16986	2556
CAGCCAGCACACAGCC-1	8394	1339
CAGCGTGAGTATAGGT-1	12944	1668
AAACGCTAGTTGCTCA-1	5734	596
TGCAGTATCTCGACGG-1	33910	5223
GATTTCTGTGTGACCC-1	22761	3410
TTCTTCCGTAACAGTA-1	1838	223
TTATTGCAGGATCACG-1	11332	1567
CATCCCACACGCCAGT-1	19051	2668
GATGATCAGATGATTG-1	30102	4742
TCCTCCCAGCTATCTG-1	23521	3553
GTGGTTAAGCGCACAA-1	28737	4326
CAGGGCTTCCATAGAC-1	14061	2031
TCGGGACAGAGCATCG-1	13860	2100
GTGATGTCACATGGTT-1	15420	2152
CTGTCGTTCTGCTGAA-1	11570	1789
GGGATCCAGGGACTGT-1	7154	1007
TCACACCTCGTACCTC-1	25715	3759
TGTCAGAGTCCGGTCA-1	22405	3130
GCCGATGGTTTCCCAC-1	2417	297
GCGTTTCGTAGTACGG-1	17707	2651
AGATGCTCATCGCTGG-1	8526	1245
AGCTACAAGGTGCTAG-1	44736	6249
GGAGGATTCTGTCGTC-1	10501	1490
TGTCAGAAGGTCCCGT-1	23844	2930
GAGACCCAGATCCAAA-1	8397	1250
CTCCGATAGAAAGCGA-1	9860	1396
TTGCTGCTCGTGCATA-1	9563	1372
CCTTGTGAGTATGCAA-1	27439	4067
ACTTTCATCTTACTGT-1	26737	4076
TGTGAGTCAGACCTGC-1	23097	3474
TGCTTGCTCATTACTC-1	23788	3588
GGAGGATGTAATGCGG-1	25449	3803
ACCAACAGTGGTCTCG-1	29584	4346
CATCGTCGTTTGGGAG-1	44988	5646
ATGACCAGTTCGTGCG-1	10862	1672
TCCAGAAGTGGATGAC-1	9172	1362
CATAGACGTTCGGCGT-1	30905	4759
AAAGGGCGTATTCCGA-1	22810	3086
CCGGTAGAGGATACGC-1	10324	1534
TGAGGAGGTACTGAGG-1	42884	5538
GTGCGTGAGTCAGCGA-1	24309	3724
CAGCGTGTCTCTCTAA-1	29353	4411
AGACTCACACGTACAT-1	8034	1210
CACACAAAGGTTGGTG-1	31821	4254
TTACCATGTTGTGGAG-1	26794	3629
CGCGTGACATTAGGAA-1	11940	1926
ATAGACCTCGTGGCTG-1	9838	1127
GTGGTTAGTCCAGCCA-1	17217	2642
TTGGGCGCAAGCTGTT-1	26396	3837
TCCAGAATCGGATAAA-1	22688	3209
GCGAGAAAGTAGCCAG-1	32973	5032
ATGCATGCAAATGCTC-1	18132	2676
GACTCAACATCATTGG-1	18964	2806
ACGTCCTTCTAGTTCT-1	7428	1134
CTCCACAAGGCCTAAG-1	19150	2711
GGTAGAGTCCTGATAG-1	34798	4858
CTGTGAAAGACCAGCA-1	12836	1781
TGAGCGCCAGTCAGTT-1	6003	818
ATGGGAGTCACACGAT-1	7086	987
TCACGCTTCCGGCAAC-1	12361	1918
CATTCCGCACTCTGCT-1	34620	5125
TATCCTACAGAGTAAT-1	7195	1041
GTAGATCAGTGCCCGT-1	10244	1604
TCCGTGTGTAAGGCTG-1	19489	2901
GTTGCGGGTCCATACA-1	17300	2344
GGTCACGAGTTAGTGA-1	8827	1414
ATGCGATGTTAGTTCG-1	15724	2168
TGCAGTAGTACCAATC-1	26288	3928
AGGACTTTCTGGTTGA-1	8970	1379
AGAGAATAGACCAAGC-1	29640	4195
GGTGAAGTCCAGCACG-1	13657	1963
GATTCTTTCCTGGGAC-1	13910	2036
CTTGAGACAATCGTCA-1	12382	1767
TGACGCGCATTGTCGA-1	18056	2776
GCCTGTTCACCTAAAC-1	6972	1091
GTAGATCAGCTGGTGA-1	3931	380
CTCATGCAGCTACTGT-1	27346	4078
AGCGTATCACACGTGC-1	8353	1291
CTCCAACGTGTCCCTT-1	8206	1208
CTCAGTCTCACCGGTG-1	9694	1446
TACCCGTTCATAGCAC-1	5476	670
AGCGTCGGTGAGTAAT-1	2511	362
TGCCGAGTCGGTTAGT-1	10875	1611
TCGTGCTCAACTCGAT-1	20605	3057
GCTTGGGGTAGACACG-1	14021	2101
AAGCGTTTCCAGGACC-1	15067	2124
TAAGCGTCAAGAAATC-1	25168	3655
TGCTCGTAGGAGAGTA-1	1635	191
ATCGCCTGTTTCAGAC-1	10374	1532
CACGTGGGTTTCGCTC-1	20528	3093
GACCCAGAGGACGGAG-1	24418	3611
CATGGATCAGTTGGTT-1	11646	1766
TCCTCCCCAGTGACCC-1	37655	4989
TTGTGGATCGCCTCTA-1	10954	1623
ATGACCAGTAATGCTC-1	15799	2228
GTGAGTTGTCCTTAAG-1	17678	2288
ACTTCCGAGTGATGGC-1	28697	4079
TGGGCTGGTACCAATC-1	17973	2099
ACGTAACAGGTTGAGC-1	11447	1740
GAGCTGCAGTTTCTTC-1	21177	3185
GGGTTTAGTAGCGCCT-1	27086	4096
GTCATCCTCACATCAG-1	18728	2602
CTGTAGACAAGACCTT-1	19740	2729
GGGCTCAGTTTCTATC-1	27433	4098
ATCAGGTTCTCGGGAC-1	21746	2953
GGTCTGGTCCTCTAGC-1	12943	1973
AATGACCTCTAAACGC-1	10335	1447
TGAGGGACACTCCACT-1	10254	1250
TACCGAACATGCCATA-1	27404	3770
CTAAGTGGTCGTCTCT-1	17972	2689
TCCTCCCAGTGTTGTC-1	27032	4021
ATCTTCATCCTTCTAA-1	15432	2447
TAACACGTCCATCCGT-1	3782	485
AGCGTATCAAGAGGCT-1	23411	3717
ACATGCAGTGCTGATT-1	8917	1381
CATCGTCGTCTCTCCA-1	21666	2962
CTCCAACCAGCAGATG-1	9328	1332
TGTCCACTCAACCCGG-1	26793	3335
GTCATGACAAATGAAC-1	12729	1922
GTAAGTCCAGAGGAAA-1	20810	3145
TCCTCTTTCCTACGGG-1	11992	1713
ACACGCGAGACTCTTG-1	9876	1304
GTCAAACAGCAAACAT-1	41950	5685
GTGCAGCAGTCAATCC-1	24718	3675
TGCTGAACAGAGAAAG-1	17942	2291
CCTACGTTCAAGCTGT-1	21161	2974
TGGTACAAGATGCAGC-1	17920	2745
CCTCCAATCGAAACAA-1	19322	2878
TGATGCAGTCGGTGTC-1	14588	1872
AAATGGACAGCACAAG-1	18417	2491
GCAACCGGTTACCTTT-1	28329	3945
CCACAAATCGCGTTTC-1	7548	1125
ACTGTGATCCATGCAA-1	8844	1311
TTTGTTGAGATAGGGA-1	10016	1354
CATACTTTCCTCTAAT-1	16612	2446
AGAAGTAGTGAAGCGT-1	7821	1131
ATTTACCAGGTGCTTT-1	20568	2729
TTCACCGAGGGACACT-1	5474	707
CTTCCGAGTGTAACGG-1	7565	1174
TGCTTGCCAAGTGTCT-1	12891	1841
CTCTCGAAGTGCAGGT-1	20718	3297
ATCCACCAGTCATACC-1	18870	2784
GTGCTTCTCTGCTCTG-1	4921	626
GGTGTCGTCGCTCTAC-1	28331	4107
TCCACGTGTGTTAACC-1	28568	4208
CTATAGGTCGAAGCAG-1	15175	2213
AGGGTCCCACACCTGG-1	35575	4789
TTCGCTGAGCTGCCTG-1	12127	1928
CGAGTGCGTGCACGCT-1	9707	1468
TATGTTCCATTCCTCG-1	24479	3591
CAGCCAGCAATACAGA-1	33831	4557
GAATAGATCAAGAGTA-1	21795	3192
GGTTGTATCATTGTTC-1	3935	574
GGGCTCAGTGGACTGA-1	10265	1548
GCAACCGAGCCTAGGA-1	28498	4103
CACAGATGTGCATTAC-1	20040	2846
CCGGGTATCTCACTCG-1	11504	1725
TTTACGTAGGTTGCCC-1	12896	1926
GCCAGGTGTACTGCCG-1	25326	3675
TCGACGGGTTACGTAC-1	6505	944
AAGCGTTAGTCAGAGC-1	14150	2176
CTCATCGAGCCTGACC-1	11951	1770
GTCTAGATCCCGTGTT-1	26257	3772
CATAAGCCAGTAGTGG-1	14522	2083
TTGTTTGGTGGCTACC-1	6306	924
TAACACGGTGAATTGA-1	38330	5553
CTAAGTGTCACCTTAT-1	7815	1178
AACCACAAGCGTTGTT-1	8033	1057
GAGTGAGTCTTGGAAC-1	15649	2154
TAATTCCCAGCGCGTT-1	19598	2900
AGTTCCCGTCTGCGCA-1	12097	1724
CTTCAATCAAGCTACT-1	8410	1270
AGGAGGTCACCTCTAC-1	10720	1440
TCATTGTCAAGCGATG-1	10034	1601
GCACATAGTAGACAAT-1	23094	3485
TGGAACTCACGACGAA-1	2756	376
AGACACTCAGTCAGCC-1	11426	1776
ACTTAGGTCCGTTTCG-1	4464	515
TTCTAACAGCGGACAT-1	15870	2339
GTGCTGGGTTCCTAGA-1	21313	3169
CTATAGGTCAGAACCT-1	34351	5008
CTGTACCCAGACTGCC-1	7802	1049
AGACAAACAAGCCTGC-1	10828	1636
AAGTCGTCATGAGAAT-1	15548	2387
CATACCCGTAGATCGG-1	15866	2267
CTACCCAAGAATTGTG-1	18694	2539
CATCGGGTCTACTCAT-1	28273	4284
TTCACCGGTAGAGATT-1	11961	1759
TCACAAGTCTGTGTGA-1	14515	1941
TAGGTACCATGGATCT-1	13893	2090
TACTTGTAGTACGTCT-1	10385	1391
TGCAGATTCGAGAGCA-1	21079	3302
GTTACAGAGATTCGCT-1	27716	4083
AAGTCGTTCATTTCGT-1	28135	3895
TACCTCGAGCTAGAGC-1	21823	3417
CACTAAGCAGTAGAGC-1	18322	2640
ATGACCAGTACTCGAT-1	10590	1669
GGTCTGGAGGCACTCC-1	14436	2112
CATGCTCGTGCCTGCA-1	20284	2844
TCTTCCTGTTCAAGTC-1	5684	893
ACATCGACACCCAAGC-1	7934	1097
CTGAGCGTCTACTATC-1	13657	2355
TACAGGTTCTCTGAGA-1	32574	4678
AGCCAATGTGAGCTCC-1	27242	3701
CCCATTGGTAAGATTG-1	6749	1073
GCATGATAGTTCTACG-1	23742	3436
TCGTGGGCAGCGAGTA-1	5390	643
CCTTCAGGTGACCGAA-1	8253	1245
GTATTTCGTTGTCCCT-1	5173	638
GTGTTCCTCCGTTTCG-1	15684	2244
GATCATGTCCTCACGT-1	19658	2791
CCGGTGATCTCAGTCC-1	14544	2109
CCCGAAGAGGTCCAGA-1	8861	1155
GCATCTCGTTAGCGGA-1	10206	1642
AACCATGCAGCGGTCT-1	14750	1985
TCACGCTAGAAGCGGG-1	29272	4573
CCGGTAGCATGATAGA-1	6727	1053
CCTCCTCCATGACTGT-1	16473	2455
AGCCAATCATTCTCTA-1	21850	3485
AGACAAACATCCGAGC-1	4279	461
GATGGAGTCCCAGGAC-1	23046	3288
TCTGCCAAGTTCCGGC-1	24400	3544
ATACCGATCAGGGATG-1	5227	758
CCTTGTGGTCTCGGAC-1	16340	2472
TTGAACGCATAAGCAA-1	22971	3178
TTGTTGTCAAATCGGG-1	18222	2741
TGGATCATCCAACCAA-1	5788	645
AGCGTATGTACCACGC-1	21963	3042
GAGTTTGAGAAGCGAA-1	8987	1362
ACGTAACAGTCCTGCG-1	20969	3015
TTCTTGAAGTACTCGT-1	10609	1419
GGATGTTTCTAGTTCT-1	4799	468
ATCCATTGTCCACTTC-1	38886	5365
CATCAAGGTCTCACGG-1	10971	1539
ACAAAGACATGTGTCA-1	19075	2607
ATGCATGTCAACCGAT-1	24922	3549
AGGCTGCGTTTCACTT-1	11172	1622
CGCCATTGTGACATCT-1	17723	2697
GCCGATGTCCTGTAAG-1	17475	2671
TGGTAGTTCTGGTCAA-1	7225	893
ACGTAGTGTAGCGCTC-1	4767	415
TCGGGTGGTAGACACG-1	21541	2981
CATGGTACAACTTGCA-1	10592	1647
TCCAGAACAGACCCGT-1	8185	1334
CACAGATAGGTCACCC-1	8950	1300
TCGATTTAGGTGCTAG-1	10915	1567
CAGAGCCAGCCTTTCC-1	34702	4424
TACCCACGTCGAGCAA-1	20379	2924
TGCAGATTCCCAAGCG-1	7029	1013
GACCGTGGTGCCGGTT-1	24768	3759
AGACACTCACGTAACT-1	13627	1854
TATCCTAAGTATGTAG-1	4812	648
CCTATCGCACCTGCGA-1	28643	4364
CTGAGCGCACGTAGAG-1	8858	1328
GTTTACTCAGGTTTAC-1	32213	4137
TGCTGAACAGAGTTGG-1	21004	3093
CAATCGAAGCTATCCA-1	18186	2393
TTTGACTAGCAGTACG-1	7439	1003
GTAACCATCTGCGTCT-1	11005	1576
CAATTTCGTCCACAGC-1	32347	4567
ACTGTCCGTTATGACC-1	13394	2049
AGCCACGTCGACCACG-1	18589	2550
CCTAAGACAAATAGCA-1	17325	2461
CGGAACCAGGGCTGAT-1	8357	1131
AGGGCTCTCGTGCAGC-1	8020	1157
GCCAGTGGTATTGGCT-1	29335	4440
GTCGCGAAGCAAGTGC-1	6330	909
CAGATTGCATAATGAG-1	7170	1073
GCACGGTAGCAGCACA-1	19777	2987
TGCATCCTCTTCGATT-1	23444	3632
AGGACGACACTGTTCC-1	20591	2863
TGAGCATGTTACACTG-1	19211	2827
ATGAAAGGTACCGCGT-1	12807	1777
TTCCTTCGTTGAATCC-1	20731	2794
GTCACGGCAAGCGCTC-1	23153	3719
ATCGGATAGCCTCCAG-1	10310	1471
TTGGTTTTCAAGATAG-1	10151	1521
AACAAAGCAGCCGGTT-1	9689	1450
CGAGTTAGTGTCTTAG-1	7681	1035
ATTCATCAGGGAGAAT-1	21192	3021
GTGTGGCAGGCAGGTT-1	13047	2082
CCGGGTAAGTGCTACT-1	22117	2932
TCATATCGTGTCCAAT-1	23096	3426
ACAGGGAGTCCAGCGT-1	27300	4116
CTGCCATTCTTGTTAC-1	7159	954
ATCCATTAGCAGGGAG-1	9135	1352
TCTACATGTTTGGAAA-1	22267	3285
CATTGTTGTTTGAAAG-1	3423	325
ACGTAGTTCGTGCACG-1	16150	2467
ATCATTCTCGGAATTC-1	4133	507
CGTTCTGAGATTTGCC-1	14600	2211
AGCTACAAGCGGTATG-1	6335	831
GACCAATGTCTGCCTT-1	23427	3028
TCCCACACAGACCTGC-1	18848	2777
AAGGAATCACTAGAGG-1	10546	1526
ATCGTCCAGGGTACGT-1	23133	3456
CAGGCCATCGGATACT-1	10680	1549
ACGTCCTTCGGCTCTT-1	10264	1467
TCCTGCAGTAGGGAGG-1	7405	1037
CCTGTTGCAGTTTCAG-1	33644	4972
CTTACCGAGGGCCAAT-1	19259	2905
GCCGTGATCTGAACGT-1	10315	1384
AAGCGTTAGCTAGAAT-1	4941	653
AGGTAGGTCTCGAACA-1	30523	4118
GCAGCCAAGAGAGTGA-1	11088	1736
TTGGATGTCGCCATAA-1	11970	1882
CAGCCAGAGAACGCGT-1	12760	1817
CCGTGAGTCCATCTCG-1	25928	3669
CGTTGGGCAAATAAGC-1	33559	4919
CGATCGGCAGCCCAGT-1	11290	1673
TTGTTGTCAACTGGTT-1	8295	1215
AACCAACCACAAGGTG-1	21256	2858
GTATTGGAGAGCAGCT-1	18109	2572
TGCTCGTTCCGACATA-1	27486	4174
TGGTGATTCATGTCAG-1	24106	3325
CTTCTAAAGGATATAC-1	8630	1250
TCCTGCAGTCAGATTC-1	26303	4073
GCTTGGGAGGCTGGAT-1	23224	3386
CTACGGGCACAAGCTT-1	9573	1460
CTTCCGAAGCCTCTTC-1	30716	4321
TCACGGGCAGGTCCGT-1	26544	3925
ATACTTCTCCGACAGC-1	11254	1784
CTCCATGCACTTGTCC-1	22481	3269
GACCAATCACGTACAT-1	10473	1576
AGCTCAATCGTAGCCG-1	11200	1710
AACCCAACAGCTGTTA-1	1715	236
ACTATCTAGATGTAGT-1	8531	1303
CACTGTCGTGCCGAAA-1	29289	3942
TCTCCGAAGATAGTCA-1	19282	2926
GACACGCTCACCTGGG-1	15199	2115
ATGGAGGGTGTGCTTA-1	5490	771
TCATTCACAGAGGACT-1	19699	2732
GGATCTATCTCGACGG-1	20797	3210
TGCATGAAGGGAGGTG-1	8666	1255
GCCATTCAGAGCAACC-1	1971	261
TCATGCCGTATCTCGA-1	16633	2180
AGAGCCCTCTCTTGCG-1	23250	3371
TTCTCTCAGGATTTCC-1	19129	2517
TTGTGGAAGCTGAGCA-1	21236	3065
CACAACACAGCTACTA-1	8398	1279
GGGTTTACAGCGAGTA-1	1806	249
ATTCGTTGTTCGAAGG-1	29797	4333
CATGCGGCACCGTGCA-1	18049	2433
TCTTAGTCACTGGACC-1	10100	1556
GGGTCTGCATTCATCT-1	9068	1404
CGCATGGTCAGGACAG-1	32417	4498
GACTCAATCTTGCGCT-1	9049	1101
TGGTAGTTCATCCCGT-1	9532	1086
CCGCAAGTCGTTCTAT-1	10019	1513
CTGCAGGGTAGAGATT-1	34933	4856
TATGTTCTCTATCACT-1	7305	1109
GTTGCGGTCAACGAGG-1	9634	1479
GATAGCTGTCTCTCTG-1	24423	3869
ATCGCCTCAAGCGCAA-1	965	128
ATGGGTTTCCGTAATG-1	36946	5076
AGGCATTCAAATCGTC-1	16006	2163
GTCACGGTCCATCTCG-1	21294	2954
TGATGCAGTAACGCGA-1	8395	1195
CAGGCCATCTCTAGGA-1	32918	5046
TGTTCATCACCGCTAG-1	13230	2048
AACCCAAGTATACCCA-1	20253	2492
GTGCTTCTCGCCGATG-1	10226	969
TTACCGCTCAGAGCGA-1	24173	3514
CTGCCTAGTCGCCACA-1	21789	3266
CCATAAGCAGTCGGAA-1	11813	1732
CCTAACCGTGGCCCAT-1	16016	2204
GTGCACGAGACGCATG-1	26614	3824
GTTGTCCTCTGAACGT-1	12906	1956
TGCATCCGTCCGTACG-1	8354	1196
ATCACTTAGTCATGAA-1	12730	1913
CCTCCTCCACGCTGAC-1	25238	3697
ATCCTATTCGCTAATG-1	2725	288
CTACAGAAGCAGGCTA-1	8649	1369
TAATCTCAGCAGGTCA-1	14612	2071
GACGTTAGTGATACTC-1	5261	787
CGATGCGAGACGACGT-1	14295	2152
CTGAGCGGTGAGCTCC-1	7727	1134
AGTGATCTCAAGTGGG-1	18384	2533
GGGTGAAAGACGACTG-1	5932	849
GAGACTTAGCTAGAGC-1	25258	3621
CGCAGGTCACGCTGCA-1	15734	2429
TGGTAGTGTGAACGGT-1	7293	1120
GCATCGGGTCGCTTGG-1	19940	3054
GAGGGTATCAATCTCT-1	8538	1235
TGTGATGCAAAGGCAC-1	27449	4267
GCCAGCAAGATGAATC-1	6441	983
ATCTTCACAGTCCGTG-1	6535	1048
CCGGTGATCCGAGATT-1	8552	1222
CTACATTTCATGGAGG-1	17586	2513
GTGCAGCAGTAGTCTC-1	6444	927
TGTTTGTAGTGAGCCA-1	10709	1602
GGTGATTGTCAACGCC-1	10244	1614
CGATGCGGTGCCTTTC-1	16098	2338
CATAGACCAGGTGGAT-1	9642	1438
ATCGTCCTCAACACCA-1	24898	3600
GACCTTCTCCATTCAT-1	19414	2860
TGCAGGCTCCACACAA-1	16148	2434
ATTATCCTCACCTGTC-1	23507	3589
TCCCACAGTTAGGCCC-1	26027	3564
ATGGAGGGTATGGTAA-1	9447	1431
GCTACCTGTACCGTCG-1	25524	3790
ATGGAGGGTAACGTTC-1	2060	299
TACATTCAGCATCCCG-1	11685	1729
GCTGCAGGTGATTCTG-1	7776	1181
ATCGTGAGTCTCGCGA-1	16650	2402
GCTTTCGCAGGCGAAT-1	27692	4325
CGGTCAGGTTTCACAG-1	21865	3015
TGATCTTAGTATGAAC-1	14598	1981
ACCCTTGAGTAATTGG-1	9579	1268
AGAACCTTCCACATAG-1	17228	2568
GATCACAAGCTGGTGA-1	27253	4095
CACACAAAGATGTTCC-1	5599	762
AATGGCTCACTGTGTA-1	15444	2293
CTGCATCCAGTTTCGA-1	8889	1378
ACTTCGCCAGCTACAT-1	15867	2339
AACCAACGTCAAAGCG-1	18891	2759
TAACTTCCAGAACTAA-1	6740	927
AAACCCACACGTTGGC-1	17620	2514
AGGGTCCCACCGTGCA-1	22240	3318
CTCAGTCGTATTGAGA-1	25119	3950
ACGGGTCGTATTGGCT-1	8092	1077
CGGGTGTAGGTAAGGA-1	24234	3295
GATGAGGCAATAGAGT-1	20999	3090
CATCGGGCAAGTGGAC-1	25608	3372
AAGCCATGTGTTGACT-1	5002	736
ATTTCACAGAGTTCGG-1	12054	1725
CAATGACCACGGTGAA-1	37529	5334
GGGCCATGTTATGTCG-1	7108	895
CCGGTAGAGATTCGCT-1	22165	3428
AGGGTTTGTCCACATA-1	10426	1573
GGTGTCGCAAAGCTCT-1	10403	1416
CTTCCGACATGACTAC-1	7687	1144
GACCTTCAGCTCGTGC-1	19321	2745
TTACCGCGTAATTGGA-1	18922	2669
AAGTGAATCCGTGCGA-1	25959	4065
AAAGTGACAGTCGCAC-1	21718	3094
GTGAGTTAGCTTAGTC-1	5476	808
CTCCGATGTCCGTTTC-1	14307	2228
CCGAACGCACAGCGCT-1	19198	2824
CATACTTTCCACTTTA-1	6751	999
GTGTTCCAGGGAGGAC-1	13130	1870
CATAAGCGTGGTTTGT-1	14762	1999
TCTATCATCGCCTTGT-1	28237	4352
TCAGGGCTCATTGGTG-1	9003	1409
GGCGTCAGTTCCCACT-1	11230	1674
CAACCTCCATCGTTCC-1	7169	1128
TCCATGCTCGGTCGAC-1	12324	1909
GGCACGTAGTATGTAG-1	2241	351
TGGTGATCAAACCACT-1	25489	3739
ATGTCTTCACAAGGTG-1	8238	1216
GTCACGGAGGCGAACT-1	29433	4745
GAGTGAGAGCAGGTCA-1	4626	432
AATGGCTGTGGTCCGT-1	7696	1123
GGAACCCAGGCGTTAG-1	8598	1197
CATGGATGTATGAGAT-1	5517	846
TTTGACTCACGTTCGG-1	9418	1442
ACTATGGGTTAGAAAC-1	28872	3965
CATCGCTGTTCGGTCG-1	13930	2159
TCCCAGTGTGAGACCA-1	8051	971
TAATTCCAGAACTTCC-1	17534	2570
ATACCTTTCCGTGCGA-1	10898	1361
CCGCAAGTCACATCAG-1	34902	5403
TCATCATGTTACACTG-1	20409	2994
AACCTGACACGCCACA-1	13513	1948
TGCTTCGGTCACGCTG-1	2008	201
TGCTCCACAAACCACT-1	17489	2485
CCAATTTCAAAGCGTG-1	9472	1340
CTATAGGTCGCAGAGA-1	19820	2703
TTCCTTCGTAGATGTA-1	24267	3593
GTGTGGCGTTCGGCCA-1	29314	4312
TTAATCCGTGGTCCGT-1	916	119
TCATCATAGGCTCTCG-1	26059	3864
TGTCCTGTCGATACTG-1	14979	2198
TCCTTTCGTCGTTTCC-1	1616	241
TCCTCCCCAGTTTCGA-1	26786	3774
ACAGCCGGTCCTGAAT-1	20019	2904
CTTAGGATCCATTCGC-1	17841	2413
TATGTTCAGAATTCAG-1	9527	1316
CTGTCGTTCATCGCAA-1	11816	1772
ACAGGGATCACCGGTG-1	17794	2647
GCACTAAGTCCAGCAC-1	19483	3025
CAGGCCAAGACCATTC-1	24972	3342
CGAGGAACACCCTAGG-1	23477	3575
GCATGATAGGTCGTAG-1	17061	2515
GATTCGAAGCAACAGC-1	10179	1526
CTAACTTTCGACATCA-1	25783	4004
TCCGTGTCAAATTGGA-1	22059	3372
TAGGTACCAGTTAAAG-1	35970	5091
TCCTTCTCAAGTGGTG-1	44326	6269
CCCTCTCAGAGGGCGA-1	3446	408
ACACCAATCAGCTTGA-1	9778	1004
ACTTTCAAGGGCGAGA-1	17214	2273
CAGGTATTCTTTGCGC-1	2465	398
ATCGATGCACATACTG-1	7061	987
ACCAACAAGGATTTAG-1	6152	821
GACTATGGTACAGCGA-1	13904	1940
AAACGAACACGCTATA-1	7105	1020
CATAGACCAGTGTACT-1	10235	1499
TAGTGCACATGTTCGA-1	29373	4534
ATCGCCTGTATGTCCA-1	6568	997
GCTGAATCAACTGTGT-1	24848	3477
TTCTAGTCATACTGTG-1	31940	4713
ATCCCTGCACCCTAGG-1	14352	1991
CCGGTGAGTACGATCT-1	2487	276
ATATCCTGTTAGGGAC-1	8599	1007
TCACGGGGTATGAGGC-1	28726	3829
CTATCTAGTGATCATC-1	10552	1520
GTGATGTTCGAAGTGG-1	19955	2948
AGGTGTTGTGTTGACT-1	2670	352
GTAGGTTGTATGGAGC-1	19515	2868
CACTGAACAAGAATAC-1	24212	3450
AACCTGAAGACTCAAA-1	10634	1605
GATTGGTGTTTGCCGG-1	7121	978
GGCACGTAGTCGTCTA-1	29989	4266
AGGACGACACATCCCT-1	8884	1353
ATGCATGAGGAATTAC-1	23497	3389
AGGAGGTTCGATGGAG-1	20576	2959
AGGTTACAGGTCATAA-1	9566	1510
CTCACTGCACCCTGTT-1	27493	3948
GCCTGTTCACGGCTAC-1	33863	4414
TGAGGGATCTGACGCG-1	18162	2706
GGAAGTGCACCAGGTC-1	1401	195
TGCATGAAGAAACTGT-1	19697	2623
GGGACTCGTCATGCAT-1	7642	1011
CTCCGATCATGCGGTC-1	9204	1423
CCTCTAGAGCTGTGCC-1	12009	1567
TCAATCTAGTTGCTCA-1	9469	1469
GGCTTTCGTGTCCATA-1	8244	1193
TACAACGGTGGCACTC-1	16033	2352
TCGTAGAAGAATCGAT-1	7418	1102
TCAGGGCAGCTAAATG-1	17846	2359
TTGGATGCAAGCTACT-1	26379	3745
GCACTAAAGCTTTCCC-1	9501	1359
TAACACGGTAGCGTTT-1	3875	570
TATACCTAGACTGTTC-1	24782	3396
TCACATTAGACCCTTA-1	5325	651
AGGGTGAAGGGCGAGA-1	20304	2958
CGGAACCGTCATGGCC-1	27938	4151
TGAATCGAGGAGGCAG-1	8335	1196
TCGTCCATCGAGAATA-1	16380	2444
TCATTGTTCACCTTGC-1	12133	1941
GAGTTTGCAGCTGTAT-1	8674	1317
TTCTAACCATCGGAGA-1	19031	2537
ACTATCTCAACCACGC-1	8838	1332
GTGTTAGTCTGTTCAT-1	26171	3875
TCCTCGAGTCACCACG-1	14921	2275
TCAAGACTCGTTGTTT-1	21956	3376
TGTTCATGTCGCTTGG-1	23764	3590
CTCAGTCCATGTTACG-1	4105	482
CGGAGAAAGGGTCTTT-1	35835	4837
AACCACATCAGGACAG-1	26060	3402
ATAGAGAAGGTACATA-1	8297	1203
AACGAAATCACGAGGA-1	9350	1444
CATAAGCAGTTACTCG-1	9465	1399
TGTAACGAGCTAATCC-1	18212	2768
CTGTGGGTCTCAACCC-1	6176	888
AGCCAATGTTACCTGA-1	22611	3171
TACGGTAAGTCTAGCT-1	38551	5805
TCGGTCTGTTCCTAGA-1	9380	1343
CTCATGCTCCGTGTAA-1	24783	3356
CTTGATTAGCATACTC-1	21983	3318
TCGGTCTCAGGACATG-1	8582	1119
GTTCATTAGTCGTTAC-1	16659	2422
CCTTGTGGTAGGATAT-1	1338	171
GAAGGGTCAAAGTATG-1	2958	427
AGGGTTTCATGACGTT-1	10142	1497
TCGACGGTCCGGCAAC-1	11820	1796
ACTTCCGAGATGGTCG-1	18535	2828
CGGAACCCAGGCAATG-1	19862	2685
ATTCCCGGTACTGTTG-1	15956	2156
ACCCAAAAGGGCCAAT-1	22700	3316
CAGTGCGCATACCATG-1	6784	1026
CTTCTCTTCCCATAGA-1	21704	3158
ATTACTCCACAGCCAC-1	17941	2305
GGAGAACCACAACGCC-1	24938	3616
AGTACTGGTTGCTCCT-1	15127	2061
CAGCCAGGTCGTGGAA-1	24859	3721
TCAATCTGTACGAGCA-1	8831	1428
TAGACCACACGCAAAG-1	31729	4549
GCCGTGATCTCCATAT-1	23063	3721
TTTACCACACTACGGC-1	11079	1611
TTCTAACCAAGATTGA-1	24166	3043
ACGTAGTAGTTGGCTT-1	9251	1400
AACCAACAGTAGCATA-1	12178	1838
TAGTGCAAGACCAAAT-1	25585	3696
AGACACTGTGTCATTG-1	20083	2757
CCGATGGAGTAAACGT-1	21839	3070
GTAAGTCGTTTACTGG-1	10267	1429
TATTGGGTCGTGGCGT-1	25604	3820
ATGTCTTTCTAGACAC-1	11474	1665
TGACGCGAGTTTCGAC-1	35853	5341
CATTGCCCAGGCACTC-1	4172	443
ACCTGAACAAGTATAG-1	15919	2307
TTGTGGACAGCTCCTT-1	32236	4543
AACTTCTTCATCACAG-1	10347	1621
GATAGCTTCGCAATGT-1	24586	3354
GTGCACGGTCTCTCTG-1	11191	1683
TCTTCCTAGCAATTAG-1	6054	844
CATACCCCACAGAAGC-1	12028	1786
TACGGTACATCGATAC-1	16159	2409
TGCAGGCTCTCTGAGA-1	16497	2401
TTTACTGAGGACATCG-1	3856	659
CAATCGACAACAGCCC-1	21130	2920
AAGACTCAGCTGAAGC-1	9584	1458
ACAGAAATCACCTGGG-1	10456	1607
CTCATCGGTGCAACGA-1	32492	4892
AATGGAAAGATGACCG-1	28495	3785
TCGTGCTCACTAACGT-1	20694	2966
CTAGACATCGCCTAGG-1	7138	964
CACTAAGCAGCAGATG-1	17153	2633
CACCAAAAGCTGAGTG-1	15936	2318
GGTGGCTAGGTGGCTA-1	29848	4385
GAGTTACGTTGTACGT-1	27193	3733
AAGAACAGTGCCTAAT-1	25560	3486
TTCAGGACATCCTTCG-1	9361	1245
ATCCATTTCGATCCAA-1	11265	1576
CATCCGTCAGCGGTTC-1	16837	2486
ATCTCTAGTATGAGGC-1	39694	5568
ATCCTATTCTTAGCCC-1	16716	2378
CGTCCATGTCTTTATC-1	20113	2699
CGTGCTTTCGGAACTT-1	9884	1557
CCCTGATTCAGTCAGT-1	13166	1974
AGCTCAAGTAGCGATG-1	25044	3846
TCTCTGGCATCCTCAC-1	1327	207
AGAAGCGAGACAACTA-1	28080	3900
ATGCCTCGTGCTCGTG-1	7232	1092
CTAACTTAGTACGTCT-1	26130	3880
CTCACTGTCGCTACAA-1	25967	3807
CAGGCCATCCCTCTAG-1	17998	2650
TTTACGTGTTCGGACC-1	27607	3867
CAAGGGATCTCTGACC-1	1142	171
GCCCAGATCATAGACC-1	9316	1440
CGACAGCTCAAGCCCG-1	20700	3118
GACGTTATCTTGGTCC-1	14022	2056
GCGGAAACAGTAACCT-1	26184	3958
CTGTGGGGTTATCCAG-1	7214	1098
TTTGTTGGTAGCTCGC-1	27984	4245
TATTGCTTCAATCAGC-1	13082	1924
CAATGACTCAGGCGAA-1	28588	3738
ATCGTAGCAACTGCCG-1	15792	2014
CCGTTCAGTCTAACGT-1	23420	3481
CTTGATTTCAGAACCT-1	26948	4103
GAGTGAGTCGCCGAGT-1	22253	3024
GAAGCCCTCCCTCTAG-1	23680	3028
ATCCCTGAGCGGATCA-1	5309	769
ACCCAAATCCGGGACT-1	9813	1364
TTACCATTCCCGAATA-1	13615	2028
CAGCGTGGTCCGTTTC-1	7870	1161
CATGCTCAGTGGACGT-1	7684	1050
TGCGGGTCAAACACCT-1	9170	1362
ACTTATCAGACTTAAG-1	23363	3583
GCCCAGAAGGCTCAAG-1	5295	749
GACTGATGTGCTCTTC-1	30576	4743
AGGACTTGTCTCTCTG-1	15138	2379
TCAGGTAAGGCGAACT-1	24933	3441
GGGTTTACAATGTTGC-1	13870	1969
ATGAAAGAGTATGAAC-1	13170	1897
CTACATTTCCATTGGA-1	31064	4294
CAGGGCTAGTGTACCT-1	7481	1164
AGATCCACAGCCGTTG-1	9392	1428
CTCAGGGTCTCCCAAC-1	10288	1557
GCACATAGTTATTCCT-1	31608	4153
AACCAACAGTACTGTC-1	8517	1232
CAAGCTACAAATGGAT-1	30147	4044
CATTCATAGGTGATAT-1	10692	1617
CTGTCGTGTGTGTGTT-1	10867	1389
TTCGCTGGTAACGGTG-1	17446	2654
TGTTGGAAGATTGATG-1	21709	3123
TACAACGAGACTGTTC-1	21235	3029
AAAGGGCCATCTAGAC-1	15394	1969
CATTGTTCATGACTCA-1	18923	2792
ATGTCTTAGCTGACAG-1	12919	1725
CTGAGCGGTGAACGGT-1	3489	419
CTAGACATCTCGACGG-1	25819	3742
ATACCGAAGCCTGACC-1	22736	3426
AGTAACCGTGTCCAAT-1	21628	2958
AATCGTGGTGGAACCA-1	2775	330
GTGGAGAAGTTTAGGA-1	17334	2475
ACAACCAGTTAACCTG-1	6311	681
GATGGAGGTCTTCCGT-1	29123	4390
CCGGTGAGTTTACCAG-1	1157	148
CGTAGTATCAGCGCAC-1	22024	3496
TCAGTCCAGTAAACAC-1	9930	1452
AGTCTCCAGCGGCTCT-1	15639	2328
TCAGTCCTCCTCGATC-1	15820	2475
TTTCATGTCTCCAATT-1	18214	2573
AGTAACCGTTGGGTTT-1	17822	2506
ATCGGCGCAAGCACCC-1	29148	4303
CAAGACTCATCGATGT-1	12793	1714
GAGTGTTCATGGCGCT-1	5468	801
GTTACAGGTCTACAAC-1	13371	1828
GCACATAAGTTCCGTA-1	9611	1477
TGAATCGAGCCTCACG-1	13302	1864
TAACACGTCGCCGAGT-1	24974	3398
TCGTGCTCACGGGCTT-1	17137	2202
ATACTTCCAGCAGGAT-1	25061	3899
CTGTGGGAGCACGTCC-1	7775	760
TAAGCGTGTCTACTGA-1	23367	3295
GAAGAATAGATTCGCT-1	21029	3169
CTGTGAACACATGTTG-1	11452	1618
GTCTAGACACATTCGA-1	23218	2778
AACACACTCAGACAAA-1	11054	1662
CCCTAACAGTGTTGTC-1	29268	4664
GTGCACGCAGAGTGTG-1	28540	4293
CATTGTTAGAGGTTTA-1	7564	1017
ATTATCCTCTTACACT-1	8948	1301
ATCGGATCACGTGTGC-1	10920	1775
GCGGAAATCGAGATAA-1	17093	2471
TTACCATGTTCGGCTG-1	9077	1108
TGTTTGTAGTGGTTAA-1	28180	4282
GAGTTGTAGCCTGCCA-1	14472	2198
ATCACAGAGGTGTGAC-1	17845	2572
TTTACCACAACCCTAA-1	11491	1620
GATGCTACAATATCCG-1	9224	1251
TCCGAAAAGCTCATAC-1	9832	1503
CTCCCTCCATTGACTG-1	24762	3661
AAGCGAGCATGGATCT-1	24250	3666
TATTCCACAATCTCTT-1	4660	473
AAAGGATTCCAAGCTA-1	10565	1532
GATAGCTCAAAGGGTC-1	17656	2639
AAGTTCGGTAAGACCG-1	25884	3689
TCATGCCCAGCCGTCA-1	5590	802
GAGTTACCAATCTGCA-1	1897	199
AGACACTGTAACAAGT-1	26757	4066
ATTCCATGTTAGGACG-1	14562	2127
CATCCCAGTAACCAGG-1	22683	3247
GGGACCTGTCATCCCT-1	3908	317
ACTGTCCGTATGTCAC-1	7712	1069
TACCGAACATAGAAAC-1	27738	4105
AAGACTCGTAGACTGG-1	16677	2476
TGGAACTGTCTTGAAC-1	13609	2070
CATCGTCCAGGTAGTG-1	27793	4201
ATCCCTGTCCTCACCA-1	23276	3357
ACAGGGAAGAGAGGGC-1	28010	3961
AGAACCTAGAGCCTGA-1	31305	4541
GCCGATGAGGTAGCAC-1	31459	4324
AGATGAATCGCGATCG-1	10303	1610
GCCTGTTTCGGCATCG-1	20062	2905
GATGACTCACAAATCC-1	13882	1937
TTTGATCGTTGGCCGT-1	3735	283
CTTAGGACAGGTTCGC-1	17843	2341
GTCTAGAAGTTGGCGA-1	19207	2931
GACACGCAGTTGTCAC-1	21084	3073
CAGAGCCGTCCTATAG-1	7943	1024
GTATTTCCACCTGAAT-1	15836	2155
TGCAGATAGCCTCAGC-1	28342	4338
CTTTCAATCTTGTTAC-1	10354	1657
AGTGCCGAGTACAACA-1	5824	852
ATTCGTTAGAGTTGAT-1	20498	2853
AGTGACTTCAGCATTG-1	15688	2295
ATGAGTCTCTTCGTAT-1	18479	2812
AGATAGACACGTCGGT-1	15035	2028
GTTCTATGTGTCCGGT-1	20424	2605
GGTAACTCACAGCTGC-1	9470	1447
GTGTCCTCACCGTGAC-1	18553	2761
ACCCTCACACTAGAGG-1	30570	4729
GCCAGGTGTTGGAGGT-1	28246	3772
CTGAGGCGTAGCGATG-1	10772	1719
TCGTAGATCTAGAGCT-1	8850	1377
ACCCTCATCCACTAGA-1	15035	2170
AACGTCATCTGTTCAT-1	15622	2105
GTTGAACCACCAAAGG-1	7717	1117
GATTGGTGTCCAGTTA-1	13471	1606
GGGATCCAGTACTGTC-1	16782	2502
CTCCAACGTCCAAATC-1	30652	4693
TGTTCTAGTCATCGGC-1	22293	3225
ATGGGAGGTTCGGTTA-1	25574	3645
CATCGTCCAAGACGAC-1	14934	1946
CAGGCCACAAGTTGGG-1	23401	3390
GGAAGTGCATCTGGGC-1	45274	6590
TTACGCCTCCGATCGG-1	9102	1254
CACTTCGAGCGAACTG-1	27455	4420
GTGTCCTGTCTTACTT-1	11046	1732
ACCTACCGTTGTGGAG-1	7311	926
AGACCATAGAGGTCGT-1	21850	3316
CTAGGTAAGTTTAGGA-1	8649	1260
CATGGTAAGAACGCGT-1	18081	2608
GAGAGGTGTGGCAGAT-1	5141	630
GGGCGTTCAGCATGCC-1	18537	2744
GAAATGAAGTGGATAT-1	10501	1354
ATTCTACCACAAACGG-1	26263	3387
GGGCTACAGACGACTG-1	1609	232
CTTTCGGCAGGCACAA-1	12597	1898
CCGGACAGTACCCGAC-1	22630	3252
CACTTCGCACTGCATA-1	14610	2242
ATCGGATGTCGATTCA-1	15816	2301
CCCTGATCAGATACCT-1	14784	2228
AAGCCATTCGGCATTA-1	7972	1148
GCTGGGTAGTCAGCGA-1	2973	416
GAGGCCTCAACTCCCT-1	26934	4045
GGGACTCCACGGTGCT-1	34168	4631
CGTAATGAGGTTGCCC-1	10161	1541
TCCTCTTTCCTAGCCT-1	16907	2431
AACCTGACATCTCATT-1	15291	1927
CCTCAGTCAGTCAGAG-1	5921	888
ATTCCTATCGCGTAGC-1	12571	1815
TACTTCATCCGCTTAC-1	21232	2915
GCAACATCATACCGTA-1	27252	3774
GGGAAGTGTCTTTATC-1	16192	2397
AATTCCTAGCGTCAAG-1	22064	2814
TATCAGGGTCGGCTAC-1	7709	1085
TACCTCGTCGCGGTAC-1	30261	4275
AGACTCACAAGGGCAT-1	7838	1175
AACGTCAAGTCCCTAA-1	22437	3166
GTACAACCACAGCGCT-1	24224	3598
GTGACGCTCTGAACGT-1	22008	3144
CGAGTTAGTTGGCCGT-1	19050	2888
CCACCATCAAGACTGG-1	18189	2680
AGTGACTTCGTAACAC-1	18616	2627
ATTCTTGTCGTGTTCC-1	11108	1549
CTATCCGGTCGCGGTT-1	8442	1242
CATGCAATCTCGACGG-1	53396	7693
GGGTTATGTCTAACGT-1	25835	3958
TGCGGCAAGGTGAGAA-1	7760	939
TGTACAGAGCTGAAGC-1	10109	1502
TGTTACTTCAACTCTT-1	8869	1355
AGTGCCGCATGAATAG-1	28860	4434
CCACCATGTGGAACAC-1	10603	1524
CCGCAAGGTGAATGTA-1	22809	3408
AGGGCCTTCCACTGAA-1	35197	4938
CCTCCTCAGATCCCAT-1	10141	1468
TACGCTCTCTTGGTGA-1	8906	1284
CAGCAATTCGCAGAGA-1	7456	1170
GGGCCATTCCTGTAAG-1	8779	1233
TGATGCAAGGATATAC-1	20868	3335
CCCTCAAAGTAGACCG-1	15048	2166
GTTGCTCAGGCTAACG-1	26924	4038
TACGGTATCGTGCTCT-1	11386	1728
GTTAGACCAGGTATGG-1	13132	1986
CGTAATGGTCGCAACC-1	23954	3788
GAGGGATTCGTTGTGA-1	8582	1234
GTAAGTCGTGTTAGCT-1	28949	4459
ACAGCCGAGTCTACCA-1	18296	2693
CTCCCAACAAGCGGAT-1	18961	2718
TCGACGGCAACTGTGT-1	28884	4712
GTGTTAGAGGCGATAC-1	13100	1972
GGAGAACCACAGTCGC-1	4771	623
TCATTGTAGGCTAGCA-1	27328	3998
GCCAGCAGTCGTGGTC-1	14942	2191
TCATATCGTCGAAACG-1	20738	3106
TATTGGGAGACATCAA-1	13523	1965
CTGTCGTCAGCTCATA-1	8852	1337
GTTGTAGGTGACACAG-1	15711	2378
TACTTACAGGTAGTCG-1	1970	249
CAGGGCTTCAACTTTC-1	31444	4581
AACAGGGGTTCCACAA-1	10525	1578
ACCAACAAGGAGCTGT-1	20885	3097
ACTTCGCTCCAAATGC-1	34650	5332
GTGACGCAGCACACCC-1	16982	2345
GCTGCAGAGAGGTTAT-1	9071	1350
AGGAGGTAGCCATTGT-1	23440	3332
ATCGCCTGTAGCGCCT-1	19924	2731
AGTTCGAGTAGATGTA-1	15343	2269
CGGTCAGGTGCCTGAC-1	24344	3699
TCTTCCTAGGATCATA-1	28763	4196
TATTTCGCATACTGTG-1	25872	3738
TTTCGATGTCTGTGGC-1	13034	1896
AATCGTGGTGGAAGTC-1	27510	3901
CTTACCGTCTACCAGA-1	13707	2096
TCGATTTAGGGCCCTT-1	33233	4988
CGTGTCTGTCACCGAC-1	3671	451
TATATCCCAAGGCAAC-1	1067	147
AACGTCAAGATGCCGA-1	28104	4091
GCGATCGAGTTCATCG-1	19269	2836
CGTAAGTGTTAGGGAC-1	9752	1332
ATTTCACAGGTGATCG-1	17381	2459
AGCTCAACACGAGGTA-1	30850	4540
AACGAAACATTAGGAA-1	25895	3831
GACTGATGTATCGGTT-1	18670	2808
TTTCATGGTACCGGAA-1	7874	1003
TACAGGTAGGCTAAAT-1	14553	2093
GGGATGAAGATACTGA-1	1598	144
TCGTGCTGTTGGTACT-1	6038	805
CCGAACGGTAAGCTCT-1	22165	3472
CACAGGCCAATGTCTG-1	8977	1303
TCCTGCACAGTATTCG-1	8028	1180
AACAGGGAGTTGGAAT-1	16224	2368
TTCGCTGGTCTAACTG-1	27072	4124
TCACGCTCAGCGGTCT-1	12126	1836
CCTCACAGTCGACTTA-1	23382	3563
TCACATTTCGTCGACG-1	37021	5359
GAGACCCTCTGCCCTA-1	22537	3243
ACACCAAAGGCCCGTT-1	22739	3238
GATGACTTCCGTGTAA-1	19131	2960
GGGATGAGTGCATACT-1	2534	299
CATACCCGTGCAAGAC-1	22667	3292
TCCAGAAAGACGGTTG-1	13418	2068
TTAGGGTAGAATCGAT-1	9455	1389
AGTGCCGAGGTATAGT-1	10477	1253
TCATTACAGCACTCTA-1	31805	4414
CCTCATGTCGACGCTG-1	17743	2609
ACGCACGGTTACCGTA-1	2866	271
GACCGTGCACGCAGTC-1	14515	2181
TTGTTCAGTTCGGCCA-1	15311	2223
ACCATTTCACACAGAG-1	4320	476
TGAATCGGTGCCTACG-1	19826	2909
CAAGAGGGTGTGGACA-1	9449	1361
ATAGACCTCGGAGCAA-1	30900	4637
GATTGGTTCGCGGACT-1	18814	2937
CTACATTGTTAACAGA-1	23572	3466
CATGGATCAACCGTGC-1	8568	1333
CTCCAACTCCCGTTCA-1	8414	1263
ACTGTCCCAAAGGCTG-1	12740	1641
TCATCATTCCACATAG-1	21319	3169
TATTGGGGTATCCTTT-1	9051	1028
CACTGGGAGGAAGTAG-1	19975	2908
GTAGGAGGTTACACTG-1	27404	4055
CTGATCCAGGCTAAAT-1	5427	732
TCATATCAGGGCAAGG-1	21672	3216
AGGAAATCACGGCCAT-1	13983	1983
GAGTGAGTCTAAGAAG-1	18572	2545
GCCATGGCAGATTTCG-1	13188	1783
CAGGCCAAGTTGTAAG-1	31519	4543
AAGAACAGTACCCGAC-1	18655	2686
GTGGCGTAGCTCGAAG-1	6792	789
TCATCCGCACGCGCTA-1	32538	4883
CATACCCGTGATATAG-1	27497	3955
TTCCAATAGAGAGTGA-1	4735	690
AGGATCTAGGATTTGA-1	21974	3205
TCATTTGAGCATATGA-1	15071	2187
CCTTCAGAGGAGTACC-1	21845	3278
ATGGTTGCATCCGTGG-1	25668	3797
CGTAATGTCATGTCAG-1	17131	2558
TAAGTCGAGGTCTGGA-1	15117	2334
TGCTCGTTCGACGACC-1	31463	4926
CCGTGAGAGTGGTCAG-1	16569	2473
CATACAGTCGTGTGAT-1	15122	2204
GCTTGGGCAATACGCT-1	7436	1122
TACCTCGGTCTTTATC-1	21906	3160
TGCTGAAAGACCAACG-1	21177	2966
CTTCTAATCATAAGGA-1	18505	2756
AAACGAATCCTCACGT-1	25899	3903
GCCCAGAAGCGTCTGC-1	10862	1389
CGAAGTTAGCATGCGA-1	6217	859
TTCGCTGGTCGTCAGC-1	11787	1770
AGGCTGCTCGGTCGAC-1	19061	2811
CATAGACTCACACCGG-1	39702	4396
GTTCTATAGGACTAAT-1	31997	4533
AACAACCGTAACAGGC-1	2896	260
TCGCTTGCAGCTCCTT-1	938	138
CCAAGCGGTATGACAA-1	41935	6115
CTACCCACATCCCGTT-1	16679	2158
GAGTCATAGTAATACG-1	8857	1285
TAACCAGGTCTTCGAA-1	8768	1298
CACGTTCTCTCCGAGG-1	10424	1602
CCTTTGGCAATTGCGT-1	16335	2249
TTACGTTAGCTGACAG-1	26087	3734
TTGACCCGTAGATGTA-1	1759	281
TATATCCTCGCTAGCG-1	8656	1238
AAGTTCGTCGTCGGGT-1	2202	243
TGTGGCGTCTCACGAA-1	21211	3252
CTTTCGGTCATGGGAG-1	6487	873
TGAGCATTCTTGAACG-1	25849	3860
TGCAGGCTCCTTGGAA-1	12524	1918
TGTTACTTCCACGTGG-1	16862	2422
GTCAAACAGTAATCCC-1	12124	1502
TGTGATGAGCTTTCCC-1	39074	5525
TAGACTGGTATCGCGC-1	25843	3959
GCCTGTTTCACGAACT-1	23684	3675
AGGATAAAGCACCAGA-1	9109	1383
TCACGGGCAAAGACGC-1	9907	1328
TCACGGGTCGCACGAC-1	9410	1459
GAGTTACCACATGGTT-1	5936	858
TACCGAATCACATACG-1	38760	5218
TCGGGACCACGACGCT-1	9186	1305
ATCACAGGTCAGATTC-1	6445	1006
CAAGACTCAACCCGCA-1	19370	2542
CCTATCGAGGCATTTC-1	19873	2864
CAGTTCCTCCCTTGTG-1	34647	4771
GGGTCTGGTTTGGAAA-1	19179	2864
TTCCGTGCAAGCGGAT-1	20289	2897
AGACAGGGTATGTCAC-1	12942	1931
CTGTGAATCGTAGGAG-1	23564	3075
TTCCACGGTTTGGAAA-1	23066	3312
AGAGAATCAGCGTATT-1	24394	3316
TATCAGGGTGACGCCT-1	17709	2626
CATTCCGGTATGTCCA-1	20549	2646
AAGCCATGTAGGCTGA-1	3917	414
CATCCACAGAGTCAAT-1	11688	1675
ATCGCCTGTCCAAATC-1	6790	741
AGGGCTCGTGGCCACT-1	17321	2608
TGGATCATCGAACTCA-1	9522	1397
AGACCATAGAATCGAT-1	22544	3364
GGCACGTCAGGTTCCG-1	9331	1378
GCACATACAGCACAGA-1	3173	335
TATTTCGAGACGGTCA-1	9833	1455
TACTGCCCAACCCTAA-1	6416	916
GGCGTCAAGGCCTTCG-1	21690	3263
CGCGTGATCAGCTTGA-1	12538	2030
ATTATCCAGCCTTCTC-1	26510	3908
GCCATTCGTGTATTCG-1	8014	1168
CATCCGTGTGTATTGC-1	7398	1084
CAGGGCTCACATGAAA-1	12737	2003
TATCTGTCAAATGCTC-1	7639	1054
CGGAATTGTTCTAACG-1	9960	1329
TGCACGGCAACTGATC-1	12710	1838
ACGCACGGTCGCTTGG-1	27450	4072
GGGTCACGTACCCAGC-1	14199	2009
GGTTCTCTCACTGCTC-1	11633	1854
GTTGTAGGTACTGACT-1	2070	214
TGTTCTATCCATCTAT-1	8484	1201
GGTAATCGTTAGCTAC-1	11514	1756
ATGCATGAGAGGTTTA-1	12749	1863
GCTACCTAGTAGACAT-1	15068	2034
TCTCACGAGACCTCCG-1	9845	1422
GTAACCATCATCTACT-1	8593	1212
TAATCTCTCTCTCGAC-1	26187	3620
ATACCTTGTAGAGCTG-1	7466	1067
GCCAACGTCTTCGTGC-1	28975	4293
CTCCATGGTTGGATCT-1	20561	2927
AATGCCACAGCTGGTC-1	26879	4052
AGACAAAAGTGCACCC-1	19234	2665
TCATTACTCCGTGGTG-1	9720	1455
CAGAGCCCAACCCTAA-1	19927	2939
CTGTACCAGAGTTGTA-1	6481	921
CTGGCAGAGGCGATAC-1	18064	2476
ATTCAGGTCCCGTGTT-1	9077	1263
CACTTCGAGTTGGAAT-1	8603	1199
CGTCCATGTCTAGGTT-1	7270	1038
AGACTCAAGGACACTG-1	35067	4701
TTTATGCGTGTCTCCT-1	27848	4128
ATAGACCCATCGGAGA-1	9924	1417
TCTCAGCTCTTGATTC-1	8284	1223
GTGATGTCAATAGTGA-1	24143	3534
GAGTCTACAATTCTCT-1	7513	1133
ACGGGTCTCATAGAGA-1	9034	1271
CTCAGAAAGAAATTCG-1	8045	1120
CCTGCATCAGTGTGCC-1	1275	189
TGCATCCCATAGGTTC-1	9390	1373
GTTATGGAGTAACCGG-1	7529	1211
GTACAACCAGATCCAT-1	10135	1563
TATTTCGCAACTCGAT-1	1340	187
TTTGGAGAGATTGAGT-1	20866	2966
CCTCACAGTTTACTTC-1	8610	1146
CATGCTCGTCAAGGCA-1	3535	526
GGTGTCGGTCGAATTC-1	9051	1344
TCATTACGTTGGTGTT-1	17229	2437
ACTGTGATCACTGCTC-1	22526	3618
CGATCGGTCCTACTGC-1	8384	1180
TGCACGGTCTCGCCTA-1	12129	1788
TTACAGGTCCAAATGC-1	24473	3569
ATTCCCGTCCGGTAGC-1	19593	2778
CAATGACCATGTGGCC-1	17100	1639
CTATCCGCAGCGAACA-1	6971	1040
CACTTCGAGGTCGAGT-1	14302	2099
ACAGGGACATCGTTCC-1	15766	2312
CGTTAGATCGTGACTA-1	7732	1217
ATCACGACAGCTACCG-1	18097	2736
TTTCATGGTCGAACGA-1	19035	2716
GATTTCTCAGAGTTGG-1	14608	2121
TCTAACTTCGGTCTGG-1	26822	3750
AGATCGTAGGCTGAAC-1	18730	2417
GGTGTTACAGCTCATA-1	26183	4055
TCGACCTTCACCCTGT-1	19303	2983
TAGGTTGCAAATGGTA-1	10155	1402
CTGTCGTGTGGATTTC-1	19494	2431
GTAGGTTTCCCGTGTT-1	14045	1897
TAAGTCGAGTAACAGT-1	12677	1738
CTTTCGGAGCGTCAGA-1	22093	3650
GGGTTATGTTGGCTAT-1	12122	1722
TGCTCGTCAGCTCGGT-1	38239	5770
GCAACCGGTTTACCTT-1	16405	2127
TTATTGCCAGTAGGAC-1	18650	2729
CTAAGTGAGTGGCCTC-1	6769	982
GGGTTATGTGAGCAGT-1	28554	4335
AGTTCGAGTGACACAG-1	14446	2152
CGATGCGTCTAGATCG-1	1129	116
CAACAACAGGTCTGGA-1	6370	910
TGACCCTGTTACGCCG-1	28713	4040
ATCCTATGTCAGTTTG-1	7923	1097
GGATGTTCAGTCGAGA-1	11904	1862
CATTTCATCACTCACC-1	29090	4335
CTTCTCTGTAGCTGAG-1	23266	3506
CCTGTTGCAAGAGTTA-1	21945	3133
CTCTGGTTCGGTAACT-1	22581	3515
AGTACTGCACCAAAGG-1	5588	841
GACAGCCTCCATTTAC-1	1427	174
TCCTAATCACCAAAGG-1	12310	1719
CCGTAGGGTTCGATTG-1	33811	4724
ACACTGATCGCGGTAC-1	19980	2463
TGTAGACAGTTGGAGC-1	24525	3331
GTGACGCGTATCGAGG-1	20492	2842
TTCCGTGTCAGAGTGG-1	24111	3419
GTAACACGTGGTCTCG-1	8759	745
CCGGTGATCTTCGACC-1	33329	4954
CAGGTATAGCCGAATG-1	6467	939
GTCACGGGTCCATCTC-1	17332	2462
CCTCACACAAGATGGC-1	12870	1908
TCAATTCAGCCTCACG-1	11361	1713
TTGAACGTCAGGTGTT-1	27650	3778
TGGTTAGTCTAGTCAG-1	8072	1211
TGTTGAGTCGCATGAT-1	11024	1766
ACAACCACACCCTTAC-1	18114	2702
GCTGAATTCCAGTTCC-1	5931	846
CAGCCAGCAAGTGCAG-1	2795	355
TGCACGGCACTCACTC-1	14561	2140
TAGGTTGAGACAGTCG-1	27189	4167
CTTGATTGTATGAGAT-1	12068	1827
TGCTCCACATGGCGCT-1	17533	2438
GCTGAATGTCCATACA-1	10643	1556
AACCATGCAGCACACC-1	11314	1595
TCCTCCCAGCGGGTAT-1	9550	1311
TGTTCCGTCGTGCGAC-1	11871	1707
ATGGGTTCACGGATCC-1	26976	4050
CGTTGGGAGGTTTACC-1	22501	3117
TCTTTGACAGTTGTCA-1	17112	2520
AGGACTTTCTGTCTCG-1	2873	366
CGCGTGAGTTTACCAG-1	4152	477
TACACCCAGCCAGACA-1	16814	2329
ACCACAAGTCCGTTTC-1	31691	4636
GAAACCTGTTCTGAGT-1	27486	4105
ATGTCTTCATAGCACT-1	24923	3344
CCGAACGCATATGGCT-1	7404	1082
CGTGATAGTCTAGGCC-1	22186	3182
CAAAGAAGTGGTCTAT-1	12857	1906
CTCGAGGAGGAAGTCC-1	5206	689
GTTCATTTCGCTCTAC-1	36308	5477
GTCACGGTCCCATAGA-1	11854	1600
ATATCCTGTTCTCCCA-1	12748	1856
TTCATTGAGAGTATAC-1	27051	4201
TGATCTTTCTATTTCG-1	17844	2481
TTATTGCGTGGACAGT-1	31844	4485
ACTATCTAGCATCGAG-1	11140	1582
GACGCTGTCTTTGCTA-1	33947	4914
TTTAGTCCAGACCAAG-1	9520	1506
GTCACGGGTAGCACGA-1	8755	1291
TGGATCAGTCGTCGGT-1	11628	1784
CGGAACCAGCCGATCC-1	22765	3166
TGTTCCGCAAAGAACT-1	27446	3972
TGTTGAGGTCTACACA-1	23527	3595
GGGACAATCAGAGCAG-1	5116	525
TGCAGGCTCTACACTT-1	16842	2229
AGGGCCTTCGTACACA-1	20918	3112
CGACAGCTCGCCAGAC-1	6901	793
ATCATTCAGTCGCGAA-1	7350	1164
CCACACTTCGGAGTAG-1	15981	2411
CAGCAGCAGTTGCTCA-1	8567	1109
TTGAGTGAGAACAAGG-1	21589	3219
AGGAATAAGTTGCGCC-1	14592	2138
TTCCTTCTCAACCCGG-1	12592	1342
TAAGTCGTCTGAGATC-1	25922	3781
TACGTCCCACTTCATT-1	768	123
TGTGTGATCCATACAG-1	4173	612
ATTACTCTCTCATTAC-1	1588	249
AGTGACTAGCTCGGCT-1	25329	3802
GATGATCCACACAGCC-1	28540	4258
CTCAACCCAGAGATGC-1	11674	1247
GGGTCACAGACGCATG-1	8501	1443
GGTAACTTCCAACACA-1	24127	3448
GTGCGTGCACGAAAGC-1	28462	4059
CGAAGGAGTTCGGCTG-1	29900	4569
ATACCGAAGGCTAGCA-1	20644	2771
TCAGTTTTCTGGTGGC-1	21282	3210
AGCCACGAGCGTCAAG-1	13620	2318
GTTCTATTCCTACTGC-1	27263	3773
TGTGATGAGTGCCAGA-1	10290	1572
CGGCAGTGTCCAATCA-1	17766	2330
AGCATCAAGCGCTGAA-1	24033	3836
TGAGACTTCGAACACT-1	8136	1136
TCGAAGTTCCAATGCA-1	23410	2890
TGGGAGACATATGAAG-1	15199	2193
ATCGCCTAGAATGTTG-1	7418	1108
ACTGTGACACACAGAG-1	31630	4685
AACCTGAGTAGGTTTC-1	14508	2141
TTGCCTGGTTTCTATC-1	9371	1359
CCTCCAATCGCACGGT-1	5010	546
CGTAATGAGTAAAGCT-1	14180	2120
ACCAACAAGCTTGTTG-1	6035	891
TACGCTCAGTTCCATG-1	17483	2387
ACAACCATCTAGATCG-1	15749	2243
GAGAGGTTCGCGTGCA-1	14675	2140
CCTGCATCACACCGAC-1	2890	411
GTAATCGCAAAGACGC-1	4297	656
GACGTTATCTGCTGAA-1	6316	965
GGAGATGTCATTTGGG-1	20127	2866
CATCAAGGTTGGAGAC-1	8592	1065
AATCGACAGACACACG-1	3506	460
TACGGTAGTAGGTAGC-1	1834	212
ATACTTCCATGACGAG-1	26598	3877
CAGTGCGAGGGCAATC-1	11179	1666
TTTCAGTTCGCGCCAA-1	10247	1313
TAACCAGCATACATCG-1	13448	1952
ACTGCAATCTTCGTAT-1	27655	3979
AGGCTGCCATCATGAC-1	2386	166
AGCGCTGCAACGACTT-1	5436	568
AGGATAAAGCCTGAAG-1	21118	3014
CAGCAATGTTCAGTAC-1	8119	888
TTCTTGACATGCAGCC-1	17059	2293
CATCGGGGTCCTTGTC-1	15645	2226
TTTATGCTCTTCGGAA-1	5949	763
ATTCAGGGTAGTCTTG-1	1856	207
AGGCTGCAGATACTGA-1	14878	2309
CTCAGGGTCTACCCAC-1	27573	4193
GTGGCGTGTTAGGGTG-1	7225	1094
GGTGAAGGTCCTGTTC-1	9322	1414
TCCACCAGTATACCTG-1	24953	3624
ATACCGATCGACGACC-1	6543	910
TCGTGCTTCGATTCCC-1	12366	1775
AATGGAAGTCGAAACG-1	16391	2250
ATTCAGGCAGACCGCT-1	11938	1800
CATGAGTCACACCTTC-1	2841	381
GAGAAATCACTACCGG-1	34226	5147
TGCTCCACAGAGAGGG-1	14760	1870
GTCGTAACAACGACAG-1	17636	2792
TGCATCCCAAACTGCT-1	8856	1361
CACGAATGTAGAAACT-1	11113	1667
GTCCCATAGACCATTC-1	23531	3390
TGATCTTAGTAATACG-1	2851	289
CTGTACCAGTTCCGGC-1	44040	6449
TCAGCAAAGACAACTA-1	16028	2283
TCGGGTGAGGGCATGT-1	19773	2873
TAGGAGGGTCACCTTC-1	17778	2317
ACCAACAGTTCCACAA-1	10366	1518
ATTCCATAGTAGCATA-1	9624	1420
GCCGTGAGTATCACCA-1	11781	1661
ACTGCAAAGCTCGAAG-1	8894	1397
GGGCTCAGTGGTCTGC-1	9381	1308
TCCTCTTTCAAACTGC-1	11781	1646
CCTGCATCATCTCAAG-1	11498	1670
GTGAGTTAGCGCCTTG-1	21854	2941
TATCAGGTCCTCTAAT-1	13731	2026
TGAGCATGTGCCCTTT-1	18441	2732
TTGCCTGAGTCCGCCA-1	25833	3881
GGTAATCAGCGTGAGT-1	13829	2023
TGGTAGTCATCGCCTT-1	9259	1383
GGTGTTACATTGAGCT-1	27913	4092
TTCCACGTCCTCTGCA-1	16326	2308
TGACAGTGTAACGTTC-1	25029	3387
TCTACATGTAAGGTCG-1	15783	2253
AATTCCTAGTGCCAGA-1	29296	4043
TCAGCCTAGGTTTGAA-1	31121	4282
GTGATGTCATCTCCCA-1	11671	1789
AGTCATGAGTGCTAGG-1	9593	1443
TGATCTTCAGACGATG-1	21394	3279
AGACCATTCCTGTACC-1	16608	2420
CATACTTCATCTGGGC-1	19223	2676
TCTATCACATACTTTC-1	6355	984
TCCCAGTGTCACTACA-1	10447	1474
TGTAAGCAGCACGTCC-1	7743	881
AGCGCTGGTCGAATGG-1	24017	3711
TTAGGCAGTCGACTGC-1	14596	2158
TAGCACAAGGACGCTA-1	11676	1659
GTGGGAAGTGAAGCTG-1	15654	2278
TGGTACAGTGAGGATC-1	3238	464
TGACCCTCAATCTCGA-1	17009	2485
ACCATTTCACGTTCGG-1	9054	1247
CGAGGAATCTGCTCTG-1	9942	1521
TCCTCGAAGTCCGTCG-1	6205	954
TATCCTAGTACCATAC-1	26427	3835
CGAGTGCGTCCAGGTC-1	7032	1028
TCGGGCAGTCGCAGTC-1	12291	1865
TCGTAGATCTGTGCTC-1	7783	1186
TTCGGTCTCCAATGCA-1	7622	1096
CAAGGGACACTTGTCC-1	2673	245
CTCTCGATCGGTAGGA-1	14102	1871
CAACGATAGACACACG-1	23180	3578
TGCTCCACACTGGACC-1	8949	1342
AGTACTGAGCAGGGAG-1	9452	1347
GAGTTACCAAATCAGA-1	16611	2400
GTCGTTCGTGATACAA-1	15056	2474
GATCGTACATCGCTAA-1	25741	3913
GGAATCTGTACCTAAC-1	17964	2570
AATGAAGGTTCGTTCC-1	7853	1144
TGTAACGAGTTGAAAC-1	24834	3712
TCGCTCAGTCCTGAAT-1	29041	4196
TTCATGTCAGCTAACT-1	22367	3420
CCGTTCACAATTTCTC-1	41615	5880
CCTACGTGTGAGAACC-1	16396	2268
AGGATCTAGGTAGTAT-1	7640	1150
GTTGTCCTCACAGTGT-1	11347	1742
TTGTTGTTCGTACCTC-1	13921	1913
AGGACTTGTCAGCGTC-1	18410	2725
GGATCTAAGTATGACA-1	11924	1828
CCATCACCAGAACTCT-1	16693	2358
GATGGAGAGTCAGCCC-1	33171	4755
GGCACGTTCGCCTATC-1	15857	2448
CAGCACGAGGTAGACC-1	3515	418
TTCACGCTCAATCGGT-1	28446	4346
GAGAGGTAGTGGAAGA-1	18753	2832
CTTGAGACAACGCCCA-1	26408	3769
TTCTAACCAGTATACC-1	23905	3414
GACTCTCGTTAAGAAC-1	26894	3531
ATTCACTCACTGGCCA-1	1552	222
AAGCGTTCAGCTGCCA-1	22599	3159
CTGCCTACAGTATACC-1	9235	1440
TACCCACTCGTCTACC-1	18350	2397
AGATCCAGTGTCCAAT-1	11906	1736
GGAGGATTCGCATGAT-1	25772	3274
GTAGCTACATTATGCG-1	18335	2553
TATGTTCCAGAGAGGG-1	13936	2213
TCTGCCAAGACTCATC-1	25049	3522
AAGACTCAGCACACCC-1	10620	1582
ACGGTTACAAGGGTCA-1	14213	2131
CAACGATGTACAGAAT-1	16085	2258
CCTTGTGGTGTTTACG-1	12091	1543
TCGACGGAGCGTATAA-1	23616	3577
TAAGCACTCTAGACAC-1	17251	2596
GAGTTTGTCTAAGAAG-1	4732	562
ATGCATGCAAATTGGA-1	4546	560
TTTCACAGTAGGTCAG-1	9713	1434
TTGGGCGGTAACTAAG-1	15323	2287
CGGACACGTGGGCTCT-1	10250	1229
CACACAACACGGGTAA-1	28554	3901
TACATTCAGGGATCAC-1	4745	637
GACTATGAGATGCCGA-1	7367	1060
CCACAAACAAGAAATC-1	16793	2088
CAATACGTCAAGATAG-1	12707	1945
TTAGTCTCAAGTGTCT-1	11570	1751
ACGGTTATCTCCAATT-1	18038	2675
GGCTTTCTCTTCGGAA-1	22150	3452
TCATTCAAGTGCTACT-1	10384	1718
TTTGACTGTACGATTC-1	1086	155
GAGTTTGCATATAGCC-1	1602	242
AAAGTGAAGAACCCGA-1	9713	1507
AGATAGAGTCATTCCC-1	5772	747
CGGGTGTCACGTAGAG-1	6457	955
TCACAAGAGTGGTTCT-1	5639	809
GTCGTTCCAGCGCGTT-1	6416	1057
AGCCAATAGGGTTGCA-1	23319	3053
GAAGTAACAAGCCATT-1	5754	858
TAACACGTCAGTGTCA-1	1672	219
AGGTTGTCATGCGGTC-1	24939	3527
GTAGAGGCATTGAGGG-1	16726	2554
TTCTTGAGTCTCCCTA-1	14770	1942
GAATCGTTCTCCAATT-1	11153	1671
AATCGACTCTCCGAAA-1	14631	2047
GAGTTACAGGTCGAGT-1	9753	1483
TAAGTCGCAGCTCCTT-1	23914	3599
GAACGTTGTTGTCATG-1	24678	3456
CAATGACCATGGACAG-1	9880	1383
AGCGTATGTTGCGGAA-1	8461	1236
TAACACGCAATGGGTG-1	14005	2059
TGGTAGTTCTGCAGCG-1	9967	1548
TGACGCGAGGGTCACA-1	21329	3303
TGTTGGAGTTGTCTAG-1	13750	2004
CCAATGATCGACTCCT-1	31608	4216
TGCTCCAGTCCCGGTA-1	25280	3521
ATGAGTCGTACGTACT-1	22204	3388
AACCAACGTAACCCTA-1	22260	3083
CATAGACGTGCTCCGA-1	3937	560
CCCATTGCATGACTTG-1	22355	3206
GAAGGACAGCGGTATG-1	12661	1863
ACCAAACAGTAGCATA-1	26075	3537
CGCGTGAGTATTCTCT-1	8600	1372
AGTCTCCAGATGGTAT-1	7214	1036
TGGTACAAGATCCTAC-1	11381	1717
AAGTACCAGGTGATAT-1	16717	2320
AGGACTTAGAGGTGCT-1	15220	2062
TTCATTGCATGGTACT-1	23329	3583
CATAAGCGTGACTATC-1	8468	1246
TACATTCCAACAGCCC-1	5538	574
CCGGGTACAGCAGGAT-1	7536	953
TTGGATGCATTAGGCT-1	15257	2270
CTAACTTCAGCATTGT-1	23206	3703
GATCGTATCTGGACTA-1	16777	2285
GAAGGGTAGCAAATGT-1	11097	1596
CGATGCGTCGCGTCGA-1	11705	1335
TGCACGGTCCATTCAT-1	15714	2274
AACCTGATCCATTGCC-1	29128	4289
ATAGGCTAGCCATCCG-1	28800	3648
TCCATGCTCCGTCCTA-1	6422	578
GATGACTGTCTACAGT-1	24395	3637
GTGTTAGAGTCGGCAA-1	14349	2153
CTTGAGATCCACAGCG-1	10746	1653
ATCGTCCTCGGAAACG-1	9816	1433
CAGTGCGAGCCATCCG-1	29099	4456
AGGGTGAAGTCATCGT-1	12572	1677
TCATGTTAGCACTAGG-1	11516	1820
CTCATGCCACGAAGAC-1	11149	1455
GAAGTAAGTTAGGGAC-1	4712	648
TGGGATTCAGGTTCAT-1	8870	1349
TGCGGCAGTTGGGTAG-1	29140	4076
ATGGGAGCAACCGACC-1	26738	3815
TTTGGAGTCACGGGCT-1	20771	2953
GTGTAACGTGCCGTTG-1	18053	2693
CCCTGATCATTGTAGC-1	1170	138
TTCCTTCCACATGTTG-1	12752	1794
CTTCGGTCATACAGGG-1	8838	1275
TACGGTAAGACGTCCC-1	7169	1152
TTGACCCTCTCATGGA-1	25025	3713
CCGCAAGAGCCAGTAG-1	7466	933
ATACCGACACAGCTTA-1	21358	3013
CCTAAGAGTCTACGTA-1	25011	3704
AACACACAGACCAACG-1	9306	1376
CTCCCAAAGATGTTAG-1	15647	2116
AACAAGATCAAGCCAT-1	11446	1448
TGAGTCACACGCTGAC-1	29553	4621
ACTACGAAGGTCCCTG-1	21857	3008
TGTTGAGAGCCGTTGC-1	4902	698
CGTGCTTGTTTCGACA-1	11815	1901
GAGGGTAAGGCTGGAT-1	6952	975
CTTGAGAAGCTCCGAC-1	13552	2080
ACCATTTCACGAGAAC-1	8118	1162
CTGTAGACACCAATTG-1	26380	3450
CTACATTTCTAGTACG-1	21571	3191
ATGGGAGTCAGAGCAG-1	6913	980
GTGGTTAGTCTGATCA-1	11197	1658
ATCACGATCGTCAACA-1	12231	1842
AAGGTAACAGACTCTA-1	8897	1253
ATTCCTAAGTATGGAT-1	6578	904
GTTCCGTCAAGAAACT-1	9962	1499
AAGACTCCAATCTCTT-1	9968	1463
CAATTTCGTCATACCA-1	26571	3924
AGGAGGTGTCTTGAAC-1	22448	3414
TAGGGTTCAAATGAAC-1	28985	4335
AAGACAACAACAAGAT-1	10018	1459
AGGAGGTAGTGCCCGT-1	17178	2196
CTCCCTCCAATCTGCA-1	20260	3107
GCTACCTCAACCGATT-1	2066	223
CCTTTGGTCGTAGGGA-1	6813	1083
TGTGAGTCACAGTACT-1	18798	2452
ACTGATGAGACTTGTC-1	5957	835
ACGGAAGCACGTAGTT-1	15020	2331
AGACAGGGTAACATAG-1	8422	1199
ATTGTTCGTGTTACAC-1	13756	2045
CGAGTGCGTCTTCCGT-1	26460	3658
TGACCCTTCGCACGAC-1	27647	4044
AGGGTTTGTGATCGTT-1	25717	3853
ACGATCATCATTTGGG-1	21975	3087
TTTGGTTCAGCGTTTA-1	22706	3328
TGTTCATAGAACGCGT-1	26204	4266
GTCGCGATCACGAGGA-1	10706	1699
CCGATCTTCCTCGATC-1	19090	3082
GTGAGCCTCTGGACCG-1	18648	2478
ACCAAACGTTGCCATA-1	14322	1808
TCAGGTACAGGTATGG-1	5742	783
GTTGTCCGTTCCAGGC-1	16088	2429
TTTGATCGTCATGCAT-1	10742	1609
ATCACAGAGGTATTGA-1	23618	3089
CAGTTCCCACTAGAGG-1	16522	2460
GTGCACGTCCTCAGGG-1	5850	799
TGCGATATCAGCGCAC-1	6611	843
GTGATGTCAACCTATG-1	21885	3212
CTGCTCAAGCGAACTG-1	20843	3164
ACGTTCCCAAGGACAC-1	14421	1854
GGAGGTAAGGAACTCG-1	30550	4861
CTGAGGCAGACGGTCA-1	8022	1079
AGGTCATAGCTATCTG-1	22557	3099
CCGAACGAGGCGTTGA-1	6357	887
GCTTGGGAGTGCACAG-1	30273	4439
TGATCTTGTATACCCA-1	23353	3411
TCCATGCAGCTTACGT-1	28329	4223
GGGAGTAAGGGAGGGT-1	21913	2917
TTCGCTGAGGGACTGT-1	11337	1710
ATGATCGAGACACACG-1	9265	1348
TTGCGTCAGACTCCGC-1	6287	760
GAAGGGTCAGCAGTAG-1	1418	178
CCTCCAAGTGCGTCGT-1	12553	1666
TCAGTCCAGGTTCTTG-1	4347	638
GTTGTGAGTACGCGTC-1	21005	3119
GACCAATTCTGGCTGG-1	20412	3241
CGGGTCACATAACAGA-1	18220	2560
CGGACACAGAATACAC-1	19883	2921
TGACGCGCAGAACCGA-1	31688	3355
GTACAACCAAATCAAG-1	7815	1146
AAGACAAAGAAACCAT-1	15491	2196
TCTGCCAGTGGCGCTT-1	19396	2719
AGACACTGTATCAGGG-1	15755	2374
ATGGTTGCAGCACAAG-1	20666	3079
TGCACGGCAGCTGAAG-1	2717	432
GAATCACCACTATCCC-1	14527	2077
CCAAGCGAGGGTTAGC-1	26955	4076
GCGGAAACACCGTGAC-1	2484	353
CCTTGTGGTGATTAGA-1	6760	1044
TGCTCCAAGCCATATC-1	21630	3247
GTAGATCCACAACATC-1	33039	4913
CAGGTATGTGTACATC-1	18655	2630
TTCCGTGGTAGATCGG-1	7647	1229
ATGCATGTCGAAGCCC-1	8775	1226
ACGGGTCAGATGGCAC-1	20816	2828
TTCATGTAGACCATGG-1	12244	1084
GATTTCTTCGTCGATA-1	13957	2045
ACCTACCGTTCTATCT-1	10365	1521
TAAGCGTCACGTCGGT-1	8335	1312
TGAGTCATCCATTCAT-1	13421	2005
GGTAATCGTACCAGAG-1	13634	2057
TCATTGTAGAGCTGCA-1	31277	4888
TTTACTGGTCGAGTTT-1	12068	1910
TTCTTCCCATCGATGT-1	6178	930
TGAGCGCGTGAGCTCC-1	26445	4213
AGAGCCCCATAGGTTC-1	840	142
CCGATGGTCTGAGCAT-1	23837	3443
CAGCAATTCACCATGA-1	6747	1065
AAGATAGGTCCGAAAG-1	3958	530
GAACACTCAGACGGAT-1	21139	3014
TCGTGGGAGGATACAT-1	7070	971
GCCAGCACAAATGCTC-1	6578	942
CAACCAAGTCAGTCCG-1	15087	2344

## Sheet: Figure 3b
Gene	NGS UMI count	TGS UMI count
ENSMFAG00000020932	8	0
TARBP2	430	55
EMC6	585	258
PIP4P2	13	0
SUOX	63	13
KAT8	771	129
FAM83C	7	75
MON2	781	164
IFT57	434	71
PPP1R21	599	102
GPALPP1	507	54
RNF126	1915	282
ENSMFAG00000032755	10	130
PLAG1	28	8
PLK4	55	23
ENSMFAG00000036376	7	40
SPRYD7	917	34
PCDHB5	0	7
PLCB1	16	0
NREP	189	25
RBMS1	498	81
COQ8B	924	171
ENSMFAG00000002879	220	40
ENSMFAG00000039565	55	6
DHRS11	1189	168
NIBAN3	8	16
MYL12A	22923	3529
RNF111	651	97
ENSMFAG00000029079	6	28
MARF1	217	30
RPF1	844	133
ENSMFAG00000016439	583	68
NUTF2	1009	167
ENSMFAG00000033440	0	19
EMSY	417	73
ENSMFAG00000040282	0	5
ENSMFAG00000001341	6	4
ENSMFAG00000041668	7	0
SRRT	925	276
CLSPN	29	7
ENSMFAG00000026096	29	0
BOP1	922	151
SLC35B2	1470	187
ACAP3	35	175
GSTT2	12	115
HECW1	34	5
SLC12A7	1792	250
CNOT6	1194	182
SUMF1	1104	190
ENSMFAG00000033384	0	21
IST1	2266	318
XYLB	5	5
IQCE	145	25
ADAMTS1	505	54
MRTFA	218	45
PDZD3	19	0
IFT43	530	73
ZNF277	445	119
RASSF3	22	68
NFIA	30	105
SLC16A5	5	51
CHSY1	769	89
PISD	586	120
CHCHD6	586	69
CACNA2D3	67	61
PHEX	13	0
MAGIX	8	16
CALCOCO1	771	97
OXER1	0	5
PBX3	559	66
GPRC5B	109	12
SEPSECS	213	47
IFT81	103	45
STK36	51	12
RPS12	93918	9896
ANAPC16	3541	548
TIGD6	88	19
ENSMFAG00000046477	99	8
PRXL2B	199	15
KISS1R	13	21
ARMC5	336	37
XRCC6	7176	1061
CACNA2D4	0	29
DNAJB14	668	176
GPX7	125	27
RAB33A	95	0
HACD3	999	184
SETMAR	421	72
ENSMFAG00000030563	0	2
GTF3C1	1533	251
BRCA1	248	43
BPNT1	362	52
ABTB1	355	52
RYR1	33	23
BACE1	354	72
SMARCA5	3513	578
ENSMFAG00000034542	783	123
RICTOR	972	171
PLEC	5166	541
OLFM2	335	61
SNX4	1514	231
ENSMFAG00000043682	0	12
RTF1	3733	448
WDFY4	21	5
DIXDC1	536	64
ATAT1	172	32
IRAK2	5	37
NFKBIL1	766	117
NCL	8941	1229
TCHP	92	8
AIMP2	1188	160
ATP6V0A2	210	36
MARCHF8	491	106
GPBAR1	43	15
ENSMFAG00000013855	46	44
MTHFD1L	477	91
ENSMFAG00000044304	53	66
TMED7	2226	260
MRI1	13	10
KARS1	1250	177
ENSMFAG00000014644	0	4
CPLX3	7	0
NEK7	1149	175
ENSMFAG00000000112	37	0
CENPP	14	6
REM2	75	18
ATP6V0C	8373	994
BLOC1S3	0	12
ITIH2	8	0
H6PD	19	9
PDE1A	108	19
DENND2D	529	67
SLC22A5	354	50
PKD1	9	61
ZNF419	641	88
C3orf62	188	40
ZBTB17	307	37
BMF	132	12
PPP1R12C	604	65
ERCC3	1174	148
FBL	1843	300
FDXACB1	331	47
RILPL2	63	194
GLTP	511	489
FBXL18	27	16
CNPY3	497	80
NEU1	900	97
KCTD9	1361	261
SNRNP40	1054	187
ENSMFAG00000021733	9	0
ICE1	907	123
HERC4	711	175
RPRD1A	1001	156
SUPT3H	122	22
ENSMFAG00000005696	0	521
TMEM42	907	136
PIWIL1	158	26
PLPP4	81	11
DLEU7	10	0
ENSMFAG00000040922	0	5
ZNF224	103	35
ENSMFAG00000002099	88	54
CLP1	333	51
TMEM266	9	0
ETV1	148	27
MAGED2	1271	317
IFNLR1	232	44
SERTAD2	79	68
RWDD1	4452	488
ENSMFAG00000044385	2516	90
ACAD11	547	85
SLC12A9	510	70
MTRR	826	131
KRT6A	1373	507
DCXR	1527	214
ENSMFAG00000046547	176	4
GFOD2	415	64
UGDH	734	163
FARS2	255	87
IL34	287	53
ALDH1L1	137	20
COQ10A	344	8
PLD2	433	74
EFS	1069	140
ENSMFAG00000040102	0	17
IFT74	717	124
ENSMFAG00000000244	3591	517
MRPS9	1242	202
RMDN3	1369	186
ENSMFAG00000038096	2751	384
OPLAH	546	99
ARHGAP4	27	6
NEK6	15	0
BEND5	2616	369
FNDC4	202	37
ENSMFAG00000001844	0	4
ENSMFAG00000034129	1957	228
ENSMFAG00000046334	1017	97
TMEM165	1099	185
ENSMFAG00000002883	3	0
LARP4B	2015	253
ENSMFAG00000035426	90	23
PYCR3	4	35
SLU7	2503	318
NCAPD2	203	31
PXN	833	108
R3HDM4	2352	309
WDSUB1	92	69
ADGRG7	3	0
ZSWIM8	1101	164
ENSMFAG00000046566	10	8
GPT2	948	135
SF3B5	27	494
LHFPL6	32	11
GSTM3	850	140
TOX4	1556	223
LMBRD2	124	29
ERICH5	32416	4571
ENSMFAG00000040050	1740	315
MAN2A1	511	69
AGA	733	122
MRRF	794	125
CIART	583	93
MPP6	444	88
ENSMFAG00000034635	0	5
DPYSL4	686	90
NABP1	1849	353
C8B	21	5
BCAM	6879	787
LIN37	339	45
TMED10	4071	538
ZSCAN32	171	26
TNPO3	1647	247
TACO1	741	113
MINK1	1906	324
GRM2	4	0
ATRX	3897	520
RBM23	988	101
ENSMFAG00000021547	26	12390
ITGA2	5592	880
VWA3B	76	20
ENSMFAG00000003206	75	113
MAN2A2	491	75
UBOX5	241	38
HDGFL3	557	97
SPAG4	6	0
NOP2	452	99
ENSMFAG00000032127	67	7
ZNF445	481	73
COMMD3	1483	228
VRK1	469	88
MRPS30	619	126
MYCL	1667	213
ENSMFAG00000037864	0	142
MFSD6	642	107
SLX4	6	8
ENSMFAG00000000298	0	118
COX6B2	13	0
ZC2HC1A	675	90
H2AJ	1892	562
CFAP99	8	9
GTF3C5	253	42
NFATC4	128	16
ENSMFAG00000024844	39	86
ENSMFAG00000000371	4	21
GNB2	6715	551
DIP2B	127	212
FAM20C	321	38
GRIP2	158	9
CMYA5	20	0
TARS2	500	98
KHDRBS1	301	402
ITPRID2	2320	325
DNAJC9	1363	246
GGA2	1182	163
ARID3C	5	0
DRAM1	9	0
KCNJ15	106	106
GRASP	963	160
ENSMFAG00000035737	6	0
ENSMFAG00000002880	7	0
PAN3	940	177
PON3	83	16
LAMTOR2	2611	327
C20orf96	7	0
CHST10	179	36
PDK1	896	134
LYPLA2	1506	178
PP2D1	13	0
DNASE1L1	321	59
RCCD1	148	35
HES2	1318	206
NCCRP1	94	11
ENSMFAG00000021373	15	24
APOOL	592	98
PACS2	360	57
PSMB8	1446	227
ANKRD17	1212	376
CLCN7	14	79
SGSH	311	50
TTC7A	338	29
ACAP1	18	6
ZNF66	35	21
HADHA	1419	204
HSD11B1	23	8
ENSMFAG00000000325	15	0
LAT	34	4
SOCS5	30	6
MLH3	451	51
MAP2K2	4970	810
TRIM52	64	26
G6PD	4211	569
TOX2	12	0
WDHD1	165	24
ENSMFAG00000000219	0	4
LRRIQ3	43	20
SOX12	0	15
FBXO25	450	75
ENSMFAG00000003997	3206	703
ANXA9	54	12
NACC2	698	101
SNAP29	431	72
CBLN4	30	7
HMGB2	2733	315
HSPA5	10059	1558
MACROD2	163	44
TNFSF13	304	32
TTC16	19	6
SCARB2	1224	216
ENSMFAG00000046643	12	0
ZNF274	530	94
NDFIP2	4599	756
ELP1	438	78
TYK2	541	66
ITPRIPL1	23	0
SAP130	330	62
ABITRAM	302	88
CKAP5	755	130
ANO9	0	45
ANKRD16	255	54
ENSMFAG00000041525	1889	229
ARHGEF9	747	80
DAGLA	65	7
TCTE3	26	4
PPP1R3D	0	35
UTP11	820	141
SLC43A3	36	4
RAVER2	10	8
NOSTRIN	131	20
PHRF1	781	116
LRFN2	65	11
LPIN3	139	20
SCPEP1	945	165
GALR3	60	4
ENSMFAG00000030198	0	4
ENSMFAG00000000296	18	10
MYBPC1	8	0
YBEY	498	68
ENSMFAG00000039180	6	0
BMP3	213	27
ENSMFAG00000042048	0	6
MTMR3	804	187
INHBB	21	0
GCNT1	0	7
ZNF35	73	26
RPS6KA4	1098	178
NUCB2	1334	194
LEMD3	128	45
TBC1D9	64	23
FCGR2B	6	0
ENSMFAG00000006874	3129	2153
CST3	29947	3508
CDS1	1633	264
ENSMFAG00000041204	0	54
HCST	69	24
PPM1G	2518	410
COMTD1	681	106
ELMO3	422	122
DMTN	4	19
ZBED8	131	38
SNX31	203	46
FAM32A	1912	258
GPRC5A	216	77
VWA8	301	69
KIAA0408	14	0
RHOF	25	0
C8orf76	278	60
RELL1	714	199
ERN1	386	84
SORBS3	794	93
RAPGEF1	518	77
ERGIC2	2277	370
RBMX2	736	79
ATP6AP2	6330	920
KAZN	1688	245
PSMB7	6086	848
SYCE1L	17	35
UBE2L6	332	52
ZNF502	262	40
IFIH1	271	37
ENSMFAG00000027932	3688	609
MON1B	19	17
ENSMFAG00000046773	214	96
ENSMFAG00000031052	14	5
BSCL2	1388	210
SERINC2	7678	984
CAPN9	14	4
TSPAN10	49	12
EPRS1	1405	245
ZNF397	115	37
HPS1	305	48
ANKRD27	596	151
ENSMFAG00000039783	4005	418
ENSMFAG00000003865	92	0
NUP188	21	82
C12orf43	215	20
NAGLU	245	44
SLC12A8	31	6
MRPS27	775	116
ENSMFAG00000000895	48	26
RRH	11	0
PER3	3001	596
MIDN	41	135
USP40	313	75
ZNF852	42	11
ENSMFAG00000028725	258	56
TTF1	723	69
HAP1	0	15
ENSMFAG00000040129	0	5
ENSMFAG00000033540	14	7
ANKEF1	30	13
HAS3	218	37
ENSMFAG00000028216	0	6
ANXA3	36	0
GCNT3	18	41
AIP	1440	197
NXT1	47	155
PER1	3011	394
PLOD1	590	58
ABCC4	893	163
ARMH1	114	22
IGF2	13877	1773
DENND2C	623	749
ACVR2B	130	19
FNBP4	1348	253
CLK3	784	117
ATP5F1B	4738	980
TAOK1	362	80
ENSMFAG00000036734	526	79
PRPF38B	3070	460
ENSMFAG00000046092	58527	6018
SLC22A23	128	32
SFT2D1	2173	336
RAB5B	80	74
APC2	6	17
LYNX1	55	19
PLXNC1	91	15
GATD1	25	29
PAPLN	417	61
FASTKD2	669	135
CATSPERE	201	78
ENSMFAG00000033485	0	6
TGS1	1074	133
BAAT	29	12
ENSMFAG00000005490	55	314
FBXL15	722	104
STK26	589	78
RNF7	3612	461
KANSL3	549	120
CCDC28B	67	18
SPEN	1450	327
AOC2	12	0
VMAC	31	19
G0S2	38	569
PPP4R3A	1794	270
DVL1	10	120
STAT3	3834	561
KPNB1	3524	495
SLC37A2	134	19
TES	469	56
PFKFB4	129	26
ITGA10	16	54
RPP14	1065	244
ENSMFAG00000046944	120	0
H2AC20	2215	19
HIVEP1	662	102
SLC18B1	176	21
LMOD2	4	0
PYURF	4091	613
ENSMFAG00000001607	0	18
RBM42	1642	233
TENM1	65	16
ENSMFAG00000040595	5309	612
ENSMFAG00000046476	0	5
ENSMFAG00000043355	522	99
SLAIN1	126	15
ADAM17	125	149
RALA	1796	238
MFSD11	1259	248
ENSMFAG00000040268	6	4
JAGN1	1398	199
ZBTB42	4	12
ENSMFAG00000026826	383	71
STX3	1123	196
CD3D	25	0
ZNF324B	34	7
MRPL4	51	203
B9D2	453	55
MAN2B2	298	44
PRSS35	26	11
CYFIP2	13	0
ENSMFAG00000046442	11	3
SETD5	2456	388
TSPAN5	37	97
MALSU1	1623	225
MSS51	66	7
MCTP1	92	22
ZIC4	10	0
GFRA1	4	0
BIRC6	2354	474
NDUFB5	4094	541
DIS3L2	48	32
ARMC10	624	132
DNAJC25	347	56
OGFRL1	148	69
CRADD	454	163
B3GNT4	36	5
TNNI2	2191	263
TNRC6C	1168	132
VPS13B	987	231
RABIF	1029	147
AKAP10	50	48
ENSMFAG00000038296	18	11
WDR20	161	83
SNX6	874	125
DNAJA3	944	139
THRB	359	75
RPAP3	731	83
SNX33	4	25
REXO1	574	72
DPM1	1140	187
ENSMFAG00000043111	219	30
SCD5	260	54
CNP	776	88
JCAD	19	8
SLC35E4	175	28
CEPT1	658	111
UFM1	2040	249
SLC5A6	131	20
ENSMFAG00000035540	5	0
MED23	762	150
ENSMFAG00000033470	0	32
CPQ	52	10
SLC7A1	973	177
ENSMFAG00000015786	129	25
PPARD	420	82
ROGDI	3673	527
HEPHL1	13	8
USP3	599	185
ENSMFAG00000030323	4	97
MEA1	1490	192
PAFAH1B3	2230	342
ENSMFAG00000028356	108	44
IL23A	8	10
JRK	164	34
RCAN2	102	19
ENSMFAG00000042283	6	28
UTP4	550	53
WASF1	440	63
ENSMFAG00000032043	175	36
CCBE1	68	25
PHKA2	181	49
GAREM1	604	142
SP6	0	5
EHBP1	1437	235
CIPC	637	77
ENSMFAG00000011311	61	11
TMEM123	306	153
ENSMFAG00000042519	0	11
IRF2BPL	68	147
ENSMFAG00000002993	0	13
HPSE	16	9
PIGK	1065	157
ALCAM	314	56
LTBR	1684	263
KIF21A	4699	682
PIAS1	636	172
PSMB2	2662	354
PEX11A	39	6
ENSMFAG00000030754	223	60
ASH2L	1169	182
UROS	795	122
IGSF9	1677	233
CRCP	722	87
KPNA5	88	18
KCNMB2	12	0
SOX10	45	0
ENSMFAG00000030074	124	24
RPL18A	30330	3822
KCNIP4	400	26
BCAT2	880	133
GDE1	1925	264
REPS1	1100	257
SNX9	728	228
TUBGCP5	956	112
C1orf112	57	18
C4orf46	278	39
RRP9	535	114
NXPH4	341	37
PSRC1	0	8
ACADVL	699	79
ENSMFAG00000030460	23438	3625
CNNM2	32	13
C16orf58	709	112
CTDSP2	2306	279
PLCH2	847	187
TIMM9	1026	144
MED13	2168	349
USP2	139	10
ENSMFAG00000045911	77	9
MARS2	0	5
OXSM	474	86
ENSMFAG00000041821	2897	406
RUNX1	74	109
GCDH	270	59
SCN2B	47	8
BEST4	12	6
GNA11	1844	191
TMEM160	2621	336
GEMIN8	483	75
MIPEP	542	102
TMOD3	5268	663
SARS1	209	336
PCGF1	272	50
POLD3	601	89
ENSMFAG00000002856	8282	318
RNGTT	102	39
ENSMFAG00000042626	5	4
ENSMFAG00000003160	67	66
CDKN3	178	29
RAPGEF5	1216	204
TBCC	96	225
FBLN2	1506	194
ZNF432	151	26
KIAA1217	803	283
ENSMFAG00000037074	803	126
AREG	10437	1587
EXOC3	1352	197
FSD2	6	0
ZNF285	20	10
YJEFN3	27	0
ARHGEF7	1232	202
ABHD12B	33	10
ASB3	267	70
ADPGK	512	81
ARAP1	433	65
VAX2	51	10
NUDT6	289	42
CISD2	1897	287
ATG2B	555	99
ENSMFAG00000011451	15	4495
SLIT2	116	44
ASNA1	1560	198
NUP93	797	126
ENTPD3	1455	212
OST4	0	786
FAM122C	0	12
PTH1R	7	0
UBE2D3	9206	1429
DCTN3	4055	584
NELFE	1212	213
PRKRA	1579	277
FGD4	195	62
CHKA	41	37
GRAMD1A	495	39
ERCC4	170	33
TRMT2A	694	80
EGFL7	513	79
VPS13C	1549	210
PMPCB	1957	259
ADCK2	552	85
SLC30A7	1188	232
SRRD	349	64
BTN2A1	116	42
ZDHHC24	715	103
GSTP1	45093	7468
ENSMFAG00000045975	619	62
NPEPL1	1740	288
PCYOX1L	140	19
DDX39B	2180	482
THYN1	1334	194
KCNK6	193	69
SPRY4	0	10
FANCL	179	30
CYP51A1	336	163
C1GALT1C1L	26	32
PDCD4	10621	1392
ENSMFAG00000033025	17	0
SAP25	180	20
EHD4	336	60
SMUG1	170	43
GNMT	567	93
KIF26A	58	9
TSR2	1763	248
SLC7A6	97	19
DIP2A	193	108
2023-03-02	92	15
SAFB	1852	337
TRIM37	385	100
CSRP3	8	0
FAM120C	311	60
SMIM8	294	30
SMAD3	1997	320
COQ4	1014	154
PLEKHM2	1102	119
ZNF335	399	180
MICU1	1137	184
USF1	302	53
MRPL10	999	145
EPN3	60	78
ATP6V0E2	16	119
ABCC10	569	98
AP2S1	2601	354
ATP8B1	776	173
TMF1	2311	333
ENSMFAG00000046987	239	29
FOXP2	1352	266
SLFN11	48	14
MKX	3	0
PIEZO1	240	40
ENSMFAG00000046782	134	0
SH2D5	12	0
PBLD	2811	372
YPEL4	22	5
SVOPL	57	6
EIF4H	3215	415
CA5A	13	0
TRMU	455	85
NRF1	245	46
RNF207	293	84
ENSMFAG00000046918	20	0
ADRB1	16	84
SMURF2	700	192
BCAR3	95	9
C1orf105	5	0
COX16	2506	297
MTF2	962	142
KIAA0355	384	60
SNX17	2454	399
ADM5	189	28
ZNF34	255	89
PAK1IP1	633	90
SLC35D3	6	0
CDH7	6	0
CA5B	10	10
NOXRED1	26	0
ENSMFAG00000032225	10	0
MIGA1	393	70
ANXA6	68	0
RTN4IP1	236	40
DENND4A	1290	377
ENSMFAG00000038618	360	61
ATP1B2	8	0
ENSMFAG00000046884	113	4
EXOC2	98	59
SCMH1	391	71
ERGIC3	3393	534
ENSMFAG00000040697	0	126
DYNC2H1	395	95
TBX3	13	0
CERS4	165	27
ZNF790	383	70
CLDND2	26	4
ENSMFAG00000002765	5	0
ENSMFAG00000044519	28	44
EXOSC9	534	74
FAM222B	464	49
MFN2	1616	421
CAPG	5312	766
STRA6	248	34
ENSMFAG00000038815	5	14
GCN1	1051	200
PBRM1	2510	387
ENSMFAG00000046655	0	5
RAB7B	15	0
CDCP1	1100	207
PIKFYVE	1113	190
EFNA1	6003	959
STKLD1	13	16
CCS	80	33
TMTC2	1191	227
MAP7D3	129	20
POLG	636	89
SGCE	88	10
ENSMFAG00000030633	5	18
HSP90AB1	18286	2474
KLF5	26748	3065
BTBD11	150	27
CAPN15	472	46
PGD	11818	1819
PJA2	2679	386
SBNO2	8	145
DCTD	902	105
IPO9	1350	198
SMYD2	381	72
HSD3B7	7	9
ENSMFAG00000035687	0	18
CYP7A1	5	0
SMPD4	17	62
A3GALT2	7	0
MESP2	71	11
BCL2L1	1157	153
RAP1B	3121	478
ZNF75A	171	132
ZNF106	820	135
TMPRSS3	5	0
COL27A1	68	12
C12orf57	11384	1210
ENSMFAG00000002162	0	8
GPN1	1122	202
BAHCC1	0	7
COPB2	1901	321
PLB1	0	10
NUDT16	507	128
ID1	24013	3574
PALLD	232	41
SMARCAD1	683	118
MT1F	73	5
CKB	990	125
NOL7	1859	319
HAL	11	0
CDHR1	57	7
PDLIM7	222	36
PAGR1	1240	176
TRAPPC6B	79	14
PPP4R4	39	9
TBC1D19	178	38
ENSMFAG00000002331	7	0
PSMD2	4548	636
ENSMFAG00000016830	0	5
B3GNT7	130	7
REV1	1344	208
ODAPH	12	0
EXOC6B	110	67
ENSMFAG00000046612	9	7
PSMB3	3667	542
CDV3	110	193
CLEC16A	42	48
GGA3	792	103
SLC25A30	761	103
PRMT1	3550	575
IFFO1	34	9
SNTG2	0	4
ESRRA	2473	342
NOC4L	592	100
PTPRZ1	453	45
RRP1	1134	186
GJB2	245	1054
CFTR	81	18
SOAT2	42	16
RFC3	131	28
ZC3H7A	1211	185
FAR2	9	0
ALPL	4	0
TMBIM6	8843	1212
ZNF644	2408	352
NDFIP1	7046	1220
ZSCAN31	449	88
TMEM232	48	9
SLC30A2	11	0
ZFAND5	6954	1068
RSPH3	347	63
ENSMFAG00000042132	2633	442
SGPL1	1433	103
WNT16	622	117
CHMP4C	447	89
RASA2	611	126
SVBP	444	68
ZNF276	334	66
MRFAP1L1	16	64
CERS3	1415	243
ENSMFAG00000045339	10	0
NIF3L1	386	64
GIT1	966	85
MYADM	6	7
ENSMFAG00000002387	4	0
EIF1B	4594	659
EHF	3804	604
MTMR11	297	26
KLF10	7551	1009
TRIB2	298	42
ENSMFAG00000030589	8	0
ENSMFAG00000000589	35	0
MFSD13A	12	26
CBY3	29	0
KAT6A	726	167
YTHDF1	1162	145
METTL23	1132	239
FAM149B1	360	56
C19orf67	11	0
ENSMFAG00000008096	9	11
TRIB3	11	0
MOB2	2161	331
KRT23	655	104
COQ5	436	71
SLC25A31	8	0
SLC25A14	71	15
ECPAS	1048	231
UBA2	1959	333
ENSMFAG00000033840	58	76
SLC26A1	0	6
PDZD4	210	15
ADAMTS5	11	0
DDX54	1581	138
HMGB1	19705	2507
SEC61G	5813	465
SNCG	2328	277
TASOR	1166	177
AGPAT5	1951	250
GARNL3	91	38
ENSMFAG00000041281	41	223
ENSMFAG00000042905	7	0
DNAJB6	783	548
ZNF157	7	7
FADS2	48	7
ENSMFAG00000036093	8629	246
XKR9	13	0
PIGT	1713	240
ENSMFAG00000002087	603	77
PLCD4	127	53
SESN3	525	183
FBXO16	14	0
THOC7	3504	468
ENSMFAG00000013210	0	602
ARHGAP24	114	16
SNX3	4354	646
ENSMFAG00000036754	7	5
ADGRF3	9	17
ENSMFAG00000031951	0	57
ZNF550	8	10
SYT7	88	0
PPIL4	860	118
ENSMFAG00000045304	0	8
ENSMFAG00000045742	1157	509
PHF20L1	1476	213
C8orf37	35	14
CRK	3232	441
FUT1	5	19
LAMP2	6158	779
ZNF92	331	57
APBB1IP	280	42
PRELID1	2587	347
FUT10	219	38
PRR11	6	0
ACTR1B	1630	152
C6H5orf22	20	18
ATOX1	10301	994
TP53I11	113	12
ENSMFAG00000046851	6	0
ZFP36	63516	6403
GOLGA1	182	103
ENSMFAG00000029077	0	147
MAGI1	16	45
SLC27A2	150	28
EMP2	10531	1388
SMAD1	929	133
RNF135	56	17
ENSMFAG00000001847	326	61
IRS1	0	14
ST20-MTHFS	932	143
PPP1R26	9	51
MED16	924	109
CALM2	10804	133
FYN	35	0
MBLAC2	282	34
ENSMFAG00000002901	0	475
TP53INP2	593	64
SMIM15	78	182
CCM2	693	127
RHOG	4	72
TACR3	19	0
ZNF135	264	48
ENSMFAG00000035769	0	11
AP1G1	81	81
SCOC	3852	510
C10orf99	25	6
ENSMFAG00000000580	11003	895
RANBP17	50	32
NKAIN1	200	21
EIF2AK4	50	60
KMT5C	120	15
ENSMFAG00000033778	0	23
SSH3	2350	375
CCT5	3274	507
TRIM36	4850	682
ENSMFAG00000001532	5	0
HTATIP2	3094	470
CCDC88A	730	104
IRS2	8	67
USP43	75	160
MTPN	4202	521
TINAGL1	7	0
MDK	1879	213
TNKS1BP1	1620	236
HSF2	785	144
ERBB3	3449	521
HPCAL4	19	8
ENSMFAG00000031866	0	22
KCNK4	373	64
ITM2A	597	112
ZNF746	14	13
ENSMFAG00000003078	669	102
KIF13B	445	112
ADSS1	162	23
ENSMFAG00000044287	0	7
STK39	426	84
APEH	944	85
CENPE	210	22
DYNC1I2	2069	280
ENSMFAG00000024810	0	7
AVP	142	17
REELD1	33	10
ID3	11816	1654
SLC39A1	2449	377
BTN3A3	0	14
RANBP9	74	126
KMT2C	4012	594
PARVB	356	63
C5orf15	1399	171
HGH1	218	33
NAGPA	263	27
NAIP	4	7
SCGB2A1	166	11
ENSMFAG00000044202	709	124
KCNJ2	92	17
BTG2	31744	3687
GMPPA	353	61
CPM	6	36
CACNA1H	62	9
KCNG1	133	18
MAGEE1	0	16
ITPK1	1132	145
DALRD3	1361	232
ENSMFAG00000037375	20447	1447
DUSP3	649	79
VAV2	280	50
LRG1	761	113
B4GAT1	278	29
KIAA2013	2496	240
NEURL3	7	0
UBE2E2	78	192
CYP2J2	9	0
ENSMFAG00000042277	18	277
ENSMFAG00000042009	0	44
UBE2J1	648	118
MED9	280	35
UBXN2B	332	45
ENSMFAG00000046335	270	67
ALG2	615	111
LTBP4	2189	333
PROM1	16	0
AGO1	419	69
ENSMFAG00000043427	1066	185
ENSMFAG00000001891	984	138
RASAL1	15	0
ENSMFAG00000039191	497	67
IL6ST	2125	283
AAK1	866	107
STOX1	11	0
ERC1	152	58
TMEM265	1016	165
FAXC	113	18
GUCY1A1	134	9
ENSMFAG00000029149	5	0
GCLM	580	106
TGIF2	40	23
PPP3CB	68	114
GGH	576	62
GDPD2	1094	153
TOM1	659	149
ENSMFAG00000008147	125	78
KIDINS220	1499	189
SCRN3	158	37
TAS1R3	6	0
SURF1	1740	353
GPR83	216	32
HMOX1	145	27
TMEM89	6	0
ENSMFAG00000040387	10	19
ACACB	21	47
ENSMFAG00000019477	464	58
FOXA3	5	0
H2BC11	10	12
SKA1	12	0
SETD2	1673	289
PRSS55	35	10
ENSMFAG00000003589	118	0
ENSMFAG00000010688	0	32
TTPAL	767	133
GAS2L2	11	0
ESYT2	74	203
KIF27	59	9
CRISPLD1	44	0
ADCK5	300	59
ARIH2OS	0	7
IZUMO2	21	0
IFRD1	2166	695
SNX13	631	117
CACNA1G	9	0
CAPN2	2120	509
AXIN2	266	55
XRRA1	0	7
PIP4P1	1478	221
SF3B2	3018	409
ENSMFAG00000046676	10	0
C2H3orf18	40	6
XRN2	2359	364
SEC13	1087	137
SLC7A5	992	744
ATF7IP2	350	135
GINS4	31	12
METTL14	124	73
RNF151	40	0
CREB3L2	185	30
ZNF57	28	72
CDC16	769	154
ENSMFAG00000045767	3592	346
LTBP1	743	123
ORMDL1	454	85
SEC24D	543	82
SEC24B	81	165
GLRX	168	22
NEXN	23	0
NCBP2	3233	381
LRRC41	1589	239
BABAM1	1029	197
KLKB1	6	0
GUCY2C	4	31
UBE2E1	2095	320
TYW5	304	42
TXNRD1	668	138
FAM166B	6	0
SPATC1L	9	0
STIM1	43	32
ZNF701	576	63
ENSMFAG00000002762	5	0
C9orf116	312	26
TCOF1	711	99
CFL2	95	22
FAM162A	7098	980
ENSMFAG00000038669	283	103
PRDM1	168	5
PRKAR2A	210	68
WASF2	5991	790
HIVEP2	433	63
KIF3A	306	54
RBM45	295	39
NEK2	425	8
COA5	1610	304
ENSMFAG00000039768	561	86
PCSK7	68	123
TUBGCP6	431	55
ADRB2	689	990
FXYD1	14	0
C16orf46	84	44
LACC1	118	22
NCSTN	1237	173
EMB	1320	242
LIPG	23	17
ARL5B	74	314
DVL2	634	97
GPRASP2	10	42
ENSMFAG00000023107	0	7
NAPA	74	597
COL21A1	33	7
LAPTM5	12	0
FBXL19	279	33
NLN	334	62
ENSMFAG00000030664	0	18
UBE2Z	10	28
MICOS10	8758	996
ENSMFAG00000040501	0	19
C1orf50	599	88
KNSTRN	5	0
COL9A1	25	6
UQCRC1	6427	1078
GNB1	3048	403
PHKA1	451	75
MXI1	1903	325
SYP	10	0
NOL6	338	46
ENSMFAG00000035848	42	7
JAK2	806	129
MT-ND1	272398	30833
SIGMAR1	560	62
HTT	133	133
ARID4A	1888	281
ELMOD3	5	72
ENSMFAG00000042984	84	0
NDRG3	8	27
SYCE3	310	32
LAMTOR1	3485	567
TCAF1	1025	134
NIPA1	0	7
FGD1	66	17
DCDC2B	0	9
NEO1	439	94
ENSMFAG00000026375	69	32
TXLNG	1002	168
ZKSCAN3	36	6
IFI6	657	353
SMIM1	1161	124
DHX37	245	34
SLC1A6	5	0
EME2	6	0
CCSER2	1203	165
TIAM1	4308	889
ATP6V0D1	1947	255
ENSMFAG00000036985	1292	134
INTU	188	30
ALDH6A1	433	74
STMN3	49	110
TXNDC11	1017	161
ENSMFAG00000040524	7	7
ZMAT2	2054	257
SMO	106	13
PPFIBP1	1975	337
BYSL	147	24
TADA1	216	43
CNNM1	7	0
PTBP2	161	27
DOCK11	20	0
SEPHS1	1483	174
TSPAN31	1154	70
KCNK1	680	87
MAP3K12	49	47
DNAH3	24	42
SLC24A5	137	33
DUSP4	8	61
ARHGAP6	75	7
ACOX1	358	152
BORA	15	14
TFRC	3608	592
LSR	1870	316
MINDY3	382	71
VPS45	608	79
M6PR	516	275
PARD3B	163	31
ENSMFAG00000002474	11903	1643
CFAP20	944	164
TAX1BP3	3345	465
NOP53	5037	758
FAM13B	593	122
PHAX	1608	169
PPHLN1	1615	270
RAB8A	1261	140
ENSMFAG00000009927	0	4
LRPAP1	3405	529
TRPM7	227	131
TFB2M	1056	166
TOP3A	146	49
CTSO	463	50
ACOT7	1149	245
ENSMFAG00000032277	1561	732
LIG3	109	28
TLDC2	756	134
EXOSC1	460	85
ARL6	109	41
BTC	44	0
INPP5K	620	95
SBSPON	50	6
TYMS	355	43
PRPF40A	3547	661
ZNF534	18	42
STUB1	4258	672
ATAD5	141	26
NEK1	589	127
FLVCR1	21	21
ZNF613	105	28
EIF3E	6190	874
C19orf18	38	14
CSNK1A1	7121	1180
ENSMFAG00000038231	5	3
ZBTB11	673	169
PPP1R3C	1261	177
RNF19A	900	221
NEMP1	327	36
PLD3	3534	491
ZNF398	300	56
SCARF2	0	14
CLPB	281	52
DRC1	9	0
STAC2	12	5
ANKRA2	483	70
DLST	822	123
ENSMFAG00000035517	2009	167
UBXN1	4160	715
FAAP100	707	81
NBEAL2	1700	259
ENSMFAG00000038147	1022	163
FBXO30	217	35
KHDC1L	31	0
ENSMFAG00000019545	127	25
RGS10	54	8
BCAP31	9673	873
HBQ1	18	0
NNT	1618	221
CISD3	608	70
LPAR1	29	13
CAVIN3	289	36
IL10RA	0	5
ZNF845	21	8
ANXA11	119	599
C7orf25	331	40
LENG8	1112	159
NMRK1	1892	286
SLC6A4	21	16
TBC1D9B	1653	205
RSL24D1	3512	525
TTC39B	91	41
DNAJC21	615	170
ARHGEF2	157	35
GABBR1	111	40
ADAT1	15	9
GGT7	297	64
UTP14A	310	38
MAB21L4	1579	229
TMEM33	698	106
ENSMFAG00000038375	0	22
KRT74	6	0
CD37	51	8
RASGRP1	66	11
TBC1D7	343	69
TSC22D3	3752	578
OAF	0	11
IWS1	1234	246
PSMA7	7380	1059
RNF113A	588	105
TTK	57	10
WDR59	371	74
PACC1	66	12
IQGAP1	6830	966
RO60	2135	416
PDE8A	1453	354
TTC21A	55	30
ELP4	109	326
ENSMFAG00000039863	0	4
C2CD4B	320	73
GMIP	63	6
RAB11FIP3	8	19
OXLD1	153	54
CAPRIN2	129	107
GNAZ	12	0
CCSAP	328	33
LANCL3	0	5
ENSMFAG00000000030	0	19
PDIA2	5	0
AUTS2	2387	328
ZNF100	57	47
ENSMFAG00000043952	6	0
ADCY6	851	112
ARID3B	11	6
C1QTNF1	108	11
ENSMFAG00000035987	34	0
TMCC2	121	11
ENSMFAG00000039524	111	212
GYS1	191	31
SIRT2	1131	193
ENSMFAG00000033294	604	115
CARNS1	0	7
CYGB	60	12
ZDHHC21	35	8
DENR	2301	244
DNAJC11	548	82
FRYL	935	218
TAPBPL	520	129
MT-ND6	6550	725
DND1	32	8
KIF13A	473	660
BCLAF3	297	38
HCLS1	14	16
API5	1382	198
RBM39	274	265
FAM3A	868	166
GLOD4	1320	162
DENND5A	360	60
SDC1	26739	2795
DDX39A	1091	175
LIMCH1	96	15
ABCA5	1286	234
GPATCH2	542	77
EFNB2	729	120
MFAP3	525	76
EFHB	23	8
ITPKA	47	5
B3GAT3	712	63
DYNLRB2	1889	271
ZNF250	284	35
SUCO	2651	373
CYSTM1	355	47
PFKL	2777	394
ZBTB10	228	70
RASSF10	12	39
SUGCT	16	17
FMNL3	31	7
P2RX7	86	23
SCCPDH	78	49
TERT	6	0
PABPC1L	0	27
RWDD3	244	46
ENSMFAG00000010720	78	169
IFI27L1	12	11
PLEKHA7	9	8
C9orf40	133	24
CFAP69	28	8
ENSMFAG00000037355	152	18
APH1A	3192	424
DDIT3	1618	264
LAT2	75	5
TM6SF2	7	0
VWF	32	7
ENSMFAG00000003953	835	266
THADA	590	124
ENSMFAG00000000716	5	11
THBS1	1912	288
BRWD1	2057	380
ENSMFAG00000042180	20	11
PTAR1	10	88
SPCS3	1886	246
USP15	1028	272
CHAC1	101	23
ZNF728	75	20
ENSMFAG00000033170	22	10
TMEM240	0	16
SFPQ	6983	1094
ZNF782	131	23
GPA33	24	0
YPEL	2397	1446
CALM1	25538	3495
COMMD9	804	111
DNAH10	18	22
CORO1B	1889	284
PCK2	253	37
NUGGC	13	7
VWA2	16	0
DLG1	1170	216
TBC1D5	792	122
UBE3B	468	79
APAF1	314	49
CMSS1	324	22
ENSMFAG00000042212	40	238
RBFOX2	1589	241
TNIP3	5	0
NLRP3	10	0
PACRGL	204	72
TSC1	492	78
ENSMFAG00000023402	0	32
NDUFB4	6918	654
LRRFIP2	1363	233
CYB5R1	554	75
ENSMFAG00000001143	7554	876
ENSMFAG00000047152	5	4
ZNF662	68	6
TNFRSF25	100	14
PPDPFL	32	6
HSPA12B	5	0
ENSMFAG00000044972	1110	134
FOXO3	12	33
RNF187	23	276
NFS1	814	108
DNPH1	5	0
ETV3	2393	341
ENSMFAG00000002495	263	36
ZHX3	1099	138
EMP3	902	117
SLC15A3	23	0
IFI27L2	24861	1853
VILL	5	0
PIAS4	341	57
KCTD16	43	0
RPS26	42372	3122
DTD2	887	96
CYTH3	246	37
ARHGEF12	2505	406
C19orf12	320	74
VIRMA	850	141
TSEN54	853	160
ENSMFAG00000000857	20	0
LYRM2	812	111
CTTNBP2NL	699	92
SCAMP4	806	133
EIF3K	11965	1620
AWAT2	4	0
TP53BP1	473	87
ENSMFAG00000015746	304	497
MAP1B	173	17
S100A2	8730	743
SLC47A1	182	28
GJB4	161	586
TEAD3	1417	216
DCST1	22	9
CIP2A	143	31
SH3D21	401	61
ENSMFAG00000045818	19	91
DEGS1	1515	218
ZSCAN18	12	215
GSKIP	975	154
FXR1	2192	274
YPEL.2	3588	0
LIAS	449	69
NCF2	6	0
MEIS2	4681	652
TRAM1L1	5	5
EIF2B3	1037	145
XPOT	608	79
ENSMFAG00000042375	2348	212
ELAC2	10	109
SUDS3	1138	171
BNIP2	982	191
GRK2	1680	202
ARHGAP25	75	17
THSD4	40	52
TWF2	35	78
TLCD5	24	0
SOX13	6	26
CPEB2	118	135
ENSMFAG00000032060	918	104
CCDC148	14	0
ZNF699	47	12
ENSMFAG00000038107	859	101
ENSMFAG00000044724	0	67
STX1A	106	27
MUC1	262	40
ATP7B	57	9
TEX12	14	0
GOT1	367	100
KLHL3	34	5
CLIC6	19	5
TTLL5	129	55
ANXA2R	6	0
CSE1L	1252	198
FBXO4	677	90
ALS2	278	54
BCL11B	0	13
GFER	997	147
PACS1	38	22
LTK	102	16
NKIRAS2	352	107
STAP2	559	303
C2orf42	0	7
HOOK1	1986	288
ENSMFAG00000047046	180	35
ELOA	1056	151
VPS51	1505	241
ENSMFAG00000043448	49	14
NOD1	121	25
MAVS	194	42
ENSMFAG00000043900	0	4
FANCC	286	93
C1orf131	960	112
KRT32	710	87
XRCC3	64	13
NUP160	269	60
ENSMFAG00000003942	303	45
SS18L2	2065	240
DNAJC24	458	78
RDM1	63	12
RNF34	592	163
HTRA4	7	0
SMAGP	1088	149
HCFC1R1	2584	291
NFE2L2	6862	833
RBCK1	1155	174
XYLT2	623	84
GABRA5	450	15
CDT1	11	7
ENSMFAG00000006345	1672	1167
ENSMFAG00000002535	1249	759
ENSMFAG00000016080	26	23
MGARP	38307	4790
DSC3	16529	2910
PLAAT3	376	72
EIF2AK1	193	93
MPP4	0	12
PLEKHM3	15	20
HECTD1	2030	304
BRPF3	652	95
SDHD	3540	530
ENSMFAG00000046575	5	19
GPC1	1541	194
ACVR2A	812	103
ZNF438	204	41
NPHP1	115	25
SRSF1	2589	336
GALNT5	18	0
RMI1	109	15
ENSMFAG00000034515	10	22
MED8	368	173
ELK3	30	16
PCSK5	3488	690
NUP153	980	189
METTL17	169	30
SQSTM1	12863	2472
ESYT3	49	20
SULF1	151	29
ENSMFAG00000002553	101	19
MED15	742	105
RNF40	1922	216
CD46	2890	502
FBXO21	1153	161
HEATR5A	644	103
ENSMFAG00000040951	19	6
HNRNPA0	87	777
MYBL1	55	42
TMEM51	313	37
STXBP2	1363	220
KALRN	27	19
SLC25A6	17047	2469
PGAP1	23	26
FAM160A1	19	15
PLAC9	12	0
MMP19	4	0
C9orf78	3974	610
ARL4C	15	112
ENSMFAG00000032482	1325	188
SYNPO2L	20	0
LRRC56	146	21
TRIM32	0	40
SGF29	236	34
HYOU1	912	203
ENSMFAG00000030656	7	0
ADSS2	3193	400
MAML2	61	46
KLHL8	398	51
CCDC88B	6	0
CTSV	35848	5261
PMVK	4649	668
NLE1	298	41
SNX29	527	119
ATP8B3	0	7
SMPD2	1048	152
ENSMFAG00000029793	1935	285
RFX1	182	42
ERP29	3783	538
U2SURP	2393	339
SUMO1	490	778
C1orf21	117	136
NANS	930	175
ENSMFAG00000046685	0	6
ENSMFAG00000042866	229	16
LPXN	143	11
GNAI3	2349	388
GET1	717	110
SEMA4G	33	6
PSMD13	2451	369
RTKN2	42	26
ICA1L	10	0
PNO1	1414	180
CCDC122	56	11
TMEM70	1462	197
VPS50	394	85
CCDC90B	1426	288
ZNF555	81	23
CTNND2	13	14
CCDC124	1125	153
ENSMFAG00000046052	9	27
NKX3-1	226	17
MTR	209	30
CXCR4	60	0
PRRC1	1117	145
ENSMFAG00000027926	28	9
ZNF808	82	62
PNRC2	1177	318
FBXL4	236	36
GMDS	1112	347
KIAA0513	52	18
RTN2	68	12
RETREG1	4551	638
TXK	15	12
TLR3	120	8
RPS4X	46222	6818
TERB2	13	0
HYAL3	243	30
PPIB	5871	772
TARDBP	2030	315
H2BC5	17	30
ENSMFAG00000028668	11022	926
ST6GALNAC2	453	63
MGST2	1471	285
IPO7	173	106
EIF3H	5628	790
HAUS3	221	37
ADAM15	2130	163
USHBP1	0	6
MPL	3	5
MMP2	21	0
IFI27	5293	696
IFIT3	362	56
DERL2	1288	173
ENSMFAG00000013501	0	4
GATM	47	283
UBXN11	18	11
ENSMFAG00000001929	0	22
RBM41	1028	146
PRPF31	1617	239
LRP2BP	29	6
CEACAM19	8	12
PPIF	2738	387
DRG2	752	120
ENSMFAG00000003555	5	149
SAT2	1786	259
TMTC4	367	58
SYNDIG1	12	0
UBE2V2	2257	360
IFI44	60	5
ATP13A3	943	174
LSM14B	692	93
RNPEPL1	22	84
ENSMFAG00000043424	145803	21616
MTIF2	1374	178
DHX57	281	45
PTPN1	1581	247
SLC25A35	0	15
GPR37	621	90
SELENOI	35	32
ELAVL3	20	5
PLEKHS1	8	10
AGTRAP	823	128
ARMC9	57	30
PAXX	629	275
LRRTM2	3	0
ANXA7	7289	1121
ENSMFAG00000033444	0	15
CDC14A	226	54
MTMR9	52	37
CAPN1	113	959
CARF	372	53
ENSMFAG00000000085	20509	2659
ADM	1155	174
LAD1	1680	239
KHSRP	157	194
KLF8	149	66
ERLEC1	1366	155
TCEAL1	26	80
VAT1	21	32
ENSMFAG00000036677	0	4
ENSMFAG00000036846	0	7
FAM111A	480	79
SLC13A3	45	5
ENSMFAG00000039331	117	9
RHOV	8926	1459
ENSMFAG00000042074	0	6
BAD	2225	333
ENSMFAG00000036456	4500	594
ENSMFAG00000012538	303	44
ENSMFAG00000037520	11702	1722
ANKDD1A	0	5
N4BP2	929	142
TEX43	5	0
ADORA2A	11	0
NUDT14	609	13
DDX43	10	9
ENSMFAG00000044397	0	14
SPHK2	125	28
AIFM2	345	51
MT-ATP8	2489	1803
CORO1C	1142	213
ENSMFAG00000040877	0	91
MAP2K6	480	99
KCTD14	98	14
CLIC2	28	0
FAM241A	114	24
MYD88	1443	189
ARHGAP10	832	153
NKAP	798	146
LXN	398	48
SLC35F5	887	152
BIN1	0	8
FAAH	413	58
SKIV2L	419	43
HPS3	20	52
TCTN2	117	17
PEAK1	19	0
CAMP	2	0
STX16	1288	170
RSU1	48	116
GATA2	7	0
MALL	3486	536
ZNF598	14	99
VSIG1	16	0
SAT1	105967	14740
MAGOHB	1086	153
MAPK8	388	58
ENSMFAG00000032133	0	10
CYB5R4	440	75
CAMK1D	17	21
NFAM1	4	0
TMEM92	13	0
ZNF771	113	30
ENSMFAG00000042298	40	11
ATG7	445	98
HR	1042	137
NUP214	643	111
C1orf52	643	96
ATP5IF1	16634	1676
ZBTB41	141	29
CC2D2A	209	40
EIF5	8237	1187
GABRG3	32	12
SYNGAP1	10	12
CELA2B	0	9
IFT80	315	41
SAMD11	0	4
SAMD8	49	20
LIN9	23	11
BTG3	1112	196
ENSMFAG00000038075	41	59
CDK5	566	57
LRATD1	11	217
MLLT3	78	26
ODF3L1	19	0
KANK3	101	23
VPS4B	4060	591
ENSMFAG00000040936	289	109
N4BP3	405	54
TMEM125	0	34
WHRN	91	18
ENSMFAG00000001893	0	10
ZC3H3	330	34
ZNF22	248	108
ISM1	67	11
ITGB1	3812	434
ZFP28	125	17
RHEBL1	121	20
FAM177B	5	0
ENSMFAG00000004149	0	10
ENSMFAG00000032081	3636	835
ASF1A	963	117
C1orf100	212	93
CYP4B1	3	0
ADAP1	541	77
TMEM189	35	93
VAMP5	121	12
TAF5	103	15
USP44	93	18
DDX1	2353	312
DDR1	7390	926
SLBP	1770	315
EGR4	7	0
ENSMFAG00000025024	0	1953
ZNF260	54	22
DEFB1	2529	169
BATF	6	0
CD200	823	150
ENSMFAG00000038594	1098	118
RIPOR1	12	64
C19orf57	0	19
SP4	296	45
MAPKAPK3	590	91
CCDC30	143	36
GFRAL	5	0
ANKRD24	0	5
ENSMFAG00000009542	44	12
BOC	3941	437
RIT2	9	12
SC5D	775	128
GGNBP2	3565	573
HSPB6	87	7
FYB1	13	0
CMTM5	0	6
ESPL1	147	37
RSPRY1	746	101
ENSMFAG00000000045	170	63
WDR44	340	71
FAM102B	576	64
PFKP	74	82
ENSMFAG00000043916	460	91
SMAP2	273	31
ENSMFAG00000044190	12	18
TACC1	1902	298
IGFBP5	2210	286
ENSMFAG00000032713	0	14
ZMYND12	111	17
OARD1	2211	54
CASP1	254	39
ARMCX1	22	48
ENSMFAG00000029925	53	36
ENSMFAG00000035942	126	39
SH3RF1	627	248
NR2F1	62	6
AMOT	191	30
ATP6V1B1	296	41
MTMR8	53	13
ENSMFAG00000001564	262	34
SAP30L	1165	149
C12orf71	22	6
MANSC1	589	63
HMBS	307	35
CD164L2	491	87
ENSMFAG00000038673	267	40
RUFY1	84	95
SRPK2	2872	382
AMT	699	134
SLC35D1	1895	238
MTA3	476	140
ENSMFAG00000002453	1270	220
ENSMFAG00000045675	17	0
SMG7	901	134
DISC1	5	9
MKNK1	145	38
NCOA1	1123	153
NYNRIN	1985	203
ZNF610	22	7
ATP6V1C1	430	100
CCNT1	1314	205
LYAR	1127	150
ENSMFAG00000041818	51	11
VPS35L	596	116
RRAGD	127	21
ENSMFAG00000041963	23	0
FZD8	0	14
BUD31	2336	332
CBX1	844	422
PODN	10	0
IRF2BP2	2171	259
ACSF2	237	52
LYST	672	111
PDE2A	11	0
ENSMFAG00000037426	0	64
ENSMFAG00000033121	0	4
ENSMFAG00000033133	0	5
KRT78	66	13
GCSAML	14	0
WDR77	682	90
JAKMIP3	8	5
ABCB7	452	101
CNST	1035	251
TMED4	1642	200
NUP42	115	33
MAP2K3	2493	433
RNASEK	10390	1566
POMP	5615	740
KYAT3	907	176
GNPDA1	683	92
SERTAD3	20	384
DSCC1	4	0
ITGB2	4	0
GGA1	464	83
ENSMFAG00000042072	0	5
ZDHHC15	22	9
N4BP1	1420	180
METTL9	3916	588
ZNF236	338	55
ENSMFAG00000043507	7	42
KRTCAP2	6473	657
GPR179	9	0
ENSMFAG00000041917	0	63
ENSMFAG00000041400	0	7
ENSMFAG00000039067	0	5
MNDA	3	0
ENSMFAG00000043664	737	123
ENSMFAG00000015501	0	15
C11orf71	19	29
ENSMFAG00000033055	56	1515
ANXA2	65703	9823
ZNF7	628	93
RUSC2	56	10
ZMYND19	547	24
ATP8B4	5	0
INTS6L	394	121
FUNDC2	1267	160
FAM185A	163	37
C18orf32	4287	539
ENSMFAG00000046665	0	6
PKP4	379	158
TIFA	26	22
ENSMFAG00000043778	3086	544
DDX56	721	109
ZNF14	26	7
UTRN	1468	234
DDX4	10	0
APOBEC3H	68	12
SLIT3	99	11
HLA-DRA	931	129
SCNM1	102	33
ANO7	0	83
ATG4D	787	97
SAMSN1	16	0
PDLIM1	3083	574
LRFN5	9	0
SEC63	3357	526
PLEKHH2	5	6
MPPED2	352	81
TERF1	1842	271
GPM6A	512	79
FGF9	205	22
ENSMFAG00000039608	2045	170
ZHX1	466	113
SOX15	5956	742
[truncated: 12,514 more rows]

## Sheet: Figure 3c
Gene	TGS s1 UMI count	TGS s2 UMI count
UBAP2	154	190
ENSMFAG00000035603	12	24
ENSMFAG00000007284	0	7
IGHMBP2	120	145
CLEC19A	0	4
DSC2	1349	1431
ENSMFAG00000030389	6	5
SELENOS	543	590
ENSMFAG00000002442	168	126
ZCCHC9	132	173
TM6SF1	10	14
PLOD2	9	8
ENSMFAG00000011027	14	22
C17orf113	7	0
ENSMFAG00000031760	137	154
EVPL	1292	1453
VPS52	94	123
ZSCAN31	88	102
IFI30	104	129
ENSMFAG00000026620	50	59
ARL1	300	306
IGFBP4	31	33
RAB2B	63	74
ENSMFAG00000044775	102	104
C2orf88	0	5
RPS6KC1	51	51
ZNF217	256	263
SIAE	92	98
NIPAL3	89	102
KIF7	2	6
EIF4H	415	450
RPUSD1	45	39
PRR13	575	587
ENSMFAG00000039348	56	63
UTP18	169	205
ATP8B3	7	4
ACTR5	35	40
FAM172A	178	199
GGNBP2	573	557
SEC11A	371	456
C9orf72	32	34
METTL9	588	598
CCDC77	28	26
RXRB	204	227
KIT	266	326
PGBD2	40	50
NUCB1	407	446
FIS1	844	886
IL33	194	216
SLC16A14	19	17
TBC1D19	38	37
TRIM35	79	80
C4BPA	0	3
ENSMFAG00000030244	0	4
CRNN	11	16
ABHD13	64	80
ENSMFAG00000032258	5	5
UCP2	83	102
PLPP1	115	127
ENSMFAG00000010688	32	43
EML1	9	18
NINJ1	134	162
RIF1	148	171
RNF34	163	153
CNGA4	13	6
MRPL18	250	290
ETNK2	43	56
TRPC1	45	43
TTC3	176	162
DSP	10228	11123
TMEM106C	242	224
HOOK1	288	291
GJA3	4	0
FOLR1	15	20
ZFP62	123	102
LRATD2	95	117
VPS13B	231	254
GLRB	19	7
RBM19	39	37
ENSMFAG00000037355	18	19
SNRPA1	169	220
DDI2	26	24
ENSMFAG00000030323	97	106
USP22	366	400
FOCAD	103	98
SPRED2	130	111
FBXO5	50	50
ENSMFAG00000021008	36	39
ENSMFAG00000037511	9	8
KIAA2012	10	7
YAE1	60	59
OSGIN1	143	164
ENSMFAG00000032716	0	4
KDM4D	0	4
ENSMFAG00000044076	18	17
SDC1	2795	3291
ENSMFAG00000000385	73	78
PABPC1L	27	14
ENSMFAG00000033623	752	747
GAREM1	142	146
UNC5B	294	352
ZBTB20	167	176
NFKB2	97	107
D2HGDH	130	160
BMX	6	5
TPRG1	71	56
FOXJ2	103	101
ENSMFAG00000038402	171	203
ENSMFAG00000000315	9	6
HSF2	144	144
SGSM3	128	145
SP2	54	69
ENSMFAG00000000419	243	268
GUCY1B1	14	17
HNRNPLL	120	142
DVL3	160	187
AP2S1	354	436
RABL6	364	395
ENSMFAG00000037272	121	118
HS3ST3B1	0	5
USP28	148	146
WDPCP	24	38
ENSMFAG00000002183	30	19
CCDC92	65	68
GADD45GIP1	416	411
CKLF	149	146
RNF6	69	72
ENSMFAG00000001234	103	114
DIP2A	108	89
FAM3C	1009	1007
ENSMFAG00000000991	0	4
TUSC2	105	115
MVB12A	107	114
WFDC3	0	4
PRSS41	81	62
MIB1	48	52
ZNF329	9	16
BAG6	328	361
FZD8	14	29
DQX1	8	13
ENSMFAG00000032249	43	43
NDUFV1	532	605
COPS5	327	312
SCX	11	22
KHSRP	194	217
LFNG	29	35
GNB1L	42	45
TSPAN4	142	144
ZNF787	118	136
REEP4	351	459
ENTPD7	35	39
ENSMFAG00000003353	47	44
ENSMFAG00000036847	175	181
GPATCH2L	32	38
VAMP4	83	89
TXNRD2	100	88
CPOX	68	101
MYO1B	12	10
S100P	41	20
TPPP	0	7
ENSMFAG00000041741	23	28
UQCRB	319	355
PRKAB1	43	47
PDLIM5	525	612
PIP5K1A	219	195
TOP1MT	116	134
GAMT	195	204
SAFB	337	378
ENSMFAG00000032133	10	14
BOK	206	215
MUC20	129	147
AKR1E2	5	0
GLRX2	195	214
SPOCK2	12	0
PAIP1	462	506
TDRKH	8	13
COMTD1	106	102
SMYD2	72	58
TRMO	62	61
C8orf33	127	152
ZNF350	39	34
ZNF23	43	56
ZNF287	40	57
HECTD1	304	347
RAPGEF1	77	95
PPARD	82	81
ATRN	44	60
GLS2	4	0
METTL17	30	22
SLX4	8	4
AZU1	22	26
PRELID2	42	37
TGIF2	23	21
NCAPD3	56	67
GPN2	72	89
ENSMFAG00000043825	7	11
GPHN	116	111
SNX9	228	212
TP53I3	2584	2877
PRMT9	27	31
ZFYVE27	108	138
DGKE	39	32
ENSMFAG00000046796	5	4
MIS12	57	79
CEBPB	719	813
CSTF1	77	81
CCDC22	49	75
ELF3	4821	5781
SMIM3	198	195
DHRS12	31	19
KRT7	27	30
ORC4	140	123
EIF2AK1	93	116
IL27RA	0	7
SNAP25	9	11
HSD17B8	357	396
DAZAP1	399	482
RHOBTB1	35	25
EEF1AKNMT	36	39
CMPK2	24	26
FMNL1	11	14
TMEM237	61	47
EPC1	360	365
DEDD	40	68
SNN	84	80
CBFB	176	216
HELLS	46	46
CAGE1	0	6
SGO2	13	15
ZNF341	10	17
NDUFAF3	341	340
STK25	244	312
ENSMFAG00000038819	5	0
JAML	87	95
IRGQ	5	9
CENPK	27	40
DCAF17	34	34
KDM2A	405	413
ORC3	39	31
FOSL1	139	145
ITPR2	114	116
ZNF852	11	10
POLR3D	72	58
HABP4	31	33
GCC2	351	308
FAM111B	11	6
ARL6IP6	283	294
ACOX2	89	97
FAM168B	210	224
EFNA4	36	36
TUBA1A	4046	4708
ENSMFAG00000017090	6	10
C19orf12	74	56
CREG1	462	498
ZIK1	30	24
SDE2	79	95
RRP7A	146	225
ENSMFAG00000001794	6	13
CEP19	148	149
MFSD4B	16	12
PDE7A	221	234
ENSMFAG00000043507	42	56
THADA	124	114
ME1	319	410
NDUFB9	901	909
TMX1	281	266
ENSMFAG00000033033	0	6
REC8	9	13
IL18	283	302
PAK6	76	104
FBXL17	53	61
EFHC1	16	19
KRBA2	24	13
NSF	147	135
PCYOX1	398	412
FUOM	174	154
GSDME	11	6
HADHA	204	200
CACNA1G	0	6
SRSF10	410	429
SLC43A3	4	0
DDX19A	37	30
TTC28	34	39
IL4R	167	187
INCENP	22	28
STARD3NL	53	78
TRAPPC6A	158	174
SPIN1	110	115
ENSMFAG00000017384	4257	4044
NAV2	71	78
PUS3	48	40
ENSMFAG00000044287	7	6
IQCF1	0	4
KRT3	15697	18732
LYZ	497	549
STIP1	369	427
DLX4	15	12
MCOLN1	97	126
EXOC3L1	19	20
FAM222A	9	7
DUSP1	7205	7707
ENSMFAG00000033133	5	6
F2R	0	6
GPX7	27	12
LRG1	113	91
MFSD3	115	118
NCEH1	138	119
DAPL1	3964	4289
AFTPH	210	207
ENSMFAG00000043384	32	36
IGF2	1773	1739
TEAD3	216	244
PTPRE	26	30
SPRTN	89	77
ENSMFAG00000043037	191	203
ZNF841	21	24
ZNF280C	39	36
PARP15	7	9
DPH6	156	158
HJURP	10	19
ENSMFAG00000043680	36	35
IFIT5	86	87
C15orf39	29	49
SLC30A1	39	58
TYW3	166	137
ZNF26	36	47
MIER2	59	73
C1orf159	13	13
TAF6L	181	192
SRR	51	54
ARPC1A	676	780
COMMD9	111	131
NUS1	80	110
FDX1	232	273
DDX59	135	144
ZNF550	10	6
ENSMFAG00000002553	19	11
MT-ND5	14546	15071
TMEM222	161	161
ENSMFAG00000037564	26	24
ENSMFAG00000011696	56	50
ZNF627	33	23
LRRC66	13	8
LRP6	48	35
SLC1A3	9	4
ENSMFAG00000030019	28	58
FKBPL	90	99
ENSMFAG00000046663	7	8
SMIM19	517	555
PKMYT1	0	7
ENSMFAG00000006261	10	13
VPS25	243	279
ENSMFAG00000039401	21	13
MRPL4	203	204
NDUFB5	541	624
ENSMFAG00000039537	13	12
TPD52L2	282	297
BMP2K	151	150
SLC24A1	7	5
ENSMFAG00000001668	43	62
ENSMFAG00000001776	4778	5084
C14orf28	45	43
LARGE2	98	85
IDH2	414	482
MCFD2	68	78
TTC21A	30	29
USP14	227	240
SELENOI	32	37
ATP7A	100	126
ZNF460	33	32
NEURL1	6	9
G6PC3	72	70
ACTG1	9755	10944
CHAC1	23	22
RNF220	57	73
COASY	111	119
WWC2	65	46
CTU1	31	32
IMP4	91	107
CCDC173	13	14
SLC30A7	232	230
ENSMFAG00000038258	7	6
B4GALT6	4	3
GRXCR2	0	10
SKA3	0	4
RNF13	435	440
CARS1	60	83
ZNF703	171	160
ICE2	86	92
ERBB4	6	10
EIF1	9043	9818
FAM81A	0	6
CEP295	101	114
LRRC36	0	7
ZNF432	26	19
CRYM	3	0
NAA25	127	116
STK38	231	268
ENSMFAG00000004052	12	18
TGFBR3	158	134
PLAGL2	57	48
DEGS2	277	319
OLA1	267	327
PTPN18	59	68
SH3GL2	4	5
CLEC11A	79	74
ENSMFAG00000040102	17	7
ZGPAT	127	129
ANAPC11	604	595
HLTF	96	99
HAS3	37	38
TMOD2	8	3
ZBTB22	93	89
PDZRN4	20	14
DNAJB14	176	150
SH3YL1	449	503
RBM47	147	163
CERS2	146	138
TOM1L1	926	1004
ACTR8	102	106
HROB	0	4
ANKS6	52	45
ARFIP1	177	184
ATG16L1	79	92
SLC38A10	231	231
MRPS24	310	317
ENSMFAG00000011575	12	25
ACE2	10	12
PCMTD2	96	117
CAMK1D	21	32
ACADL	10	21
GPA33	0	5
TASOR2	97	132
ENSMFAG00000037634	21	27
GALR2	24	24
ETNK1	68	82
ARNT2	0	6
TRAC	17	12
USP6NL	50	48
ENSMFAG00000035664	101	111
BDP1	282	333
C4orf46	39	41
CIR1	306	295
ENSMFAG00000028649	5	3
CREBRF	64	96
FAM171A2	20	22
CUBN	5	5
RCN2	237	267
EZH2	128	151
JAM3	21	18
SFPQ	1094	1221
AAMDC	294	308
NAV3	25	23
BEST1	32	21
AACS	96	125
USP15	272	244
SHMT1	29	33
CEP128	49	44
NMD3	103	135
ENSMFAG00000003003	15	23
LANCL3	5	0
ZNF433	56	62
ENSMFAG00000032389	203	213
ATP2A1	66	63
CNBD2	4	0
MTUS1	328	294
ENSMFAG00000015508	6	6
ELK3	16	20
SREBF1	379	427
NRF1	46	36
HMGCR	95	106
PLA2G4A	124	138
POP5	144	171
MMP23B	5	0
GRK3	7	6
ENSMFAG00000046476	5	0
ENSMFAG00000038718	8	4
ANKRD16	54	71
TMEM120A	43	58
PLPP6	8	5
RRP1B	91	105
ENSMFAG00000043901	8	6
ENSMFAG00000029626	70	68
FTSJ3	125	116
PPIL4	118	140
CDC42EP3	69	69
BBX	487	528
ATP6V1C2	7	11
CHP2	66	66
PYCR1	0	6
B4GAT1	29	39
CABIN1	142	146
ZNF236	55	45
SORBS2	12	11
GAREM2	0	8
CYP2R1	45	42
PHYHIP	3	3
MMGT1	60	79
IFITM1	244	220
ENSMFAG00000044769	300	377
EIF3D	470	515
SREK1IP1	110	124
ENSMFAG00000042601	122	125
PCSK7	123	139
ENSMFAG00000033057	80	85
PPAT	34	47
UBE2V1	414	469
IZUMO2	0	5
ENSMFAG00000002692	36	29
PRICKLE1	11	14
PXMP2	87	119
NADK2	38	58
SOX15	742	866
PSMD8	737	757
OBI1	65	59
ACAA2	543	544
OTUD3	19	21
TEF	316	300
C18orf25	89	94
BTNL8	12	9
RPS9	5667	5728
CDK12	150	188
ENSMFAG00000032755	130	140
CHERP	113	130
CLINT1	520	623
DOK1	13	11
BAMBI	26	22
NUDT17	7	7
GREB1	11	15
ENSMFAG00000039565	6	14
FBXL18	16	23
TRIQK	16	11
YME1L1	302	295
RFFL	55	62
STT3B	214	224
ENSMFAG00000037784	18	20
LRRC8B	60	72
PDXP	0	5
ENSMFAG00000029127	70	83
ALKBH5	267	292
ENSMFAG00000034058	8	5
ATP6V0A2	36	36
CLUH	111	113
THAP6	51	57
RCN1	460	450
LRRC45	56	63
ACTL7B	0	8
ENSMFAG00000046692	9	17
ENSMFAG00000001113	27	35
DAPP1	259	254
HGS	109	117
TIGD7	16	8
C12orf57	1210	1203
PYGL	1333	1469
SLC35B2	187	197
ZNF853	18	15
ENSMFAG00000045541	468	518
RAPGEFL1	297	327
ENSMFAG00000039068	3728	4482
SYK	156	163
SESN3	183	164
ABL2	46	35
ZDHHC7	124	134
OPLAH	99	92
ENSMFAG00000025106	266	257
ANO1	121	145
ENSMFAG00000042375	212	266
PPIG	699	727
C2orf42	7	11
G6PD	569	599
CLIC3	216	264
SPINDOC	24	28
ENSMFAG00000040054	0	8
VAV3	552	609
DHCR7	35	43
RBM48	64	50
RNF7	461	520
PROSER2	13	18
IL10RA	5	5
ENSMFAG00000045971	259	311
ZBTB7C	139	135
NUP160	60	59
CXCL14	5425	4759
BRI3	915	967
ZBTB2	31	40
SLC9A9	19	19
ENSMFAG00000041446	6	0
TMEM9B	322	410
BLOC1S2	350	450
ENSMFAG00000033530	8	12
ACTR6	79	72
ENSMFAG00000000371	21	17
KMT2B	59	79
FOXK1	21	25
ATP13A3	174	189
USP11	110	95
KLHL11	35	36
RNF151	0	10
ELMSAN1	191	225
CTNNBL1	178	194
EIF3J	245	256
ATP6V0A1	182	216
PIP4P2	0	4
SMOX	5	5
PTPN3	120	112
NR1D1	714	750
ENSMFAG00000031745	0	6
TENM1	16	7
ENSMFAG00000000846	5	10
AAK1	107	108
PI4K2B	161	191
SIN3B	96	91
EGFL6	24	40
PDZK1IP1	16	19
CCL25	22	21
SPSB3	432	527
H2AZ2	904	1004
CAMTA1	183	215
RTN4	1621	1667
GABRG3	12	10
ENSMFAG00000044351	79	86
TIMP3	967	1002
RASA1	135	123
PCSK4	6	8
TMEM38A	75	70
TXK	12	18
CBLL1	62	69
ZNF655	125	131
OTUD6B	24	23
DOCK9	255	276
CAPN9	4	5
ERGIC1	241	287
DDAH2	346	377
PTGR1	301	350
DNAJC2	208	190
TCAF1	134	111
TMEM63A	22	14
FOSL2	1241	1414
KDM1B	105	102
DPF1	15	12
ANO6	26	31
FSD2	0	4
ABCC10	98	82
ENSMFAG00000036124	671	694
HIVEP2	63	47
SCLT1	322	371
KAT5	196	236
ME2	73	65
MBD1	143	188
ENSMFAG00000042198	12	8
KLF6	1491	1747
APBA1	6	15
DCAF12	51	66
STAT4	5	0
SEC11C	861	1014
HID1	42	44
DYNC2LI1	89	100
RBBP8	212	212
ENSMFAG00000032516	581	562
ENSMFAG00000037195	735	713
RTL5	7	0
ENSMFAG00000036404	91	81
CCDC30	36	21
LRRK1	155	155
RNF40	216	206
PLIN4	0	3
UBE4A	161	156
ENSMFAG00000043069	0	8
FAM185A	37	51
ITPKB	64	77
DDX42	329	348
MTURN	57	60
IMPDH	317	325
FNIP2	318	301
SARM1	6	7
NCBP2	381	430
ELMO3	122	169
LONRF2	5	0
UHRF1BP1	40	46
PPP1R3D	35	42
SAR1B	109	111
MBD6	102	138
SH3BGRL3	3917	4318
PROS1	252	317
SPINT2	3258	3624
CHORDC1	219	235
ERN1	84	130
ZNF780B	70	87
ATF5	62	57
ENSMFAG00000031843	17	29
LIPA	71	87
HEBP2	478	499
ENSMFAG00000037514	6908	7501
ENSMFAG00000035932	4	3
GTPBP3	122	152
UPK1A	4	7
SSU72	760	840
TMEM205	446	449
ARL8B	224	283
HILPDA	46	34
SCRG1	6	3
SLC44A1	87	98
PADI3	0	5
PIGQ	18	27
NPTN	288	421
ENSMFAG00000038253	8	5
DNAJC25	56	54
NONO	256	332
SLC2A13	54	77
CCDC88A	104	109
KMT2D	25	33
GABARAPL2	927	991
ALKBH2	103	84
ENSMFAG00000032403	10	20
MAD1L1	71	87
DUOX2	51	56
PWWP2B	96	104
TARS2	98	87
STXBP5	137	177
ENSMFAG00000037779	12	19
DCTN5	77	71
CACNA1H	9	12
C2orf49	107	110
WRNIP1	122	140
CCNDBP1	177	176
MTREX	208	214
RAB6A	286	308
ORMDL2	171	187
PPP1R16A	152	198
AMT	134	153
SORBS1	38	45
CPEB1	0	5
PSMC5	866	1006
RB1	945	979
STK35	1402	1502
CTNS	50	57
MLF1	91	81
EID2	29	18
WDR78	22	23
DNASE2	219	230
SPAG7	276	306
TRAPPC4	313	345
RUVBL2	132	148
ENSMFAG00000027255	44	43
ZSWIM1	13	15
TMCO1	396	409
AFMID	119	115
SF3B6	740	739
ARHGEF7	202	272
GUCA1B	8	17
KLHL12	95	92
RNF169	26	18
FHL1	0	4
TSPAN17	68	83
SETD3	211	222
TNS4	1583	1636
FAF1	272	299
ELAVL1	271	290
SEC61A1	190	209
RBM11	8	13
CACNA1A	5	0
ZFP2	6	18
NRCAM	0	9
ENSMFAG00000047094	47	60
ARAF	85	99
RNF166	35	39
NRIP1	294	279
ENSMFAG00000043964	124	115
TSC22D3	578	578
VIL1	9	9
ENSMFAG00000044326	71	55
KPNB1	495	520
RGS20	5	4
RPS3A	10020	9601
KBTBD3	29	31
TAOK1	80	93
DOCK7	127	139
LDAH	101	113
RGS9BP	0	5
ENSMFAG00000046965	26	22
RHOBTB2	26	26
ENSMFAG00000046044	18	11
RBX1	937	959
ENSMFAG00000035566	528	423
WRAP73	83	94
HP1BP3	397	442
YWHAG	416	560
MRPS15	413	442
PRSS8	79	90
PEAK1	0	7
ZFAND5	1068	1251
ENSMFAG00000041171	617	715
ANXA1	7343	8550
POLR3K	116	124
SLC7A6	19	18
C18orf21	87	101
C7orf25	40	44
ENSMFAG00000040641	209	161
FGL1	10	5
GNAL	35	45
RPS7	8030	7839
ITGA2	880	880
ENSMFAG00000028777	11	21
CEP97	46	29
TLR5	43	36
ANXA4	364	357
SMARCAL1	64	63
PCDHGA4	157	192
LRRC41	239	206
ZNF839	31	38
SLC11A1	11	15
RAPGEF5	204	173
ARHGEF19	177	221
MCCC2	66	70
ATP6V1E1	656	700
DLG1	216	224
GPAM	56	60
ZNF765	9	8
PLA2G4F	104	113
CCT2	554	530
TAF15	374	380
VPS26A	166	174
SMARCA2	395	447
PPP1R37	59	71
SLIT2	44	62
HSD17B2	173	203
RRAGC	298	294
CRTAC1	6232	6622
NPPC	12	23
SNX21	65	94
BCL7C	304	315
FBLN7	4	0
GALK1	41	56
GGN	0	6
SHROOM4	0	4
HPN	28	24
ENSMFAG00000035848	7	12
EVC2	33	34
CRIP2	97	111
AP2B1	166	189
SPI1	6	8
PTX4	0	5
CKB	125	150
SHISAL1	5	0
ZNF436	47	57
HSPH1	245	196
DDX50	221	224
IFNGR1	523	523
FAM227B	22	17
ADPGK	81	89
NUCB2	194	175
STK39	84	74
RIPK3	5	11
IL1RN	70	64
FAM160A1	15	15
TCF12	209	188
PITRM1	193	189
GAPDH	2881	3134
RNF39	256	255
CYB5R1	75	103
GAS2L3	0	9
ENSMFAG00000001297	134	135
MTA2	203	210
ENSMFAG00000035190	1396	1261
ENPP5	23	15
TSTD1	576	626
SINHCAF	544	538
LMTK3	38	47
STK32C	23	23
CSF1	9	12
ENSMFAG00000039750	9	8
LLPH	225	207
C5	18	14
OSBPL2	155	194
ENSMFAG00000041214	31	32
BCAP31	873	890
PLLP	299	331
LACTB2	112	140
HLA-E	1814	2049
CTTNBP2NL	92	108
SMG5	115	105
ENSMFAG00000033212	13	16
REN	0	5
E2F1	9	7
RAP2A	68	60
ECHS1	180	143
ENSMFAG00000035374	204	241
OSBPL5	64	67
PPID	82	89
PKNOX1	58	65
ALKBH6	13	33
NUFIP2	197	203
HSPBP1	71	75
NDUFAF5	64	60
MLPH	367	386
CACYBP	508	543
TRIM27	125	146
ACOT7	245	237
MBNL1	179	189
ZPBP	55	75
PRC1	27	38
CLK2	220	214
EFHD2	150	154
EIF4ENIF1	119	113
FAM161A	14	10
FABP4	14	15
FASN	88	112
POLR3B	70	43
DPP3	91	108
IRF1	459	497
ENSMFAG00000013334	18	12
NUP98	166	188
RALGAPA1	317	304
ITGA8	16	10
TBCA	503	536
KLHL18	118	129
TSPAN14	248	285
BGLAP	7	12
QRICH1	157	183
PNPLA4	32	36
C1RL	16	21
GLB1L3	17	24
ENSMFAG00000032101	59	44
C1orf53	7	10
ATG13	111	145
MSH3	62	83
FLYWCH2	348	344
RRBP1	324	337
LIN52	19	7
AVPI1	269	305
KIAA1586	29	27
HLA-DPA1	20	69
NDNF	8	9
TPRKB	166	171
SULF2	106	110
CLCN4	7	10
ABCC5	150	178
GYS1	31	28
CCDC181	18	21
VPS4B	591	621
MTMR4	73	55
IQCN	34	35
DPP7	373	458
TXNDC12	178	165
GCHFR	40	39
NT5DC2	34	39
ALDH1A1	9782	10459
ENSMFAG00000032324	507	605
PIN1	283	287
PCBP1	717	765
TBC1D16	53	67
ENSMFAG00000032293	48	50
ENSMFAG00000020399	42	52
CHCHD5	173	168
ARHGAP27	26	31
B4GALT3	110	101
MSL1	191	188
FRAT1	32	32
IRAK1	32	47
LRRN4CL	17	18
POLN	32	32
ZNF320	13	22
PANK2	183	171
CENPW	26	36
TBL2	73	78
TTYH1	183	189
PPP2R2D	224	237
TRMT5	41	35
RALGPS2	39	38
UBXN11	11	22
ARHGAP39	21	17
TMA7	621	595
ENSMFAG00000043281	98	113
MTMR3	187	180
ARHGAP18	84	105
ENSMFAG00000002713	12	16
ZNF133	44	50
FOXO1	106	127
DPM1	187	207
ENSMFAG00000032657	114	111
CASP7	239	262
TSPAN10	12	10
GRIN3A	12	7
POGLUT1	109	130
MTERF2	57	51
B3GALT6	32	34
MTPN	521	544
SEPTIN12	8	12
SPATA6	59	58
KCNJ15	106	100
CD320	40	51
SH2B2	13	7
BBS2	50	50
STXBP4	25	19
DHRS9	8	7
ATF3	4899	5215
ENSMFAG00000003722	0	7
ENSMFAG00000036865	85	80
ENSMFAG00000033008	33	37
ATP2A3	79	101
SHROOM1	3	4
RPL4	3781	3469
RWDD2A	14	6
ENSMFAG00000003380	0	7
NME6	147	124
TSC2	637	657
ENSMFAG00000045380	51	52
CIDEB	11	17
KRT32	87	83
ENSMFAG00000000314	0	6
NTRK2	471	468
SLC2A4RG	215	204
UBE2L6	52	44
STAT6	101	131
ENSMFAG00000030519	306	359
NFKBID	25	31
SORT1	69	73
PINX1	41	57
PRPS1	18	25
ENSMFAG00000025743	5	0
ENSMFAG00000023313	224	258
ENSMFAG00000037524	180	189
MREG	61	69
TMPRSS11E	56	65
ST3GAL5	26	41
ANAPC16	548	554
CYCS	1033	1108
RAB10	673	718
PPFIA2	10	15
RPA2	178	232
PPP6R3	270	333
PRKAG2	117	130
CCM2	127	118
CPT1B	5	12
SLC25A13	58	52
ENSMFAG00000042142	218	243
SLC24A5	33	55
CUX2	18	30
ATP2B4	255	240
VPS8	116	102
MOB3B	32	23
ENSMFAG00000044258	1029	970
SCMH1	71	65
ENSMFAG00000040129	5	4
ZNF487	42	33
MED28	72	96
ENSMFAG00000032127	7	0
TRAFD1	101	94
ENSMFAG00000017819	21	18
ATG10	87	70
SUOX	13	15
SMIM12	7	5
FAM83D	14	28
PIGK	157	156
C2orf69	52	58
TEAD2	14	9
ABTB1	52	63
DHODH	107	117
OXNAD1	58	58
ERCC2	46	57
SSRP1	256	229
ABCG1	152	148
SUSD1	37	33
DELE1	77	95
ENSMFAG00000042317	9	15
ITGAX	12	12
ENSMFAG00000034242	95	73
CEP250	61	75
APP	1248	1344
PCCB	60	77
ZNF559	60	55
CDKN2D	120	164
LYPLA2	178	209
RUNX2	39	45
EIF3C	534	559
C2CD2	59	57
RUSC1	114	134
LRRN2	6	11
ADCY7	58	63
ENSMFAG00000020574	29	29
BAIAP2	974	951
SGCB	52	59
ZDHHC1	44	48
CHST9	63	79
PALLD	41	41
MAGOHB	153	142
STK3	139	123
ENSMFAG00000047083	52	43
HSP90AB1	2474	2417
TMC8	0	5
ZNF354A	62	67
IL12RB2	6	5
ENSMFAG00000026214	0	37
C12orf4	30	27
ICA1	113	113
STXBP3	270	241
ALPL	0	3
P3H3	17	13
BCO2	30	14
ENSMFAG00000016080	23	23
SNRNP25	149	166
ENSMFAG00000030761	6	6
ENSMFAG00000017373	5	5
PSMB5	679	706
VGLL4	829	823
TAF1	193	210
EPHX2	160	157
TRAF1	13	21
SLPI	11	12
RC3H1	160	179
CDKN2AIP	258	262
RLN3	38	48
C1orf226	29	19
NOL4L	22	18
CIITA	0	11
KRT1	8	6
ZNF430	63	68
RACGAP1	10	10
UTP6	80	79
ENSMFAG00000000045	63	73
PLPP4	11	13
MMAA	12	15
ACHE	38	48
ADAMTS18	4	0
BTG1	1896	2069
CYSLTR1	5	0
L2HGDH	30	57
ZNF621	43	37
CD40	48	43
NHS	63	66
ENSMFAG00000046883	6	5
ASB7	39	45
TRIM65	52	84
UPP1	13	16
TRIM71	138	116
CCDC113	0	4
ZCCHC17	293	309
PTGDS	93	54
KEAP1	15	14
ENSMFAG00000012538	44	56
ACTL6A	243	175
BAIAP3	98	86
NDUFA7	747	815
CYP2B6	8	5
LAPTM4B	346	348
DUSP16	120	130
SHPRH	139	135
GRK7	5	10
SAP30L	149	168
KREMEN1	320	359
ENSMFAG00000033170	10	10
ZC3H13	363	338
ALOX12	16	20
ENSMFAG00000001146	946	1034
ENSMFAG00000034457	0	7
MRPL10	145	139
RABGAP1L	96	96
MAN2A1	69	85
FGFR1OP	40	35
UFSP1	61	46
RASGRP2	218	232
MT1X	7035	6837
CDK14	72	94
MAP9	54	56
ENSMFAG00000041441	43	44
TLE4	107	113
ENSMFAG00000000811	71	77
GCNT2	25	17
POLK	93	81
B3GNT9	12	0
ENSMFAG00000042745	12	16
RAD52	77	79
RGS2	323	274
KLHL17	36	40
SGO1	4	5
ENSMFAG00000004518	27	27
RAB30	20	13
TWNK	39	42
KDM4B	119	124
PFKFB2	37	32
LMNTD2	11	17
CLK1	852	924
SCN8A	6	0
H1-0	47	46
B3GLCT	32	29
PRRC2C	803	705
TF	14	16
KANSL3	120	108
SKI	11	8
COL14A1	5	0
SRC	69	72
ZNF684	26	28
NFIL3	199	207
MOAP1	107	97
ENSMFAG00000046245	889	954
FAM220A	41	45
ACBD5	155	183
RPL35	2439	2390
TOR1B	26	26
IL34	53	50
PDCD4	1392	1608
MRPS23	280	330
NEDD4	85	80
LRRC8A	172	172
DENND4B	64	60
DCUN1D3	75	76
QDPR	450	527
KIF2C	7	14
EMP3	117	121
NDFIP2	756	779
NOL9	70	78
YIPF1	184	187
PALMD	92	132
CARF	53	77
LMNB2	15	20
NELL1	51	33
TOP2A	45	83
ZNF558	70	63
ARMS2	7	0
ZBTB8OS	133	144
ENSMFAG00000042734	16	12
NDUFAF4	158	166
PSMB6	907	1003
ENSMFAG00000037584	172	180
ENSMFAG00000041463	167	175
THUMPD1	295	313
PEX2	121	110
DPP9	14	12
ENSMFAG00000026637	104	110
SLC38A11	44	33
WDR73	53	59
RNF215	18	10
TNNI2	263	344
IL23A	10	22
TMEM39B	57	56
VSIR	420	470
C2CD3	68	65
MZT1	155	194
PGAM1	1157	1239
SF3B5	494	549
CDYL2	0	4
OPN5	5	0
TSEN34	345	330
CORO1B	284	236
TMEM26	8	5
TTC17	229	223
SCML2	15	13
CAND1	336	400
ENSMFAG00000001341	4	0
ENSMFAG00000026375	32	23
STRN3	405	426
TIPARP	733	764
KRT23	104	131
HOMER1	68	72
TBC1D5	122	136
ENSMFAG00000002120	155	151
CYBA	500	517
SNRPN	321	329
HSD17B7	27	24
RSBN1L	226	233
DENND1A	18	25
RDH10	208	226
MED20	64	96
SCAI	14	12
ZCCHC4	21	26
DNAJC28	19	14
CYYR1	18	11
UBE2Z	28	37
RLIM	50	51
ENSMFAG00000037064	100	100
MYO1C	139	111
ALDH1A3	92	135
SPDL1	20	21
FBXO41	0	6
CLCN3	312	319
EPB41L1	206	228
ENSMFAG00000003157	19	25
NAP1L4	625	709
RTCA	222	253
ENSMFAG00000002981	33	17
ENSMFAG00000036388	1624	1540
ENSMFAG00000002373	793	825
ZSWIM9	43	40
PCNA	473	504
ATG14	59	59
GRHL2	253	266
ZSCAN9	16	24
GPRC5A	77	66
ODF2	43	43
FNDC3A	181	146
CCDC57	15	25
KBTBD7	35	35
ENSMFAG00000023402	32	36
ENSMFAG00000043756	16	11
ENSMFAG00000033349	157	225
PCCA	77	80
ARHGAP44	24	27
YIF1A	330	376
MT1F	5	7
BMF	12	23
ENSMFAG00000042444	117	139
MYO9B	65	78
KREMEN2	5	0
TNFRSF10B	31	40
DCTD	105	153
SLC27A5	94	90
DHX38	97	115
TMEM242	151	167
ATP6AP1L	32	33
ENSMFAG00000009381	21	34
NEPRO	43	46
GIGYF2	257	254
ZNF770	55	40
ENSMFAG00000033470	32	21
DHRS7	267	281
FABP7	16	32
LSP1	58	61
SMC6	402	393
RMI1	15	15
EMB	242	246
ENSMFAG00000041417	136	185
NARF	78	82
CNBP	1598	1724
HSD17B6	50	54
OBSCN	83	91
SLC2A10	27	21
RB1CC1	538	537
DMD	28	26
ENSMFAG00000036893	44	34
DBR1	63	83
DNAJB2	208	207
FKBP9	202	172
MAOA	36	49
NDUFA1	1022	989
BTBD2	115	125
ENSMFAG00000044454	842	951
ENSMFAG00000034699	221	291
GDAP1	34	52
ENSMFAG00000032070	230	208
ARID2	137	141
IRX3	70	78
MARS2	5	5
DOCK11	0	10
ENSMFAG00000034656	551	580
DEPDC1	0	12
AK3	532	563
TLN1	220	240
CHD8	142	133
ROBO1	83	72
NT5M	34	26
SARNP	346	346
ACPP	74	96
PAPSS1	134	155
ELOB	1049	1068
NSUN6	143	190
GNPDA1	92	76
ENSMFAG00000043692	33	34
ZNF266	15	21
TOR2A	47	45
CAPZA2	503	515
MROH1	101	125
PHC2	172	196
SOCS1	252	257
HERC4	175	212
ENSMFAG00000046577	29	25
SLC10A3	107	104
PAFAH1B3	342	372
GID8	122	130
TGFBR2	85	73
GRB10	6	7
C6orf120	61	85
ENSMFAG00000030421	645	724
TBC1D32	65	61
CETN3	111	163
RBSN	96	90
ENSMFAG00000044069	20	18
ZNF696	18	32
CDC37L1	175	178
SYS1	105	90
SCN2B	8	9
ZNF598	99	80
SYVN1	117	142
ACP2	81	93
CASP10	14	20
DNAJA2	391	409
XRCC1	10	12
SGMS2	17	21
PUS7	91	80
WASHC5	91	128
ENSMFAG00000039602	7	7
CANT1	57	53
ENSMFAG00000044304	66	74
WDR74	217	239
ZNF586	61	46
ENSMFAG00000031431	0	9
GTF2F2	192	197
CYB5R3	202	246
FAM228A	7	9
ENSMFAG00000034527	4	9
ENSMFAG00000016634	27	16
CELSR2	166	180
AIFM1	128	122
LRCH3	80	76
TMCO4	53	53
DAGLA	7	8
GAS1	67	79
RABGAP1	359	347
TMCC2	11	17
SPATA6L	12	6
SCOC	510	528
SUMO1	778	847
SFRP1	15	13
ZFP69	30	33
GNAI2	501	493
RNASEL	50	73
ENSMFAG00000033691	900	910
ABCA5	234	228
RPS21	2135	2028
EFNB3	0	6
PPIC	121	111
MAP3K7	70	85
ENSMFAG00000046672	11	12
CLEC20A	22	18
RDH12	23	22
REEP6	42	35
ENSMFAG00000037250	2750	2425
ENSMFAG00000029793	285	355
ENSMFAG00000003858	3316	2897
CAVIN3	36	36
GMEB1	68	57
ZBTB16	42	31
ARMC9	30	44
DENND4A	377	428
PSMB1	497	568
KRT12	54983	61595
PSMD1	270	305
MED30	212	242
ARHGDIB	214	262
FER	66	62
RNF149	313	326
PI4K2A	133	152
ENSMFAG00000001777	71	74
SHQ1	40	37
PHF1	185	169
ENSMFAG00000030791	0	3
SLC22A23	32	32
S100A4	29583	32634
TPK1	5	3
ANLN	20	49
L3HYPDH	10	9
KIF14	24	21
GJB2	1054	1019
RASSF3	68	80
CBFA2T2	55	43
ABCB10	94	74
KYAT3	176	204
SEC14L1	128	113
SNRPD3	771	738
OGFOD3	124	107
STON2	336	329
LRP2	0	6
TMEM167A	264	263
WWP2	60	89
AAMP	517	510
ENSMFAG00000003395	144	162
TEAD4	0	6
FBXO15	6	13
ENSMFAG00000044084	123	124
HSDL1	29	36
MED4	267	256
RPL10A	3210	3586
ENSMFAG00000029743	41	52
SQSTM1	2472	2423
TOP1	784	832
ENSMFAG00000012407	11	4
LRRC14	20	29
RTCB	455	439
PACRGL	72	94
RAP2C	44	50
ENSMFAG00000006585	34	35
REPS1	257	269
EXO1	6	0
TNIK	72	63
KATNA1	114	138
ID1	3574	4067
CRYGS	0	8
VPS9D1	65	79
ENSMFAG00000038518	370	428
PRADC1	143	163
ATP5IF1	1676	1717
DLG5	207	231
VEZT	97	100
ATF7IP2	135	138
LGALS4	60	64
PDCD5	433	465
ADCY8	5	0
PDE9A	30	12
RELL2	12	17
RAD51C	52	90
ETFRF1	116	128
ENSMFAG00000045172	169	157
TSPAN31	70	114
CDK10	108	108
PYURF	613	602
UBE4B	258	293
IL17RC	12	10
TYRO3	38	66
TMUB1	125	145
PHGDH	150	171
PAXX	275	329
DNASE1L1	59	47
PSMB8	227	278
TMCC3	21	16
TRIO	142	137
ENSMFAG00000031092	20	24
ICAM4	6	12
LEPROTL1	154	166
BCAP29	174	179
NGDN	129	132
RPP30	100	128
ZNF563	16	21
TMEM144	132	156
SCGB1D4	16	19
EPS8L2	446	508
SALL2	0	5
WDR35	20	19
REM2	18	15
ENSMFAG00000007994	5	13
ECT2	20	35
NIBAN1	30	34
STXBP1	55	45
RMDN2	42	64
ENSMFAG00000038502	45	39
WDR59	74	81
RNF145	417	424
CACNB1	12	7
CCT8	468	482
TBX10	0	5
ENSMFAG00000038147	163	176
SERINC3	449	461
PGS1	117	112
KIAA0895L	73	76
ENSMFAG00000034458	70	64
MCRIP2	75	78
CYGB	12	8
C6orf132	257	281
SMPDL3A	117	131
ENSMFAG00000004725	43	35
TRAM1L1	5	0
C19orf47	39	38
ENSMFAG00000032800	1914	2032
DHX57	45	37
DLL3	7	3
PIAS2	72	70
ZNF92	57	55
FAM174C	296	301
ARHGAP4	6	12
SMU1	167	144
RUFY3	240	243
ENSMFAG00000033055	1515	1351
MIS18BP1	52	43
PDPK1	110	126
SOD1	1087	1167
ENSMFAG00000038669	103	108
ENSMFAG00000037251	86	101
GRAP2	10	8
AGMAT	7	11
ABITRAM	88	81
TAP1	134	171
DPEP3	5	16
HBEGF	352	390
KLHL2	59	63
GGH	62	81
ENSMFAG00000046655	5	6
FUT8	24	23
CDKN1A	675	727
ENSMFAG00000024295	47	33
C14orf119	137	140
CDC123	232	256
WDR6	176	168
HSPB8	302	359
GTF3C5	42	52
FAM219B	47	46
C11orf52	55	69
MKI67	17	47
NDUFV3	205	248
ELF4	65	78
S100A9	421	513
CHMP2A	907	941
PPP1R36	47	40
NYAP1	5	0
C6orf89	72	87
ENSMFAG00000024346	196	180
DDX21	231	202
NR1H3	4	0
PSMB4	423	465
NAB2	42	42
NF2	105	96
CTDSPL	186	209
MICOS10	996	1047
PNKP	101	139
ENSMFAG00000036485	106	95
UTP3	86	83
ENSMFAG00000001847	61	67
PDSS2	23	31
PEX10	112	122
NMI	112	147
STRN	138	133
HEYL	84	101
KIAA0556	37	42
SAPCD1	4	0
PLEKHH3	434	459
TMPO	60	75
ING1	127	147
HERC1	282	287
TBC1D14	226	286
DCST1	9	25
ENSMFAG00000030390	47	41
COL24A1	24	18
DEPDC7	6	0
ENSMFAG00000044035	6	7
SBF2	81	84
CDC6	19	18
ENSMFAG00000002907	11	7
EXOC3L4	6	4
MLLT3	26	17
STMP1	473	498
ENSMFAG00000041175	9	8
ENSMFAG00000041890	4	4
AASS	65	76
CKS1B	458	522
LBH	353	417
ENSMFAG00000025723	371	356
CEP104	199	194
HES2	206	227
ENSMFAG00000004020	474	478
ZMYND12	17	25
STKLD1	16	6
HOXD1	13	8
MARCHF3	10	16
ZNF219	100	130
ENSMFAG00000028356	44	39
RAD18	19	19
TCERG1	209	208
FANCL	30	28
FAM189A2	19	17
IGFBP2	9506	8544
EWSR1	609	625
FAM83E	5	14
UBR2	248	202
ZMYND10	0	4
RPS6KA2	20	24
ENSMFAG00000037502	98	104
STRIP1	91	90
HECW1	5	11
ATL1	9	11
PI4KA	79	92
NIBAN3	16	10
SERPINB10	8	7
KIAA0319L	116	117
CLOCK	45	58
ENSMFAG00000028411	8	0
MYB	9	7
SMIM14	304	293
STAM	84	112
ENSMFAG00000010713	9	9
ENSMFAG00000003005	5	0
AHCTF1	258	286
DHX37	34	50
C8B	5	5
MRPL16	187	195
SCML1	42	57
FOXRED1	228	215
CPNE3	305	331
ENSMFAG00000036411	1720	1745
CASP6	317	364
GRIN1	11	16
ENSMFAG00000034614	0	4
PDHB	275	308
CTSB	599	618
CNTN4	175	161
CLCN6	52	79
ENSMFAG00000042447	26	15
GTF3A	422	478
PRDX3	238	287
SEC13	137	143
GBE1	83	80
CTDSPL2	133	155
RARA	77	69
IL18BP	8	26
PDE4B	0	9
DNM3	5	13
RUVBL1	172	188
MTDH	506	514
RCC1L	172	186
KIF5C	6	0
BCL11A	275	246
OTUB1	241	294
SUMF2	89	95
ZNF197	51	51
IRX2	85	110
HELZ	157	165
SYTL3	93	88
ADAR	294	284
ENSMFAG00000034637	17	17
NDUFS6	546	514
LIMCH1	15	14
PPIP5K1	21	44
TEFM	40	31
DGAT1	61	60
NDUFAB1	812	785
MAVS	42	40
LIN54	56	69
JMJD7	22	27
CTDSP1	151	175
TRADD	205	253
PACC1	12	12
CEP162	144	130
PACSIN2	165	173
ENSMFAG00000039020	15	17
CIAO2B	333	350
TYK2	66	84
KRTCAP2	657	647
MVK	215	244
CBLC	121	122
ENSMFAG00000034113	7	12
GAPVD1	231	236
TRIM62	141	185
TCTA	87	83
ENSMFAG00000001294	11	0
VIM	226	309
ST6GALNAC1	0	6
WDTC1	118	141
CCSAP	33	46
TIPRL	184	227
ADAP1	77	78
PDIA6	462	509
MRTFB	43	43
ENSMFAG00000013044	24	27
CFAP300	0	5
ENSMFAG00000039064	4769	4860
ICAM3	40	48
HAUS8	39	36
PIR	179	200
FAM171A1	69	77
SLC17A5	125	156
TSSK4	14	9
UGGT1	92	89
STK10	13	5
ENSMFAG00000005400	11	18
UBE2Q2	1993	2161
RNF4	42	29
GPR137B	60	88
GAS6	473	394
PDXDC1	159	198
SGPP1	33	33
SIVA1	134	127
SEMA4A	614	645
PSENEN	387	415
RIMBP2	7	11
MCM10	11	9
TRPV2	7	8
CCDC130	101	99
ANKRD62	0	4
SRP68	307	344
TMEM106A	27	33
ENSMFAG00000039783	418	423
DCAF15	92	116
CPNE4	61	58
STMN1	274	376
SOGA1	340	367
PEX13	105	109
NT5DC1	197	200
MRPS18B	249	206
PRDM1	5	11
DPM2	186	204
SRBD1	51	48
MED8	173	193
ARAP2	288	307
ENPP4	16	15
RARS2	62	70
MSRB3	5	0
KIAA0319	8	5
NREP	25	23
MYO15B	24	26
ENSMFAG00000042074	6	7
PDGFA	94	83
MROH6	76	103
C3orf20	12	13
ENSMFAG00000040310	0	7
TMEM198	7	11
ZNF214	13	17
CHD7	136	123
SLC16A5	51	46
ENSMFAG00000034515	22	24
ATP5F1E	1552	1456
BCL10	273	270
OSMR	23	17
SLC12A9	70	87
KLHL33	4	5
COA6	137	176
NOP16	162	153
TBCK	57	73
ENSMFAG00000039896	74	58
LMAN2L	38	37
TBC1D1	30	34
OST4	786	817
ZSCAN30	12	13
ENSMFAG00000047015	94	85
RPS20	4071	3710
SOSTDC1	112	119
SLC1A5	21	13
M6PR	275	277
CCDC122	11	15
MSMO1	208	183
PFKP	82	92
FBXL15	104	98
ENSMFAG00000035400	95	105
SLC7A5	744	818
CTIF	21	29
CCDC68	8	0
LIMD2	35	51
ENSMFAG00000037325	657	738
SPR	52	44
CHIC2	230	227
DHDH	30	23
UBE3C	233	251
DCAF7	96	104
PON3	16	21
PTPRC	0	5
PABPC1	3013	3080
BICRA	39	40
CCDC58	71	75
RAMP2	8	17
CEP135	19	15
NECTIN2	124	130
SFR1	53	41
ATP1B3	1880	2079
PTPN9	42	44
ITGB5	371	358
CDCP1	207	192
ATF6B	140	169
FBXL4	36	51
ENSMFAG00000038471	270	316
TRPT1	34	59
PDCD7	249	228
ENSMFAG00000015746	497	375
EDN1	5	11
BPTF	584	566
PLGRKT	581	615
ZNF160	83	63
ENSMFAG00000026975	6	7
GNRH1	39	52
RSPRY1	101	104
GFRA3	10	11
ENSMFAG00000042918	424	431
PYROXD1	47	55
EREG	0	5
ZNF564	20	28
REX1BD	427	483
AQP4	13	15
LAMTOR1	567	595
CLGN	6	0
TMEM254	93	118
GRWD1	26	29
NPNT	9	12
PENK	496	424
PPM1F	26	38
KBTBD11	0	5
GTF2B	384	430
OTUD4	262	233
DDHD2	93	71
ENSMFAG00000003190	38	39
NHEJ1	15	18
ZBTB45	13	20
CYP4X1	8	7
DESI1	105	109
HAUS2	118	112
VPS37B	113	131
TYROBP	0	17
ANK3	263	284
ENSMFAG00000043869	13	11
ENSMFAG00000040177	65	41
SFT2D1	336	312
ENSMFAG00000042180	11	5
ENSMFAG00000000296	10	17
ENSMFAG00000002682	0	2
DDHD1	66	64
WDCP	19	26
ENSMFAG00000033200	110	107
HLF	1031	1138
CRTC1	93	76
FAM126A	9	8
BCCIP	263	284
SAMD5	5	12
CEP170	138	130
SH3PXD2B	96	127
SUGP1	62	81
PF4V1	0	3
JAK1	456	454
FASTK	175	196
FPGS	19	49
HSPA4L	357	404
SYT3	15	9
KLHL24	69	79
CA11	102	90
DYNC1I2	280	282
CAP1	531	560
KLHL28	144	138
RHOT2	160	180
ENSMFAG00000046755	0	6
ENSMFAG00000037864	142	156
FCRL6	7	6
SPAST	112	109
LONP1	159	183
ENSMFAG00000031950	595	616
TTC23	51	54
MAD2L1BP	79	91
DAP3	212	210
ENSMFAG00000042202	34	40
ENSMFAG00000037923	11381	10674
ZNF681	10	7
ENSMFAG00000040254	14	14
ZNF580	67	81
THOC6	234	230
NUAK1	35	32
ENSMFAG00000044868	0	4
EDNRA	5	12
CLIC4	41	55
FST	10	12
PPP2R5B	160	150
CIP2A	31	28
AKR1B1	128	117
SCAMP2	150	166
ALKBH4	32	46
TMEM154	13	9
NUDT8	208	250
PPP4R3B	239	291
MRPL48	111	116
TRIR	1054	1167
ENSMFAG00000042514	181	199
ENSMFAG00000032419	21	13
HACL1	127	126
ATXN2L	154	190
IGF2BP2	30	41
NAPA	597	546
BPGM	60	61
ENSMFAG00000036580	18	26
CLDN2	0	3
ENSMFAG00000017855	7	5
HIC2	24	40
DIPK2A	168	173
ZNF557	17	20
SEC62	505	533
ENSMFAG00000002843	110	102
CCDC112	88	99
TMEM63B	153	168
SNAPC4	40	32
ZNF358	76	73
NR2F6	278	292
BGN	28	13
NT5C	325	349
ENSMFAG00000031244	44	36
SPON1	5	4
MANF	439	514
BCL3	142	158
SRSF5	956	1029
KLF10	1009	1040
VSIG8	48	64
ENSMFAG00000033225	90	83
TNRC18	161	164
YPEL	1446	1539
MED31	213	256
SDR9C7	3	0
ENSMFAG00000036956	10	11
LRATD1	217	266
USP47	484	514
ENSMFAG00000008386	8	5
SPSB1	34	35
DNAJB6	548	612
ANKZF1	251	249
UCHL5	297	344
SAXO1	0	7
CPVL	21	45
ENSMFAG00000033226	8	7
ORAI2	47	58
ENSMFAG00000041375	0	3
CDCA2	20	27
ZNF507	81	98
RAC3	63	61
ACAA1	167	192
EXOSC5	165	172
DMTF1	132	114
ELP5	95	128
EYA2	94	102
DPRX	76	104
LYNX1	19	18
LIPH	17	23
TEX49	25	34
[truncated: 11,664 more rows]

## Sheet: Cell Barcode Annotation
Associate to Figure 3d-e, Figure 4d and Supplementary Figure 11c-d		HIT-scISOseq s1 cell-barcode	CellType		HIT-scISOseq s2 cell-barcode	CellType		NGS s1 cell-barcode	CellType		NGS s2 cell-barcode	CellType
		ATCACAGGTCAGATTC-1	L		CATGCCTTCTTGGTCC-1	B		AAACCCACACGTTGGC-1	D		AAACCCACACAAATGA-1	L
		AAGTCGTTCATTTCGT-1	Cj		ATGAGTCCAATTGAAG-1	D		AAACGAACACGCTATA-1	B		AAACCCAGTGACGCCT-1	L
		ACTTATCAGACTTAAG-1	Cj		ACAACCAAGAATCGAT-1	D		AAACGAATCCTCACGT-1	D		AAACGAACACATTCGA-1	D
		AGGGTTTGTCCACATA-1	L		CGGGTGTCATGCAGCC-1	Undefined		AAACGCTAGTTGCTCA-1	Undefined		AAACGCTCAATGTTGC-1	L
		GGTAGAGTCCTGATAG-1	Cj		AGAGAGCTCTCAAAGC-1	D		AAAGGATTCCAAGCTA-1	D		AAAGAACAGGATTCAA-1	L
		GTGTGGCGTTCGGCCA-1	D		GCGGAAAGTATACAGA-1	D		AAAGGGCCATCTAGAC-1	Undefined		AAAGGATAGAGGTCGT-1	D
		AGGTAGGTCTCGAACA-1	B		GAGAAATGTACAAGTA-1	B		AAAGGGCGTATTCCGA-1	D		AAAGGATCACTGTCCT-1	L
		GTGCAGCAGTAGTCTC-1	Undefined		ACTGATGAGGGTTAGC-1	B		AAAGGGCTCACGGGAA-1	D		AAAGGATCAGAGTGAC-1	L
		TGATCAGAGGGTACGT-1	B		TCTACCGAGATCGCTT-1	D		AAAGTGAAGAACCCGA-1	L		AAAGGATGTAGGGTAC-1	D
		CATAAGCGTGGTTTGT-1	L		TGCTCCACAACCAGAG-1	Undefined		AAAGTGACAGTCGCAC-1	Cj		AAAGGGCGTGGCGTAA-1	L
		TCCTCCCCAGTTTCGA-1	D		TTCCACGTCACTGCTC-1	D		AAATGGACAGCACAAG-1	D		AAAGTCCAGCTTAGTC-1	D
		CGTGCTTTCGGAACTT-1	L		GCGAGAAGTACGACAG-1	D		AACAAAGCAGCCGGTT-1	L		AAAGTCCCACTTGGCG-1	Undefined
		GCGATCGAGTTCATCG-1	L		TATGTTCAGCGAGAAA-1	D		AACAACCGTAACAGGC-1	Undefined		AAAGTCCCATCCGGTG-1	D
		GATGAGGCATATAGCC-1	D		TGCATGAAGAGCATAT-1	Cj		AACAAGATCAAGCCAT-1	L		AAATGGAGTCTCTCCA-1	Undefined
		TAATCTCAGCAGGTCA-1	Cj		GGGACAAGTAAGTTAG-1	Undefined		AACACACAGACCAACG-1	L		AAATGGATCCGTGGCA-1	D
		CAGCCAGCAAGTGCAG-1	Undefined		ATACCTTAGAACAGGA-1	L		AACACACTCAGACAAA-1	L		AAATGGATCTAGCAAC-1	Undefined
		TCATATCGTGTCCAAT-1	D		CGGACACCATAAGATG-1	B		AACAGGGAGTTGGAAT-1	L		AACAAAGTCAAGCTGT-1	Cj
		TCCACGTGTGTTAACC-1	D		TCCACGTCAATTGCGT-1	D		AACAGGGGTTCCACAA-1	L		AACAACCAGGAGCAAA-1	B
		TTCCACGTCCTCTGCA-1	Cj		ATCCTATTCCCTGTTG-1	L		AACCAACAGTACTGTC-1	L		AACAACCTCTGGAAGG-1	L
		AAGCGAGTCAACACCA-1	Cj		TCGTAGAGTCAGGAGT-1	L		AACCAACAGTAGCATA-1	L		AACACACTCCGATTAG-1	Undefined
		TTTGTTGGTAGCTCGC-1	D		TGATCTTTCGTCGACG-1	Undefined		AACCAACCACAAGGTG-1	B		AACAGGGCATGGCCCA-1	L
		AGTACTGAGCAGGGAG-1	L		AATTCCTGTCATCGGC-1	B		AACCAACCACACACGC-1	Undefined		AACAGGGGTAGTATAG-1	B
		TCCAGAATCGGATAAA-1	D		CTTCGGTGTCACGCTG-1	D		AACCAACGTAACCCTA-1	B		AACAGGGGTATCGCTA-1	D
		ATTATCCTCACCTGTC-1	D		GTCGCGAAGCCTCTCT-1	L		AACCAACGTCAAAGCG-1	D		AACCAACAGATAACGT-1	L
		GCAGCCACAATGTGGG-1	D		ACGTCCTGTCGAGCAA-1	L		AACCACAAGCGTTGTT-1	Undefined		AACCACAGTTACGTAC-1	Cj
		GGTGTCGCAAAGCTCT-1	L		TCATTCAGTATGGTAA-1	D		AACCACATCAGGACAG-1	B		AACCATGTCTCGCGTT-1	Cj
		ACCATTTCAGCATCTA-1	B		GAGTTTGCAGAGAATT-1	L		AACCATGCAGCACACC-1	Cj		AACCCAACACGTACAT-1	L
		CATGAGTCACACCTTC-1	Undefined		TTCTTCCAGATACATG-1	Cj		AACCATGCAGCGGTCT-1	B		AACCCAATCCATTCAT-1	Undefined
		CTCAGAAAGAAATTCG-1	L		CCCTTAGTCATCTGTT-1	B		AACCATGCATGAAAGT-1	L		AACCTTTAGGAGGCAG-1	D
		GCTGGGTAGTCAGCGA-1	Undefined		CTCAGTCAGAACTTCC-1	Undefined		AACCCAACAGCTGTTA-1	Undefined		AACGAAACAACGGGTA-1	L
		TGCAGATAGCCTCAGC-1	D		CAGCCAGGTGTTCCTC-1	L		AACCCAAGTATACCCA-1	B		AACTTCTGTCGATTCA-1	D
		TGTTTGTAGTGGTTAA-1	D		GCACGTGAGATTTGCC-1	B		AACCTGAAGACTCAAA-1	L		AACTTCTTCGGCGATC-1	Undefined
		CCTAAGAGTCTACGTA-1	D		TAGGTACTCTCTGACC-1	L		AACCTGACACGCCACA-1	L		AACTTCTTCTTCGTGC-1	D
		CGTTGGGCAAATAAGC-1	D		TTGCTGCAGCACAAAT-1	B		AACCTGACATCTCATT-1	B		AAGACAAAGGAATTAC-1	L
		CCTTGTGCAAGGCTTT-1	L		AAGATAGTCTCTGAGA-1	L		AACCTGAGTAGGTTTC-1	L		AAGACAAGTGAATGAT-1	L
		GCCAGTGGTAGGTACG-1	D		AGGTGTTTCTAGTGAC-1	Cj		AACCTGATCCATTGCC-1	D		AAGACTCTCGCTACAA-1	L
		AGACTCACACGTACAT-1	L		GATTCTTTCGGCCAAC-1	L		AACCTTTTCCGCACTT-1	B		AAGATAGTCTCTGAGA-1	L
		CATCGGGCAAGTGGAC-1	D		TACTTACTCAAATAGG-1	L		AACGAAACATTAGGAA-1	D		AAGCATCCACCCTGTT-1	Cj
		CCGGTGATCTTCGACC-1	D		GGGCTACTCTCATTAC-1	B		AACGAAATCACGAGGA-1	L		AAGCCATAGCAGTCTT-1	L
		CATCGGGGTCCTTGTC-1	L		GACGTTACATCTCCCA-1	L		AACGTCAAGATGCCGA-1	D		AAGCCATGTCCGACGT-1	L
		ACTGTGATCACTGCTC-1	D		GGAGATGCAAGCGAGT-1	Undefined		AACGTCAAGTCCCTAA-1	D		AAGCCATGTTCAAGTC-1	D
		ATTATCCGTGTGTCCG-1	D		AGGAATACAGCATTGT-1	L		AACGTCATCTGTTCAT-1	B		AAGCGAGAGGGCAGAG-1	D
		ATACCTTGTAGAGCTG-1	L		TAAGCGTGTCTTTCAT-1	L		AACTTCTTCATCACAG-1	L		AAGCGTTAGCCTGGAA-1	Undefined
		TTTCATGGTACCGGAA-1	L		GAACGTTAGTAAACGT-1	B		AAGAACAGTACCCGAC-1	D		AAGGAATCAATCGAAA-1	D
		TCCATGCTCGGTCGAC-1	L		GTGCTTCTCGAGTGAG-1	D		AAGAACAGTGCCTAAT-1	B		AAGGAATTCGGACTGC-1	L
		CTTTCGGTCATGGGAG-1	L		GAACTGTAGAATCGAT-1	B		AAGACAAAGAAACCAT-1	Cj		AAGGTAAGTGCCGTAC-1	L
		GGTGTTACAGCTCATA-1	D		GAAACCTCAGCCCACA-1	L		AAGACAACAACAAGAT-1	L		AAGGTAATCTGCGGCA-1	D
		TACGCTCGTAGCACAG-1	D		ATTACCTTCGCTGTTC-1	L		AAGACTCAGCACACCC-1	L		AAGTACCAGGTCGTAG-1	Undefined
		TGCAGTATCTCGACGG-1	D		GATCACACACCATTCC-1	L		AAGACTCAGCTGAAGC-1	L		AAGTACCCATGCCATA-1	D
		ACTTTCATCTTACTGT-1	D		GAGTCATCAAGACGGT-1	Cj		AAGACTCCAATCTCTT-1	L		AAGTACCGTCTTGGTA-1	D
		TAAGCGTAGTAAGAGG-1	B		GCTACAACAGACAAAT-1	L		AAGACTCGTAGACTGG-1	L		AAGTACCGTTATTCTC-1	Cj
		GTCCTCAAGTCCTGTA-1	Undefined		GCTCAAACAAGCGAGT-1	D		AAGATAGGTCCGAAAG-1	Undefined		AAGTACCTCGAGAATA-1	L
		GCACATACAATAACGA-1	L		GTTTGGAAGGAGGTTC-1	D		AAGATAGGTGGCCCAT-1	D		AAGTCGTAGTCCTGCG-1	Undefined
		ACCTACCGTTCTATCT-1	L		TGGAGAGGTGTTAAAG-1	D		AAGCCATGTAGGCTGA-1	Undefined		AAGTTCGAGAGAACCC-1	B
		TACGGTACATCGATAC-1	Cj		GAGACTTCAGGTACGA-1	D		AAGCCATGTGTTGACT-1	L		AAGTTCGTCGCAGTCG-1	L
		CGAGGAACACCCTAGG-1	D		CTGGTCTTCCCATTTA-1	L		AAGCCATTCGGCATTA-1	L		AATAGAGAGTATAGGT-1	L
		AGGTTACTCAGCTTGA-1	L		TCGATTTTCTTAGCCC-1	D		AAGCGAGCATGGATCT-1	D		AATAGAGCAATGAGCG-1	D
		AATCGTGGTGGAAGTC-1	L		TTTACGTAGCCTATTG-1	L		AAGCGAGTCAACACCA-1	Cj		AATAGAGCAGCATCTA-1	L
		GACTATGGTACAGCGA-1	L		GGCGTCAGTGACATCT-1	D		AAGCGTTAGCTAGAAT-1	Undefined		AATCACGAGATAACAC-1	D
		TGATCTTAGTAATACG-1	Undefined		CATTCATCATCGGAGA-1	L		AAGCGTTAGTCAGAGC-1	Cj		AATCACGAGCGTATGG-1	D
		GTAAGTCGTGTTAGCT-1	D		TGTCCACAGTTCCGTA-1	Cj		AAGCGTTCAGCTGCCA-1	B		AATCACGTCTCACCCA-1	L
		CGAGTGCGTCTTCCGT-1	B		TAGGTACAGATGAACT-1	B		AAGCGTTTCCAGGACC-1	L		AATCGTGGTACGGATG-1	Cj
		TTCCTTCTCAACCCGG-1	Cj		TTCCGGTAGAGTACCG-1	D		AAGGAATCACTAGAGG-1	L		AATGAAGGTCTTACAG-1	Undefined
		TGGGAGACATATGAAG-1	L		AGATAGACAAACCGGA-1	Cj		AAGGTAACAGACTCTA-1	L		AATGAAGTCAAAGGAT-1	D
		CTTCTAATCATAAGGA-1	B		CTGTATTGTGTCTTCC-1	B		AAGTACCAGGTGATAT-1	B		AATGACCAGACTTCCA-1	Undefined
		TCGGGACCACGACGCT-1	L		GTCCTCATCCAGGACC-1	D		AAGTCGTCATGAGAAT-1	L		AATGCCAAGAGCCGTA-1	L
		GTTCTATAGGACTAAT-1	D		ATGTCCCGTTACGATC-1	L		AAGTCGTTCATTTCGT-1	Cj		AATGCCAAGCCTGTCG-1	D
		TAGCACAAGGACGCTA-1	L		TCTCACGTCAGTGCGC-1	L		AAGTGAATCCGTGCGA-1	D		AATGGAATCAATCTTC-1	L
		AAGTTCGGTAAGACCG-1	D		AGAGCAGGTGTAGGAC-1	D		AAGTTCGAGTACCATC-1	Undefined		AATGGAATCTTCGTGC-1	Undefined
		TTGTTCAGTTCGGCCA-1	L		AGTAACCAGCTCCACG-1	Undefined		AAGTTCGGTAAGACCG-1	D		AATGGCTCAATCAGCT-1	L
		CGTGTCTGTCACCGAC-1	Undefined		GTACAACTCGTCCTTG-1	Undefined		AAGTTCGTCGTCGGGT-1	Undefined		AATGGCTGTGACTCGC-1	D
		CAGCACGAGGTAGACC-1	Undefined		TGCCGAGCATTGGCAT-1	L		AATCGACAGACACACG-1	Undefined		AATTCCTAGCCTTTCC-1	Cj
		ACGTAACAGTCCTGCG-1	L		ACAGCCGTCTCCGAGG-1	B		AATCGACCAAGCTCTA-1	L		AATTCCTCAGAATCGG-1	L
		TTCGCTGAGCTGCCTG-1	L		CCGCAAGCAATGAAAC-1	Undefined		AATCGACTCTCCGAAA-1	L		AATTCCTCAGACAAAT-1	Cj
		TGAATCGGTACGGATG-1	Cj		AGTCACAAGCCTCGTG-1	D		AATCGTGAGAGTCAGC-1	Undefined		AATTCCTGTCATCGGC-1	B
		ATCAGGTTCTCGGGAC-1	Cj		TCCAGAATCGTGCGAC-1	D		AATCGTGGTGGAACCA-1	Undefined		AATTCCTGTCCTATAG-1	Undefined
		TCTACATGTTTGGAAA-1	D		GTCAAACAGACGCAGT-1	D		AATCGTGGTGGAAGTC-1	L		AATTTCCGTACGTGAG-1	D
		TCTTTGACAGTTGTCA-1	L		TGCGATACACCTCGTT-1	Cj		AATGAAGGTTCGTTCC-1	L		AATTTCCTCCGCACTT-1	B
		AAGTCGTCATGAGAAT-1	L		ACGATCAAGACATACA-1	Cj		AATGACCAGACTTCCA-1	Undefined		ACAAAGAAGGGCTGAT-1	Cj
		ACCAACAGTGGTCTCG-1	D		CTCAGTCTCAATGCAC-1	D		AATGACCGTTACAGCT-1	L		ACAAAGAGTATCATGC-1	L
		TTCAGGACATCCTTCG-1	D		TTCTGTAAGGTTGGTG-1	Undefined		AATGACCTCTAAACGC-1	L		ACAACCAAGAATCGAT-1	D
		CTTACCGTCTACCAGA-1	D		CACGTGGCACAAGCTT-1	D		AATGCCACAGCTGGTC-1	D		ACAACCATCTTGATTC-1	L
		GAGTCATAGTAATACG-1	L		TTCATTGGTTCAAACC-1	Cj		AATGGAAAGATGACCG-1	B		ACAAGCTAGTCACTGT-1	L
		TCATTCAAGTGCTACT-1	L		TGCATCCCAAGCACCC-1	D		AATGGAAAGGAGTACC-1	Cj		ACAAGCTCAGTATGAA-1	L
		ACGGGTCGTATTGGCT-1	L		GGAGAACGTGCTAGCC-1	L		AATGGAAGTCGAAACG-1	B		ACACAGTTCATCACAG-1	L
		AGCGTATGTACCACGC-1	Cj		TTCGGTCCAGAGAATT-1	B		AATGGCTCACTGTGTA-1	L		ACACCAAAGCGTGTCC-1	D
		AGAGAATAGACCAAGC-1	D		TCTCACGCATCAACCA-1	D		AATGGCTGTGGTCCGT-1	L		ACACCAAAGTAACAGT-1	L
		GCGGAAACACCGTGAC-1	Undefined		CCCATTGTCGCTGCGA-1	L		AATTCCTAGCGTCAAG-1	B		ACACCAAGTTTGTTCT-1	D
		GATTCTTTCCTGGGAC-1	L		AACAGGGGTATCGCTA-1	D		AATTCCTAGTGCCAGA-1	D		ACACGCGAGACCAGCA-1	L
		TCCTCTTTCAAACTGC-1	L		TTGCGTCTCATTCGTT-1	L		ACAAAGACATGTGTCA-1	B		ACACTGATCGGCATAT-1	Undefined
		GACTGATGTGCTCTTC-1	D		GGGATCCTCACTGGTA-1	D		ACAACCACACCCTTAC-1	D		ACACTGATCTTCTGGC-1	Undefined
		TGCTGAACAGAGTTGG-1	D		TGTCAGATCGGACAAG-1	D		ACAACCAGTCATCCGG-1	L		ACAGAAAAGTTTCAGC-1	B
		TGCTGAACAGAGAAAG-1	B		TTGAGTGCATCTAACG-1	Undefined		ACAACCAGTTAACCTG-1	B		ACAGCCGTCTCCGAGG-1	B
		TCCTTCTCAAGTGGTG-1	D		AGGACGATCAGAGTTC-1	L		ACAACCATCTAGATCG-1	L		ACATCCCAGCAGTACG-1	L
		TTGTGGATCGCCTCTA-1	L		TACACCCCACCCTTGT-1	Cj		ACACCAAAGGCCCGTT-1	D		ACATCCCAGGTCATAA-1	Cj
		GTGTTAGAGTCGGCAA-1	Cj		TCAGGGCCATTCTTCA-1	D		ACACCAATCAGCTTGA-1	B		ACATCCCGTGCCTACG-1	D
		CATGGTACAACTTGCA-1	L		ACAACCATCTTGATTC-1	L		ACACGCGAGACTCTTG-1	Undefined		ACATCCCGTTCTCCTG-1	D
		AGACACTGTAACAAGT-1	D		TTGTTGTTCGTAACAC-1	B		ACACTGACATATGAAG-1	L		ACATCCCTCATGAGGG-1	L
		ACGGGTCTCATAGAGA-1	L		TAGACCAAGATAGGGA-1	L		ACACTGAGTTGGTACT-1	Undefined		ACATCGACATGTTCGA-1	D
		CCGGACAGTACCCGAC-1	D		TTACCGCTCCGTAATG-1	L		ACACTGATCGCGGTAC-1	B		ACATCGAGTTTCTTAC-1	D
		TCCTGCAGTCAGATTC-1	D		GGCACGTTCATGAAAG-1	D		ACAGAAATCACCTGGG-1	L		ACATGCAGTTGAATCC-1	Cj
		TGTTCCGTCGTGCGAC-1	Cj		GAATCACTCGCCTAGG-1	D		ACAGCCGAGTCTACCA-1	D		ACATTTCGTTGTATGC-1	L
		CTGAGCGGTGAGCTCC-1	L		GGGAGATGTCAAAGCG-1	L		ACAGCCGGTCCTGAAT-1	Cj		ACATTTCTCGACACTA-1	B
		CAATCGAAGCTATCCA-1	D		CCTCTAGTCACCTGGG-1	L		ACAGGGAAGAGAGGGC-1	Cj		ACATTTCTCTGTTGGA-1	B
		ATGGAGGGTAACGTTC-1	Undefined		TCCGATCCACATAACC-1	Cj		ACAGGGACATCGTTCC-1	L		ACCAAACTCTACTGAG-1	D
		TCACGGGTCGCACGAC-1	L		GGAATGGTCGCTGATA-1	L		ACAGGGAGTCCAGCGT-1	D		ACCAACATCGAGCTGC-1	Undefined
		AGGCTGCCATCATGAC-1	Undefined		GGTAATCCACAGTGTT-1	D		ACAGGGATCACCGGTG-1	D		ACCACAAAGCTTCATG-1	D
		ATGAAAGAGTATGAAC-1	D		CGTAATGCAAGGTTGG-1	L		ACATCGACACCCAAGC-1	L		ACCACAAGTGGTCTGC-1	L
		GGTCACGAGTTAGTGA-1	L		TACTTCACAGGAAGTC-1	D		ACATGCAGTGCTGATT-1	L		ACCATTTAGGGACTGT-1	B
		GGGCCATAGCATCTTG-1	B		ACGATCATCGATACTG-1	L		ACCAAACAGTAGCATA-1	D		ACCCAAAAGAAGTCCG-1	Undefined
		AGGTTACAGGTCATAA-1	L		GAGCTGCAGCATCAAA-1	Undefined		ACCAAACGTTGCCATA-1	D		ACCCAAATCAGTCACA-1	Undefined
		ACCTACCGTTGTGGAG-1	Undefined		GCTGGGTAGACCATTC-1	L		ACCAACAAGCTTGTTG-1	L		ACCCTCAGTATCTCTT-1	Cj
		TCCTAATGTGCTCTTC-1	Cj		CAACCTCTCCGTTTCG-1	L		ACCAACAAGGAGCTGT-1	D		ACCCTCAGTCTTGAGT-1	B
		CTGTACCAGAGTTGTA-1	L		TCCTTCTTCTTTACAC-1	D		ACCAACAAGGATTTAG-1	Undefined		ACCCTTGCAGCAGTAG-1	L
		ACGTAGTAGTTGGCTT-1	L		CTGTATTCATGTTACG-1	D		ACCAACAGTGGTCTCG-1	D		ACCCTTGTCGCAATTG-1	B
		CAGAGCCAGCCTTTCC-1	B		TGTGATGCACTAACGT-1	L		ACCAACAGTTCCACAA-1	L		ACCGTTCAGCTAGATA-1	L
		GCCCAGAAGGCTCAAG-1	Undefined		AGATGCTCAGAGTGAC-1	Cj		ACCACAAGTCCGTTTC-1	D		ACCGTTCCATGGACAG-1	D
		CATCCGTCAGCGGTTC-1	L		TCTCAGCGTTTGCCGG-1	Undefined		ACCACAATCAAGTCTG-1	D		ACCGTTCGTGTGCTTA-1	Cj
		ATTCCTAAGTTGGCGA-1	Cj		ACACCAAAGCGTGTCC-1	D		ACCATTTCACACAGAG-1	Undefined		ACCGTTCTCCCATAGA-1	L
		GGGCCATGTTATGTCG-1	L		GTGCAGCCAGCAGTCC-1	B		ACCATTTCACGAGAAC-1	L		ACCTACCCACTTTAGG-1	B
		AATCGACAGACACACG-1	Undefined		CCGTGAGTCACAAGGG-1	Cj		ACCATTTCACGTTCGG-1	Undefined		ACCTACCTCCCTCAAC-1	Undefined
		GTAGATCCACAACATC-1	D		ACCGTTCGTGTGCTTA-1	Cj		ACCATTTCAGCATCTA-1	L		ACCTGAAAGAGTCCGA-1	L
		CGATGCGTCGCGTCGA-1	Cj		CGCCAGACAGTCTCTC-1	D		ACCCAAAAGAAGTCCG-1	Undefined		ACCTGAAAGCGATGGT-1	Undefined
		ACGCACGGTACTGCCG-1	Cj		CAGCACGAGACAGCTG-1	L		ACCCAAAAGGGCCAAT-1	D		ACCTGAATCGCCTCTA-1	B
		TTTGATCGTCATGCAT-1	L		TACCGGGCAGCTGTCG-1	Undefined		ACCCAAATCCGGGACT-1	L		ACGATCAAGACATACA-1	Cj
		GATGACTGTCTACAGT-1	D		CAATACGCACGGATCC-1	L		ACCCTCACACTAGAGG-1	D		ACGATCAAGCGACTTT-1	D
		CCTGCATCATCTCAAG-1	B		ACACAGTTCATCACAG-1	L		ACCCTCATCCACTAGA-1	L		ACGATCAAGTGGAATT-1	D
		TCACGCTAGAAGCGGG-1	D		TGCACGGAGCATGCAG-1	Undefined		ACCCTTGAGTAATTGG-1	L		ACGATCATCGATACTG-1	L
		AGAAGCGAGACAACTA-1	D		CTAACCCCAATATCCG-1	L		ACCTACCGTTCTATCT-1	L		ACGATGTCAACACGAG-1	L
		GTGATGTCATCTCCCA-1	L		TGCTCCACAGTCTTCC-1	L		ACCTACCGTTGTGGAG-1	Undefined		ACGATGTGTCTTACAG-1	B
		AGTGACTTCGTAACAC-1	D		CGAAGGAGTTAAGAAC-1	Undefined		ACCTGAACAAGTATAG-1	Cj		ACGATGTTCGGTAGGA-1	D
		TTGACCCTCTCATGGA-1	D		TATTGGGTCCTCTAGC-1	D		ACGATCATCATTTGGG-1	B		ACGCACGAGTTCCGTA-1	Undefined
		CATGGATCAACCGTGC-1	L		TTCCGGTAGGGTATAT-1	B		ACGCACGGTACTGCCG-1	Cj		ACGCACGCACAAGCCC-1	Cj
		CAGAGCCGTCCTATAG-1	Undefined		AGTTAGCAGTAGAGTT-1	L		ACGCACGGTCGCTTGG-1	Cj		ACGGAAGCAGAACGCA-1	L
		TGAGGAGGTACTGAGG-1	Cj		TCCGGGAGTAATGCGG-1	D		ACGCACGGTTACCGTA-1	Undefined		ACGGGTCAGTACTCGT-1	L
		TTGGATGCATTAGGCT-1	L		TTCGCTGGTACGGTTT-1	Cj		ACGGAAGCACGTAGTT-1	L		ACGGGTCCAGTCCCGA-1	D
		AACGAAACATTAGGAA-1	D		ATCCTATGTCCTCCTA-1	Undefined		ACGGGTCAGATGGCAC-1	B		ACGGGTCGTTCGGGTC-1	Cj
		TAGGGTTCAAATGAAC-1	D		GGTTGTATCAGAGCGA-1	L		ACGGGTCGTATTGGCT-1	L		ACGGTCGAGTCTAGCT-1	B
		CAGTTAGTCAGCAGAG-1	L		AAGCGTTAGCCTGGAA-1	Undefined		ACGGGTCTCATAGAGA-1	L		ACGGTCGGTCTCAGGC-1	B
		GAAGAATAGATTCGCT-1	B		ACTCTCGTCCAGTACA-1	Undefined		ACGGTTACAAGGGTCA-1	L		ACGGTCGGTCTTCATT-1	L
		TAAGTCGAGGTCTGGA-1	D		ACCGTTCCATGGACAG-1	D		ACGGTTATCTCCAATT-1	D		ACGGTCGGTGCCGTAC-1	Undefined
		GGAGGTATCGAGTGGA-1	Cj		GGTAACTTCCGGTAGC-1	Cj		ACGTAACAGGTTGAGC-1	L		ACGTAACTCGTTTACT-1	L
		CCTTCAGGTGACCGAA-1	L		GTTGCGGCAATGGCAG-1	Undefined		ACGTAACAGTCCTGCG-1	L		ACGTACAGTCACTCAA-1	D
		TCACGGGCAGGTCCGT-1	D		TCCGATCCATAGATGA-1	D		ACGTAACCAACTGTGT-1	D		ACGTACAGTCCGGTGT-1	Undefined
		GTAGATCAGCTGGTGA-1	Undefined		ACCCTTGAGCAAGCCA-1	L		ACGTAGTAGTTGGCTT-1	L		ACGTACATCCCTGGTT-1	L
		TCATCATTCCACATAG-1	B		GGGCCATCATAGCACT-1	Cj		ACGTAGTGTAGCGCTC-1	Undefined		ACGTCCTAGAGCAACC-1	Cj
		ACGTAGTGTAGCGCTC-1	Undefined		CAGAGCCTCAGAATAG-1	Cj		ACGTAGTTCGTGCACG-1	Cj		ACGTCCTGTCGAGCAA-1	L
		ATGACCAGTACTCGAT-1	L		GCTGCAGGTTAGGACG-1	D		ACGTCCTTCGGCTCTT-1	B		ACGTCCTGTCGTTATG-1	L
		GGGAAGTGTCTTTATC-1	Cj		AAGACAAGTGAATGAT-1	L		ACGTCCTTCTAGTTCT-1	L		ACGTCCTGTGAAGCGT-1	D
		CCCTGATCAGATACCT-1	L		GTAGTACGTTCGGACC-1	B		ACGTTCCCAAGGACAC-1	B		ACGTCCTTCCCGTGAG-1	L
		AGACCCGGTACTCAAC-1	Undefined		CCACGAGGTAGACGTG-1	L		ACTACGAAGGTCCCTG-1	D		ACGTTCCCACTCCCTA-1	L
		CTTCAATCAAGCTACT-1	L		ATTGGGTTCCTGGGTG-1	L		ACTATCTAGATGTAGT-1	L		ACTACGAAGGCCTGAA-1	D
		TTGGTTTTCAAGATAG-1	L		TTGGGATTCGCCAATA-1	B		ACTATCTAGCATCGAG-1	L		ACTACGACATTGAGGG-1	L
		AACAAGATCAAGCCAT-1	L		TAGGAGGTCCTCTTTC-1	D		ACTATCTCAACCACGC-1	L		ACTACGAGTGGCATCC-1	Cj
		AACGTCATCTGTTCAT-1	B		AAACCCAGTGACGCCT-1	L		ACTATGGGTTAGAAAC-1	L		ACTATCTAGGGTGGGA-1	D
		GGACGTCCATACTTTC-1	B		ACGATCAAGTGGAATT-1	D		ACTCCCAAGCCGATTT-1	Cj		ACTATCTGTGTGATGG-1	B
		GATGATCAGATGATTG-1	D		CTCCTCCTCATTTCGT-1	D		ACTCCCAAGGGCCAAT-1	Undefined		ACTATGGAGACTAGAT-1	D
		ATCAGGTGTGGCGCTT-1	Undefined		GTACAGTAGTTGGCTT-1	L		ACTCCCATCAGACTGT-1	D		ACTATGGGTACAGTAA-1	Undefined
		ATCACAGAGGTATTGA-1	Cj		TTTATGCGTCGTGCCA-1	Undefined		ACTGATGAGACTTGTC-1	L		ACTATGGGTCTGCGCA-1	L
		CTAGGTAAGTTTAGGA-1	L		ACAAGCTAGTCACTGT-1	L		ACTGATGTCAACGTGT-1	Undefined		ACTATTCGTCCGATCG-1	D
		CATAGACGTGCTCCGA-1	Undefined		GGTAGAGCACTTCAAG-1	Cj		ACTGCAAAGCTCGAAG-1	L		ACTATTCGTGCATCTA-1	B
		GTCTAGATCCCGTGTT-1	D		TGTCCACAGTGATGGC-1	Cj		ACTGCAATCTTCGTAT-1	B		ACTATTCTCCTTACCG-1	L
		CTCCGATAGAAAGCGA-1	L		TTACTGTTCGTGTTCC-1	Cj		ACTGTCCCAAAGGCTG-1	B		ACTCCCAAGGGCCAAT-1	Undefined
		CTCAGTCCATGTTACG-1	Undefined		AGAGCAGTCTCCTGCA-1	B		ACTGTCCGTAGGCAGT-1	L		ACTCCCAAGTAACCTC-1	D
		CCGGTGAGTACGATCT-1	Undefined		TCTTAGTAGAGAATCT-1	D		ACTGTCCGTATGTCAC-1	L		ACTCCCACAAGGGCAT-1	D
		GTGCGTGAGTCAGCGA-1	D		GCGAGAACACCTGAAT-1	L		ACTGTCCGTTATGACC-1	L		ACTCCCAGTGTTCAGT-1	L
		GTGATGTCACATGGTT-1	B		ATGGAGGAGGTTTACC-1	D		ACTGTGACACACAGAG-1	B		ACTCTCGCAGCTCATA-1	L
		AACCATGCAGCACACC-1	Cj		GAGCCTGGTAGTCTGT-1	L		ACTGTGATCACTGCTC-1	D		ACTCTCGTCCAGTACA-1	Undefined
		ACTCCCAAGCCGATTT-1	Cj		GTCTTTATCAGGAAGC-1	L		ACTGTGATCCATGCAA-1	L		ACTGATGAGGGTTAGC-1	B
		TCTGCCAAGACTCATC-1	B		GGTGTCGTCCGTCCTA-1	L		ACTTAGGTCCGTTTCG-1	Undefined		ACTGATGCAATGGCCC-1	D
		CGTAGTATCAGCGCAC-1	D		GCTTCACGTTATCTTC-1	L		ACTTATCAGACTTAAG-1	Cj		ACTGATGCAGTAACCT-1	L
		CACAGATGTGCATTAC-1	L		ACCCTTGTCGCAATTG-1	B		ACTTATCAGAGTCTGG-1	D		ACTGATGTCCATTGGA-1	B
		GGCACGTCAGGTTCCG-1	L		TCACTCGAGGAACGTC-1	Cj		ACTTCCGAGATGGTCG-1	D		ACTGCAAAGGCAGGGA-1	L
		CAGCCAGCAATACAGA-1	Cj		TACAGGTCAACACACT-1	Cj		ACTTCCGAGTGATGGC-1	D		ACTGTGATCCAGTGTA-1	D
		CCTGTTGCAAGAGTTA-1	D		AGGACGACAATCCTAG-1	B		ACTTCGCCAGCTACAT-1	D		ACTGTGATCGGTAAGG-1	L
		TTCTAACAGCGGACAT-1	L		TGGTACAGTCTTCGAA-1	L		ACTTCGCTCCAAATGC-1	D		ACTTAGGTCTCACGAA-1	B
		CCGAACGAGGCGTTGA-1	Undefined		ACAAGCTCAGTATGAA-1	L		ACTTTCAAGGGCGAGA-1	D		ACTTATCCAACGGGTA-1	D
		GCAGCCATCGAACGGA-1	L		CTAACCCCAGGTAGTG-1	L		ACTTTCATCTTACTGT-1	D		ACTTATCTCCCATGGG-1	L
		CATTGTTAGAGGTTTA-1	Cj		GGATCTATCGGAGATG-1	Cj		AGAACAAAGTTCCAGT-1	B		ACTTCCGCAAGTGGGT-1	L
		TGTTCTATCCATCTAT-1	Undefined		TGGATCATCTCCGCAT-1	L		AGAACCTAGAGCCTGA-1	D		ACTTCCGTCAAACGTC-1	L
		GAGTTACAGGTCGAGT-1	L		CTGGCAGGTACGACTT-1	L		AGAACCTTCCACATAG-1	Cj		ACTTCGCCATTAAAGG-1	B
		ACTATCTAGCATCGAG-1	L		AGTACCACACTACCCT-1	L		AGAACCTTCGTCGATA-1	Undefined		ACTTTCAGTCGCTTGG-1	D
		AAGCCATTCGGCATTA-1	L		CTGTCGTTCCCATAGA-1	D		AGAAGCGAGACAACTA-1	D		ACTTTCAGTGCCTGAC-1	L
		ACTGTCCGTATGTCAC-1	L		AGGGTCCAGCGAGTCA-1	L		AGAAGTAAGGCCGCTT-1	Undefined		ACTTTCATCCCAGCGA-1	D
		GATCGTACATCGCTAA-1	D		AAGACTCTCGCTACAA-1	L		AGAAGTACAAGGCAAC-1	Cj		ACTTTGTAGTGGGAAA-1	Undefined
		GGGCGTTCAGCATGCC-1	B		TTACTGTAGGTGGTTG-1	Cj		AGAAGTACAATTGTGC-1	Undefined		ACTTTGTCACACACGC-1	D
		GTGTTAGAGGCGATAC-1	D		TTAGGGTTCTCTATAC-1	Cj		AGAAGTACAGCAGAAC-1	Cj		AGAAATGAGCATTTCG-1	B
		TCCAGAAAGACGGTTG-1	Cj		GATTTCTAGCTGAGCA-1	D		AGAAGTAGTGAAGCGT-1	L		AGAACCTCACGTCATA-1	D
		AGGACTTTCTGTCTCG-1	Undefined		GAGACCCAGTTGCGAG-1	Cj		AGACAAAAGTGCACCC-1	L		AGAACCTGTCCTTGTC-1	Undefined
		CAACCTCGTCGAACAG-1	Undefined		TCCTAATCACATACGT-1	Undefined		AGACAAACAAGCCTGC-1	L		AGAACCTTCCTACTGC-1	D
		GATCATGTCCTCACGT-1	B		GTCGAATCACACCGCA-1	Undefined		AGACAAACATCCGAGC-1	Undefined		AGAACCTTCGTCGATA-1	Undefined
		CGCATGGTCAGGACAG-1	Cj		GTCTGTCAGAGAGGTA-1	D		AGACACTCACGTAACT-1	Cj		AGAAGCGGTGCTGTCG-1	D
		TGTTCATGTCGCTTGG-1	D		GGGCTCATCGACCATA-1	D		AGACACTCAGTCAGCC-1	L		AGAAGCGTCGCAATTG-1	Cj
		CAGATTGCAGGAAGTC-1	Undefined		AAGGAATCAATCGAAA-1	D		AGACACTGTAACAAGT-1	D		AGACACTCACTCTAGA-1	D
		ATGCGATGTTAGTTCG-1	B		AACCCAATCCATTCAT-1	Undefined		AGACACTGTATCAGGG-1	D		AGACACTTCACGTAGT-1	L
		TGGTAGTCATCGCCTT-1	L		CGAAGGAGTAACGCGA-1	L		AGACACTGTGTCATTG-1	B		AGACAGGAGTGGTGAC-1	D
		TATTTCGCATACTGTG-1	B		TCGTGCTTCATGAGAA-1	Undefined		AGACAGGGTAACATAG-1	L		AGACCATAGGGTTTCT-1	L
		GGTTCTCTCACTGCTC-1	L		AGGACGATCCGTACGG-1	Cj		AGACAGGGTATGTCAC-1	L		AGACCATCAACTACGT-1	D
		GAAGGGTAGCAAATGT-1	L		GTGTTAGCACCTGTCT-1	Cj		AGACCATAGAATCGAT-1	Cj		AGACCATTCTATCACT-1	L
		ACCAACAGTTCCACAA-1	L		CGAGTTATCTATACGG-1	L		AGACCATAGAGGTCGT-1	Cj		AGACCCGTCTCCAATT-1	Cj
		AACGTCAAGATGCCGA-1	D		AGGGAGTCACGCAGTC-1	L		AGACCATCATCCGCGA-1	L		AGAGAGCTCTCAAAGC-1	D
		TCCGAAAAGCTCATAC-1	L		TCAGCAAGTAAGCTCT-1	Cj		AGACCATTCCTGTACC-1	Cj		AGAGCAGCAGCTGAAG-1	B
		ACTATGGGTTAGAAAC-1	L		CCTTCAGAGGCTAGCA-1	Cj		AGACTCAAGGACACTG-1	B		AGAGCAGGTGTAGGAC-1	D
		CCTTGTGGTCTCGGAC-1	D		GCATCTCGTTCCGTTC-1	Cj		AGACTCACAAGGGCAT-1	L		AGAGCAGTCTCCTGCA-1	B
		TTCATGTCAAAGGATT-1	D		ATAGACCTCCGAAGGA-1	D		AGACTCACACGTACAT-1	L		AGAGCCCCAACAAGTA-1	Cj
		TATGTTCTCTATCACT-1	L		TCATGGAAGACTTCGT-1	B		AGAGAATAGACCAAGC-1	D		AGAGCCCTCGAAGCCC-1	Undefined
		ATATCCTGTTAGGGAC-1	L		GTAGAGGAGGGACACT-1	Cj		AGAGAATCAGCGTATT-1	B		AGATAGACAAACCGGA-1	Cj
		ACCAAACAGTAGCATA-1	D		CGAAGGAAGTCGTCTA-1	B		AGAGCCCCATAGGTTC-1	Undefined		AGATCCAAGGGACACT-1	Cj
		AATGGCTGTGGTCCGT-1	L		ACAACCATCATAAGGA-1	Cj		AGAGCCCTCTCTTGCG-1	L		AGATCCAAGGTTCAGG-1	Undefined
		CGGGTGTAGGTAAGGA-1	D		ATCACAGTCTGACAGT-1	Undefined		AGATAGACACGTCGGT-1	B		AGATCCACATAGAAAC-1	L
		CTGCAGGGTAGAGATT-1	Cj		TCTGGCTCAAGTTCGT-1	D		AGATAGAGTCATTCCC-1	Undefined		AGATCGTCAATCAAGA-1	L
		ACTGCAAAGCTCGAAG-1	L		ATGAAAGCATTGAAGA-1	B		AGATAGAGTGACTCGC-1	Cj		AGATGCTCAAATGGCG-1	L
		CACGAATTCCCGTTGT-1	Cj		CGTAATGGTGTTAGCT-1	L		AGATCCAAGGTTCAGG-1	Undefined		AGATGCTTCTCCGATC-1	Undefined
		TCTATCAGTGTAAACA-1	L		GAGAGGTAGCGACATG-1	D		AGATCCACAGCCGTTG-1	L		AGCATCACAACGGGTA-1	Undefined
		TGCTTCGCAGCGCTTG-1	B		CGGAGAACACAATTCG-1	Cj		AGATCCAGTGTCCAAT-1	L		AGCATCAGTTGCATGT-1	L
		TCATATCAGGGCAAGG-1	D		TCTTTGACAAAGCACG-1	B		AGATCCATCTCGTGGG-1	B		AGCATCATCTAGATCG-1	B
		ATACTTCCATGACGAG-1	B		TATTCCATCCGTATGA-1	B		AGATCGTAGGCTGAAC-1	B		AGCCAATTCTCTTAAC-1	L
		TCAGGTAAGGCGAACT-1	D		TGAGCGCGTGCCCTTT-1	L		AGATGAATCGCGATCG-1	L		AGCCACGAGAAGATCT-1	L
		ACAAAGACATGTGTCA-1	B		ATCCATTAGCACTCCG-1	Undefined		AGATGCTCATCGCTGG-1	L		AGCCACGCACATACGT-1	D
		CTTCCGACATGACTAC-1	L		GGGATGAGTAGCTTGT-1	L		AGCATCAAGCGCTGAA-1	D		AGCCACGCACCAGTTA-1	B
		TCTGCCAGTGGCGCTT-1	D		GCACGTGCACTGCATA-1	B		AGCCAATAGGGTTGCA-1	B		AGCGATTGTCTGTAAC-1	Undefined
		TGAGACTTCGAACACT-1	L		TAGGTACCACAGAGAC-1	L		AGCCAATCATTCTCTA-1	D		AGCGATTTCATTTGGG-1	Undefined
		AGGGTCCCAGGGTCTC-1	L		ATCGTGAAGGGCAGAG-1	L		AGCCAATGTGAGCTCC-1	B		AGCGATTTCGCAATTG-1	Cj
		GGGTCTGGTTTGGAAA-1	D		AGGCTGCTCGACGACC-1	D		AGCCAATGTTACCTGA-1	L		AGCGCCAAGGTACAGC-1	L
		GCTGAATCAACTGTGT-1	D		GACATCATCTTGGGCG-1	D		AGCCACGAGCGTCAAG-1	Cj		AGCGCCACAGACATCT-1	D
		TGCATCCGTCCGTACG-1	Undefined		ACATCCCGTTCTCCTG-1	D		AGCCACGTCGACCACG-1	B		AGCGCTGAGTGCAGGT-1	L
		AGACAAACATCCGAGC-1	Undefined		ACTTTCAGTCGCTTGG-1	D		AGCCAGCGTGACTCTA-1	Cj		AGCGCTGGTTTGACAC-1	Cj
		TCAGCAAAGACAACTA-1	L		CCTTGTGTCCATCGTC-1	L		AGCGCTGCAACGACTT-1	Undefined		AGCGCTGTCTGCATAG-1	L
		ACATCGACACCCAAGC-1	L		TTTCGATGTTTGCCGG-1	D		AGCGCTGGTCGAATGG-1	D		AGCGTCGGTAGGCTCC-1	Undefined
		TTGACCCGTAGATGTA-1	Undefined		GTTGTAGGTAGGACTG-1	Cj		AGCGTATCAAGAGGCT-1	D		AGCGTCGGTCGGTGAA-1	B
		GCATCTCGTTAGCGGA-1	L		TCATGGACAAGGCTTT-1	L		AGCGTATCACACGTGC-1	L		AGCTACAAGGTGCTTT-1	B
		CTGTGGGAGCAGCACA-1	Cj		ACTTCCGCAAGTGGGT-1	L		AGCGTATGTACCACGC-1	Cj		AGCTACACAACTTGCA-1	L
		CTGCATCGTTGCATAC-1	Undefined		CTCATGCTCATGACAC-1	L		AGCGTATGTGTTGACT-1	B		AGCTACACAGCGTATT-1	D
		CTTGATTAGCATACTC-1	D		TCATACTCAGTCTCTC-1	L		AGCGTATGTTGCGGAA-1	Undefined		AGCTTCCCACTAGAGG-1	Undefined
		AATGGAAAGATGACCG-1	B		GTTAGTGGTTCGTACA-1	L		AGCGTCGGTGAGTAAT-1	Undefined		AGCTTCCCAGTGCCTG-1	D
		TACACCCTCACCATAG-1	Undefined		GCGGATCCATGACTGT-1	Cj		AGCTACAAGCGGTATG-1	Undefined		AGCTTCCCATGGCTGC-1	L
		GTCACGGTCCATCTCG-1	B		TCATGGAAGAGTCAAT-1	D		AGCTACAAGGTGCTAG-1	L		AGCTTCCTCCCTCAAC-1	Undefined
		CATACCCGTAGATCGG-1	L		ACATCGACATGTTCGA-1	D		AGCTCAACACGAGGTA-1	D		AGGAAATCAATCTCTT-1	L
		CAAGGGATCTCTGACC-1	Undefined		CTCGAGGGTGCATTAC-1	L		AGCTCAAGTAGCGATG-1	D		AGGAATACAGCATTGT-1	L
		ATTCAGGAGCGTGCTC-1	Cj		GTCGCGAAGGGTTTCT-1	L		AGCTCAATCGTAGCCG-1	L		AGGAATACATCATCCC-1	Cj
		ACTTCGCTCCAAATGC-1	D		CGCAGGTCACTAGAGG-1	Cj		AGGAAATCACGGCCAT-1	L		AGGAATATCTCTCCGA-1	L
		CCAAGCGAGGGTTAGC-1	D		TTTCACAGTGTCATTG-1	L		AGGAATAAGTTGCGCC-1	Cj		AGGACGACAATCCTAG-1	B
		CCCATTGGTAAGATTG-1	L		ACTGCAAAGGCAGGGA-1	L		AGGACGACACATCCCT-1	L		AGGACGAGTCGCTGCA-1	B
		TTATTGCGTGGACAGT-1	D		AGCGTCGGTCGGTGAA-1	B		AGGACGACACTGTTCC-1	Cj		AGGACGAGTTAGGGTG-1	D
		AGCGTCGGTGAGTAAT-1	Undefined		AGTTAGCGTCGGAACA-1	Cj		AGGACTTAGAGGTGCT-1	B		AGGACGATCAGAGTTC-1	L
		TTGAGTGAGAACAAGG-1	D		CCCTGATTCTAGTGAC-1	Cj		AGGACTTGTCAGCGTC-1	Cj		AGGACGATCCGTACGG-1	Cj
		CTCATGCCACGAAGAC-1	Undefined		ACGATCAAGCGACTTT-1	D		AGGACTTGTCTCTCTG-1	L		AGGACTTCATCATTGG-1	D
		ATCGTAGCAACTGCCG-1	B		ATGTCCCTCCCTTGGT-1	B		AGGACTTTCTGGTTGA-1	L		AGGACTTGTCGTAATC-1	D
		TTCATTGCATGGTACT-1	D		AGGTCTAGTCTGGTTA-1	D		AGGACTTTCTGTCTCG-1	Undefined		AGGACTTTCAGCGCGT-1	B
		ATTACCTTCTCTTAAC-1	D		CGAATTGCACCTAAAC-1	D		AGGAGGTAGCCATTGT-1	B		AGGAGGTTCTATCGTT-1	Undefined
		AGACACTGTGTCATTG-1	B		ACGCACGCACAAGCCC-1	Cj		AGGAGGTAGTGCCCGT-1	B		AGGATAAGTCACAGTT-1	L
		CCTTTGGTCGTAGGGA-1	L		GAGCCTGTCTAATTCC-1	L		AGGAGGTCACCTCTAC-1	Undefined		AGGATCTTCAGCAGAG-1	L
		GGAGGATTCTGTCGTC-1	D		TAAGCGTTCCGAAGGA-1	L		AGGAGGTGTCTTGAAC-1	Cj		AGGCCACAGGTCGAGT-1	L
		ATGGGAGCACCCTCTA-1	Undefined		CATTTCAAGGCCACCT-1	Undefined		AGGAGGTTCGATGGAG-1	L		AGGCCACTCGCTATTT-1	Undefined
		CGAAGGAGTTCGGCTG-1	D		AGCTTCCTCCCTCAAC-1	Undefined		AGGATAAAGCACCAGA-1	L		AGGCCACTCTCTGACC-1	Undefined
		GAAGGGTCAGCAGTAG-1	Undefined		CCTCAGTGTACGGATG-1	L		AGGATAAAGCCTGAAG-1	D		AGGCTGCTCGACGACC-1	D
		TAACTTCAGATTAGTG-1	D		CTTACCGGTGTCCATA-1	D		AGGATCTAGGATTTGA-1	D		AGGGAGTCACGCAGTC-1	L
		CTTCTCTGTAGCTGAG-1	D		TTCTCTCTCGCGCTGA-1	Undefined		AGGATCTAGGTAGTAT-1	L		AGGGAGTTCCGCTGTT-1	L
		ACCCTCACACTAGAGG-1	D		CCTGTTGTCGGTATGT-1	D		AGGCATTCAAATCGTC-1	B		AGGGCCTGTACCGTGC-1	L
		CACTGTCGTGCCGAAA-1	Cj		GCATCTCGTACTGGGA-1	Undefined		AGGCCACCACATTCGA-1	L		AGGGCTCAGGTAGCCA-1	L
		GTCGAATGTGAGTAGC-1	Cj		TACATTCAGCTTAAGA-1	L		AGGCTGCAGATACTGA-1	L		AGGGCTCTCTCGTTTA-1	D
		GATGATCCACACAGCC-1	D		CATTCATAGTACAGAT-1	Undefined		AGGCTGCCATCATGAC-1	Undefined		AGGGTCCAGCGAGTCA-1	L
		CACTAAGCAGCAGATG-1	L		TGGGCTGAGCGTGAAC-1	L		AGGCTGCGTTTCACTT-1	L		AGGGTCCGTTCGCGTG-1	L
		GCACTAAAGCTTTCCC-1	L		GTGGCGTAGCGTGAGT-1	L		AGGCTGCTCGGTCGAC-1	L		AGGGTCCGTTGCTAGT-1	D
		CGTTGGGAGGTTTACC-1	B		ATTCCTACATCACCAA-1	L		AGGGCCTTCCACTGAA-1	Cj		AGGGTCCTCAGGACAG-1	D
		GAGTTACGTTGTACGT-1	Cj		TTACTGTTCTGGACTA-1	Cj		AGGGCCTTCGTACACA-1	Cj		AGGTAGGAGCTAATGA-1	D
		GACCGTGCACGCAGTC-1	D		CCAATGAAGCAATAAC-1	D		AGGGCTCGTGGCCACT-1	D		AGGTAGGAGTCCGCGT-1	D
		GACGTTAGTGATACTC-1	L		GGTAGAGGTTATCTTC-1	L		AGGGCTCTCGTGCAGC-1	L		AGGTCATTCTACACAG-1	Undefined
		TGAGCATTCTTGAACG-1	Cj		GTTAGACCAGCCCACA-1	Undefined		AGGGTCCAGGTAAGGA-1	L		AGGTCTAGTCTGGTTA-1	D
		TGTTGGACAGCTCTGG-1	Cj		TATCTTGCACGGTCTG-1	L		AGGGTCCCACACCTGG-1	D		AGGTGTTCAACGGCTC-1	D
		TACCGAAGTCCAGAAG-1	B		AAGGTAATCTGCGGCA-1	D		AGGGTCCCACCGTGCA-1	D		AGGTTACCAACCTATG-1	D
		CCTCTAGAGCTGTGCC-1	Undefined		GCCATGGTCTAACGGT-1	B		AGGGTGAAGGGCGAGA-1	Cj		AGGTTACGTGGGACAT-1	D
		CTTACCGAGGGCCAAT-1	Cj		GGCAGTCTCCAAGGGA-1	L		AGGGTGAAGTCATCGT-1	B		AGGTTGTTCTGGGCAC-1	Cj
		CTGAATGGTTGCATGT-1	L		CTTCTCTGTGAGTGAC-1	Cj		AGGGTTTCATGACGTT-1	L		AGTAACCAGCTCCACG-1	Undefined
		GCTTTCGCAGGCGAAT-1	D		TTCCGGTTCTGTACAG-1	Cj		AGGGTTTGTCCACATA-1	L		AGTAACCCAGCATGCC-1	L
		TTCTGTAGTGGCTGAA-1	D		GACTGATGTGGCTAGA-1	D		AGGGTTTGTGATCGTT-1	D		AGTACCAAGTTGAAAC-1	L
		TTCGCTGAGGGACTGT-1	L		AACCCAAGTCGGATTT-1	B		AGGTAGGGTACTGCGC-1	Undefined		AGTACCACACTACCCT-1	L
		AGGATAAAGCACCAGA-1	L		GGCGTCAAGCATTGAA-1	Cj		AGGTAGGTCTCGAACA-1	B		AGTACCATCTCATAGG-1	D
		TTGTTGTTCGTACCTC-1	D		GTCATCCTCTCGCTCA-1	Cj		AGGTCATAGCTATCTG-1	B		AGTACTGAGGTCTGGA-1	L
		CTGCCATTCTTGTTAC-1	L		ACTCCCACAAGGGCAT-1	D		AGGTCATAGTGTTCCA-1	L		AGTACTGTCATGAAAG-1	Undefined
		CCTTTGGCAATTGCGT-1	B		TTACCATCATTCTGTT-1	Cj		AGGTGTTCATTCAGGT-1	B		AGTAGCTAGCTGAAGC-1	Cj
		GTTCATTAGTCGTTAC-1	L		AGTCTCCGTTAAGACA-1	B		AGGTGTTGTGTTGACT-1	Undefined		AGTAGCTAGTTTCAGC-1	L
		GGGCCATTCCTGTAAG-1	L		TCAGGGCCACGGATCC-1	D		AGGTTACAGGTCATAA-1	L		AGTAGCTCATGTGGTT-1	L
		AGTTCGAGTAGATGTA-1	B		CAGGGCTGTCAACCTA-1	D		AGGTTACTCAGCTTGA-1	L		AGTAGCTGTGACAACG-1	L
		CAGTGCGCATACCATG-1	L		TCATTCAAGTATTCCG-1	L		AGGTTGTCATGCGGTC-1	B		AGTAGCTTCGGACCAC-1	L
		GGGTTATGTGAGCAGT-1	D		GCAACATGTTGCATCA-1	L		AGTAACCGTGTCCAAT-1	D		AGTAGTCCAATGCAAA-1	D
		TCCTAATCACCCTAGG-1	L		TAGGGTTAGGCTCACC-1	D		AGTAACCGTTGGGTTT-1	Cj		AGTCAACCAAATGCGG-1	L
		AAACGAACACGCTATA-1	B		TTAGGCATCCTCATAT-1	L		AGTACTGAGCAGGGAG-1	L		AGTCAACCAATAAGGT-1	Cj
		AGTGTTGAGTTGGGAC-1	D		TCATGTTTCCGATAGT-1	L		AGTACTGCACCAAAGG-1	L		AGTCAACTCTACTCAT-1	L
		CCTCCAATCGAAACAA-1	D		AATCACGTCTCACCCA-1	L		AGTACTGGTTGCTCCT-1	B		AGTCACAAGCCTCGTG-1	D
		GAGAGGTAGTGGAAGA-1	Cj		AACTTCTTCTTCGTGC-1	D		AGTAGTCAGCCTCTGG-1	Cj		AGTCACAAGGTGCGAT-1	D
		ATTCACTCACTGGCCA-1	Undefined		ATATCCTAGTTGCCCG-1	Undefined		AGTCATGAGTGCTAGG-1	L		AGTCACATCAGCAATC-1	Undefined
		TAACACGTCGCCGAGT-1	B		GTTCCGTGTCGCACGT-1	D		AGTCTCCAGATGGTAT-1	L		AGTCATGCACTTCATT-1	B
		ACGTAACAGGTTGAGC-1	L		GTAGTACCAGTGACCC-1	Undefined		AGTCTCCAGCGGCTCT-1	L		AGTCATGGTCCAAGAG-1	D
		GCCATGGCAGATTTCG-1	D		TTTATGCTCATTTCGT-1	Cj		AGTGACTAGCTCGGCT-1	D		AGTCATGTCCTCGCAT-1	L
		AGGAGGTTCGATGGAG-1	L		CAACAGTTCAGACTGT-1	L		AGTGACTTCAGCATTG-1	L		AGTCTCCCAAGTCCAT-1	L
		GGGACTCCACGGTGCT-1	B		ATGAAAGAGGCACTAG-1	Cj		AGTGACTTCGTAACAC-1	D		AGTCTCCGTTAAGACA-1	L
		GTGGCGTAGCTCGAAG-1	B		TGTTCCGAGTAAGACT-1	B		AGTGATCTCAAGTGGG-1	B		AGTGACTGTCTTGAAC-1	Cj
		CTCCAACGTCCAAATC-1	D		TCTGTCGAGGTGCGAT-1	Cj		AGTGCCGAGGTATAGT-1	Cj		AGTGACTGTGATACTC-1	Undefined
		TGCAGGCTCTCTGAGA-1	L		CGAGAAGCACCCTTGT-1	B		AGTGCCGAGTACAACA-1	L		AGTGCCGGTCCCAAAT-1	Undefined
		AGGATAAAGCCTGAAG-1	D		CATAAGCGTGCAATGG-1	B		AGTGCCGCATGAATAG-1	D		AGTGTTGAGCAACAGC-1	D
		TTTGGAGTCGTGGACC-1	D		GTCTACCTCATTGGTG-1	Undefined		AGTTCCCGTCTGCGCA-1	L		AGTTAGCAGTAGAGTT-1	L
		GCTTGGGAGTGCACAG-1	D		AACGAAACAACGGGTA-1	L		AGTTCGAGTAGATGTA-1	B		AGTTAGCCATCAGTGT-1	Undefined
		TGAATCGAGTGCCTCG-1	L		GGCTTGGAGACGACTG-1	L		AGTTCGAGTGACACAG-1	L		AGTTAGCGTCGGAACA-1	Cj
		GCTGAATTCCAGTTCC-1	L		TCCACCACATGGGTCC-1	Undefined		ATACCGAAGCCTGACC-1	D		AGTTAGCTCGGAATTC-1	L
		TCGCTTGCAGCTCCTT-1	Undefined		CTGGTCTCAGTAGTGG-1	L		ATACCGAAGGCTAGCA-1	B		AGTTAGCTCTGCATGA-1	D
		AGGGCCTTCGTACACA-1	Cj		TTTCGATTCTATCGGA-1	D		ATACCGACACAGCTTA-1	B		AGTTCCCAGCATACTC-1	L
		GGGTGAAAGACGACTG-1	L		ATAGAGACACTGTGTA-1	Undefined		ATACCGATCAGGGATG-1	Undefined		AGTTCGACATTGCAAC-1	Cj
		AGGCCACCACATTCGA-1	L		TACCGAAGTAGCTGAG-1	L		ATACCGATCGACGACC-1	L		ATACCGACAAAGGATT-1	L
		CTTAGGACAGGTTCGC-1	B		GGACGTCAGCATATGA-1	Undefined		ATACCTTGTAGAGCTG-1	L		ATACCTTAGAACAGGA-1	L
		TTCACGCTCAATCGGT-1	D		CGCAGGTCAATAACGA-1	L		ATACCTTTCCGTGCGA-1	D		ATACCTTAGAAGAGCA-1	L
		CAGGCCATCCCTCTAG-1	Cj		GCCAGTGGTTGGGTAG-1	L		ATACTTCCACAGTCCG-1	Undefined		ATACCTTCAGACGATG-1	L
		CTGAGGCAGACGGTCA-1	L		TGACAGTCAAATGGAT-1	D		ATACTTCCAGCAGGAT-1	D		ATACTTCCACAGTCCG-1	Undefined
		CTGTGGGGTTATCCAG-1	L		GCGAGAATCATTGTGG-1	Undefined		ATACTTCCATGACGAG-1	B		ATACTTCCAGACTGCC-1	D
		AGTCATGAGTGCTAGG-1	L		CAGAGCCGTCAACACT-1	D		ATACTTCTCCGACAGC-1	L		ATAGACCTCCGAAGGA-1	D
		AGTGACTTCAGCATTG-1	L		ATTCACTTCAATCTCT-1	L		ATAGACCCATCGGAGA-1	L		ATAGAGACACTGTGTA-1	Undefined
		TCCGTGTGTAAGGCTG-1	Cj		TATTGGGTCTTCCAGC-1	D		ATAGACCTCGGAGCAA-1	D		ATAGAGATCGCCAGAC-1	Cj
		TGTGAGTCAGACCTGC-1	D		AAAGGATAGAGGTCGT-1	D		ATAGACCTCGTGGCTG-1	D		ATATCCTAGGTAGTCG-1	L
		TGAACGTGTTGGGTTT-1	L		ACTCCCAGTGTTCAGT-1	L		ATAGAGAAGGTACATA-1	L		ATATCCTAGTTGCCCG-1	Undefined
		ATTTCACAGGTGATCG-1	D		CTGAGCGCAGGCCCTA-1	L		ATAGGCTAGCCATCCG-1	B		ATATCCTCAAGAGAGA-1	L
		AGACACTCAGTCAGCC-1	L		GGTGGCTTCTGTGCGG-1	L		ATATCCTGTTAGGGAC-1	L		ATATCCTGTCAAAGAT-1	D
		TATCAGGTCCTCTAAT-1	L		GCAGCCAGTGCGGCTT-1	B		ATATCCTGTTCTCCCA-1	L		ATCACAGCACATTGTG-1	Cj
		CCCTGATAGGTGCAGT-1	Undefined		CAGGGCTGTGATTGGG-1	L		ATCACAGAGGTATTGA-1	Cj		ATCACAGTCGTTAGTG-1	D
		GCCATTCGTGTATTCG-1	L		TGGATGTAGTGGACGT-1	L		ATCACAGAGGTGTGAC-1	Cj		ATCACAGTCTGACAGT-1	Undefined
		GTTGCGGTCAACGAGG-1	L		ATCCACCCAAGAATGT-1	D		ATCACAGGTCAGATTC-1	L		ATCACGACACTAGAGG-1	L
		TTTGTTGAGATAGGGA-1	L		AGCTACACAACTTGCA-1	L		ATCACGACAGCTACCG-1	L		ATCACTTAGGCTTCCG-1	Undefined
		TGCTCCACACTGGACC-1	L		ACCAAACGTCACCTTC-1	Cj		ATCACGATCGTCAACA-1	L		ATCACTTCATCCGCGA-1	Undefined
		TCAGGGCTCATTGGTG-1	L		CGCATGGGTTGGATCT-1	D		ATCACTTAGGCTTCCG-1	Undefined		ATCAGGTAGGAGAGGC-1	D
		AGCCAATCATTCTCTA-1	D		TCCTCTTTCTCGTGGG-1	D		ATCACTTAGTCATGAA-1	L		ATCAGGTCATCTGTTT-1	L
		TCCTAATCACCAAAGG-1	L		CATGCAAAGTTTCTTC-1	D		ATCAGGTGTGTACATC-1	D		ATCATTCTCAAGAAAC-1	L
		GATTTCTCAGAGTTGG-1	D		GTGTGATGTTTCGGCG-1	L		ATCAGGTTCTCGGGAC-1	Cj		ATCATTCTCGTTATCT-1	L
		TTTACGTAGGTTGCCC-1	L		GTAACACTCCACGGAC-1	L		ATCATTCAGTCGCGAA-1	L		ATCCACCCAAGAATGT-1	D
		TCGGGACAGAGCATCG-1	Cj		TCGACCTTCTCATTGT-1	L		ATCATTCTCGGAATTC-1	Undefined		ATCCACCCATCGAACT-1	Undefined
		TAACGACAGGTTGGAC-1	D		TGTGGCGGTCTTTCAT-1	L		ATCCACCAGTCATACC-1	L		ATCCACCGTATCTCGA-1	Cj
		GGGTCACGTACCCAGC-1	D		TCATGAGAGGCAGTCA-1	Cj		ATCCATTAGCAGGGAG-1	L		ATCCATTAGCACTCCG-1	Undefined
		GACCGTGCATCTATCT-1	D		TGCAGGCAGCCTTTCC-1	Undefined		ATCCATTGTCCACTTC-1	D		ATCCCTGGTTTCCAAG-1	Undefined
		TCGACCTTCACCCTGT-1	D		CAGTGCGCACTGAGGA-1	Undefined		ATCCATTTCGATCCAA-1	L		ATCCGTCAGCGATGGT-1	B
		CGGTCAGGTGCCTGAC-1	D		GTAACACTCCTCACTG-1	L		ATCCCTGAGCGGATCA-1	L		ATCCGTCGTACATTGC-1	L
		CAATACGTCAAGATAG-1	L		AACCACAGTTACGTAC-1	Cj		ATCCCTGCACCCTAGG-1	L		ATCCTATAGCATTGTC-1	D
		CAGCCAGAGAACGCGT-1	L		GGGACCTCATTCAGGT-1	L		ATCCCTGTCCTCACCA-1	B		ATCCTATAGTTGAATG-1	L
		CCACCATGTGGAACAC-1	L		ATTCATCTCCGGGACT-1	D		ATCCTATGTCAGTTTG-1	L		ATCCTATGTCCTCCTA-1	Undefined
		TATTGGGAGACATCAA-1	L		TTCCGTGAGCTCTGTA-1	Cj		ATCCTATTCGCTAATG-1	Undefined		ATCCTATTCCCTGTTG-1	L
		ATGTCTTTCTAGACAC-1	L		ACTATTCGTGCATCTA-1	B		ATCCTATTCTTAGCCC-1	L		ATCGATGTCCATCCGT-1	L
		ATGCATGCAAATTGGA-1	Undefined		AGGAATATCTCTCCGA-1	L		ATCGATGCACATACTG-1	Undefined		ATCGCCTCATGGGCAA-1	D
		GTTAGACCAGGTATGG-1	L		CGGGTGTGTGCGTGCT-1	Cj		ATCGCCTAGAATGTTG-1	L		ATCGGCGAGACTTCAC-1	Undefined
		CATAAGCAGTTACTCG-1	L		TTCCACGTCAGCCCAG-1	B		ATCGCCTCAAGCGCAA-1	Undefined		ATCGGCGGTGAGCCAA-1	B
		CTCATGCAGCTACTGT-1	Cj		CCGCAAGCAATGCAGG-1	Cj		ATCGCCTGTAGCGCCT-1	D		ATCGTAGTCTGAGGCC-1	Cj
		GGGTTTAGTACCTTCC-1	L		TGTGCGGGTCGGTGTC-1	D		ATCGCCTGTATGTCCA-1	L		ATCGTCCGTAGCTAAA-1	L
		ACTATCTAGATGTAGT-1	L		AGTAGCTAGCTGAAGC-1	Cj		ATCGCCTGTCCAAATC-1	Undefined		ATCGTGAAGGGCAGAG-1	L
		TCGTGCTAGGGCAAGG-1	Undefined		CAGTTCCGTGAATTAG-1	D		ATCGCCTGTTTCAGAC-1	L		ATCGTGATCTACGCAA-1	D
		TGGTAGTTCTGCAGCG-1	L		ACCTGAAAGCGATGGT-1	Undefined		ATCGGATAGCCTCCAG-1	L		ATCTCTAAGACAACAT-1	L
		TCCTCTTTCCTAGCCT-1	L		ACTATGGGTCTGCGCA-1	L		ATCGGATCACGTGTGC-1	L		ATCTCTACACTTCAAG-1	L
		TGCTCGTAGGAGAGTA-1	Undefined		TCCACGTCACACCGAC-1	D		ATCGGATGTCGATTCA-1	L		ATCTCTATCATCTGTT-1	L
		TCTAACTTCGGTCTGG-1	B		CAATTTCTCAAGTAAG-1	D		ATCGGCGCAAGCACCC-1	B		ATCTTCAAGATCGCCC-1	D
		GATCAGTTCCCAGCGA-1	Cj		CAGGGCTCAAGTGACG-1	B		ATCGTAGCAACTGCCG-1	B		ATGAAAGAGGCACTAG-1	Cj
		AGGGTCCAGGTAAGGA-1	L		TAACTTCGTCTACATG-1	Undefined		ATCGTCCAGGGTACGT-1	D		ATGAAAGCATTGAAGA-1	B
		GGTGTTACATTGAGCT-1	Cj		TGGATGTAGTCATACC-1	Cj		ATCGTCCTCAACACCA-1	B		ATGAAAGTCATTATCC-1	L
		CAGGGCTCACATGAAA-1	L		GTGATGTGTGCATTTG-1	D		ATCGTCCTCGGAAACG-1	L		ATGACCAAGAGGCGTT-1	D
		AGACCATTCCTGTACC-1	Cj		TAATTCCTCGTGTTCC-1	B		ATCGTGAGTCTCGCGA-1	B		ATGACCATCCCGGTAG-1	D
		ATTCAGGGTAGTCTTG-1	Undefined		TCCACCAAGATAGGGA-1	Cj		ATCGTGATCTCGCTCA-1	Cj		ATGAGGGGTTGGGACA-1	B
		AGGTCATGTCTGGTTA-1	D		TTGCTGCTCTATCCAT-1	B		ATCTCTAGTATGAGGC-1	Cj		ATGAGTCCAATTGAAG-1	D
		ATCGTCCTCGGAAACG-1	L		GTCATGATCCGCGATG-1	D		ATCTTCACAGTCCGTG-1	L		ATGATCGAGCCTCATA-1	B
		GATTTCTTCGTCGATA-1	L		AATTTCCGTACGTGAG-1	D		ATCTTCATCCTTCTAA-1	D		ATGATCGAGCGTATAA-1	Undefined
		CAGAGCCCAACCCTAA-1	Cj		TTGCATTTCGGATACT-1	Undefined		ATGAAAGAGTATGAAC-1	D		ATGATCGCATGCTGCG-1	B
		ACACCAAAGGCCCGTT-1	D		CACCAAATCCGTATGA-1	L		ATGAAAGGTACCGCGT-1	L		ATGATCGTCTTTGCGC-1	L
		AACCTGATCCATTGCC-1	D		CAGCAATAGCTCGACC-1	Cj		ATGACCAGTAATGCTC-1	B		ATGCATGCAATTGGTC-1	Undefined
		ACAGGGACACAAGTGG-1	Undefined		CAACCAACATACTGAC-1	D		ATGACCAGTACTCGAT-1	L		ATGCCTCAGGTGCTAG-1	Undefined
		AGTGCCGAGGTATAGT-1	Cj		GTCACGGCAATTGCAC-1	D		ATGACCAGTTCGTGCG-1	L		ATGCCTCAGTTAGTGA-1	L
		ATGAAAGGTACCGCGT-1	L		GGTAACTAGGACGCTA-1	D		ATGAGTCGTACGTACT-1	D		ATGCCTCCAACCAACT-1	Undefined
		TATCAGGGTGACGCCT-1	D		AATTCCTCAGACAAAT-1	Cj		ATGAGTCTCTTCGTAT-1	D		ATGCCTCGTACCATAC-1	L
		GGGACCTGTCATCCCT-1	Undefined		ACTGATGTCCATTGGA-1	B		ATGATCGAGACACACG-1	L		ATGCGATAGCTTTCCC-1	L
		CTGCATCCAGGGTCTC-1	D		GTCGTAATCTATTTCG-1	Cj		ATGCATGAGAGGTTTA-1	L		ATGGAGGAGGTTTACC-1	D
		AGCCAATGTTACCTGA-1	L		TTCTAACGTGGCATCC-1	L		ATGCATGAGGAATTAC-1	D		ATGGATCGTTCGGTAT-1	L
		TAACACGGTAGCGTTT-1	Undefined		ACTCCCAAGTAACCTC-1	D		ATGCATGAGTCAGCCC-1	Undefined		ATGGGAGGTTAAGTCC-1	B
		CTATCCGAGGGTACAC-1	Cj		CTCTCGATCGCTACAA-1	D		ATGCATGCAAATGCTC-1	D		ATGGGAGTCCAGCCTT-1	D
		AAGACTCAGCACACCC-1	L		CTGGTCTGTCCGTTTC-1	B		ATGCATGCAAATTGGA-1	Undefined		ATGGGTTAGCCTCTCT-1	Undefined
		ACAAGCTGTTGCCAAT-1	D		GGAATCTCAAGACTGG-1	L		ATGCATGTCAACCGAT-1	D		ATGGTTGAGCTCGTGC-1	Cj
		TGGTACAAGATCCTAC-1	L		CCCTCTCCACGAAGAC-1	Undefined		ATGCATGTCGAAGCCC-1	L		ATGGTTGCAGCACAGA-1	L
		GAGTTGTAGCCTGCCA-1	L		TGATGCAAGACTTGTC-1	Undefined		ATGCCTCGTGCTCGTG-1	L		ATGTCCCCACGACGTC-1	D
		TGGGATTCAGGTTCAT-1	L		CAGGTATGTGTCTAAC-1	Cj		ATGCGATGTTAGTTCG-1	B		ATGTCCCTCCCTTGGT-1	B
		GCGGAAATCGAGATAA-1	D		ATCCTATAGCATTGTC-1	D		ATGGAGGGTAACGTTC-1	Undefined		ATGTCTTCACAGTCAT-1	D
		CAGTTCCTCCCTTGTG-1	D		TATTCCATCATGCCCT-1	L		ATGGAGGGTATGGTAA-1	L		ATTACCTTCGCTGTTC-1	L
		AACCTGAAGACTCAAA-1	L		CATTGTTGTAGCGCCT-1	Undefined		ATGGAGGGTGTGCTTA-1	L		ATTACTCCATTACTCT-1	L
		GCCCAGATCATAGACC-1	L		TTGGGTAGTTGGGCCT-1	D		ATGGATCGTGCGCTCA-1	D		ATTCACTTCAATCTCT-1	L
		AGTAGTCAGCCTCTGG-1	Cj		TCGCACTGTATAGGAT-1	Cj		ATGGGAGCAACCGACC-1	D		ATTCAGGTCCTGGTCT-1	Undefined
		TAAGTCGAGTAACAGT-1	L		GGTGTTATCCGTTTCG-1	Cj		ATGGGAGGTTCGGTTA-1	D		ATTCATCTCCGGGACT-1	D
		CAGGTATAGCCGAATG-1	L		CAAGGGATCTTCGGAA-1	B		ATGGGAGTCACACGAT-1	L		ATTCCATCAGCGCGTT-1	D
		AGAGCCCCATAGGTTC-1	Undefined		TCATTTGTCGAGAGAC-1	L		ATGGGAGTCAGAGCAG-1	L		ATTCCCGTCGACCATA-1	B
		TACCCGTTCATAGCAC-1	Undefined		CAAGACTGTGGATACG-1	L		ATGGGTTCACGGATCC-1	D		ATTCCTAAGGTCATTC-1	Undefined
		TACCTCGAGCTAGAGC-1	D		ACGTCCTAGAGCAACC-1	Cj		ATGGGTTTCCGTAATG-1	Cj		ATTCCTACATCACCAA-1	L
		TCCGTGTTCAAATGCC-1	D		TACACCCTCGAACACT-1	L		ATGGTTGCAACCACGC-1	L		ATTCCTAGTGTAGCAG-1	B
		AGACAGGGTAACATAG-1	L		ACCATTTAGGGACTGT-1	B		ATGGTTGCAGCACAAG-1	D		ATTCCTATCCACTGGG-1	L
		AAAGGATTCCAAGCTA-1	L		AGAAGCGTCGCAATTG-1	Cj		ATGGTTGCATCCGTGG-1	D		ATTCGTTCAGAGGCTA-1	L
		CCGGTAGAGATTCGCT-1	D		GGGTTTATCACTGTTT-1	L		ATGTCTTAGCTGACAG-1	Cj		ATTCGTTGTCCGGCAT-1	L
		AGAAGTACAAGGCAAC-1	Cj		CACGTGGTCACGGGAA-1	D		ATGTCTTCACAAGGTG-1	L		ATTCGTTGTTGAGTCT-1	D
		TACCGAACATGCCATA-1	B		CACAGGCTCGAAGTGG-1	B		ATGTCTTCATAGCACT-1	B		ATTCTTGGTCTTTCAT-1	Undefined
		ATGGAGGGTATGGTAA-1	L		CTTAGGAGTTTCGTGA-1	Undefined		ATGTCTTTCTAGACAC-1	L		ATTCTTGTCCTCTCTT-1	Cj
		AACTTCTTCATCACAG-1	L		GACTATGGTACGTACT-1	D		ATTACCTTCTCTTAAC-1	D		ATTGGGTGTGTTGACT-1	L
		GTTTACTCAGGTTTAC-1	B		GTGACGCCACGTTGGC-1	D		ATTACTCCACAGCCAC-1	B		ATTGGGTTCCTGGGTG-1	L
		ATCGATGCACATACTG-1	Undefined		CGGGTGTTCTTTGCAT-1	Cj		ATTACTCTCTCATTAC-1	Undefined		ATTGTTCTCAGAACCT-1	D
		CCTCACAGTCGACTTA-1	Cj		TAATTCCAGGTGCTTT-1	D		ATTATCCAGCCTTCTC-1	Cj		ATTTCACAGTTGGAGC-1	B
		TAACACGCAATGGGTG-1	L		CCTGCATCATGGTGGA-1	B		ATTATCCGTGTGTCCG-1	D		ATTTCTGAGGGTGGGA-1	Cj
		CTCCCAACAAGCGGAT-1	Cj		AGTTCCCAGCATACTC-1	L		ATTATCCTCACCTGTC-1	D		ATTTCTGTCTCGTCGT-1	L
		GGATCTAAGTATGACA-1	B		TTACGCCGTAAGGTCG-1	Undefined		ATTATCCTCTTACACT-1	L		CAAAGAAAGCCTTTCC-1	D
		CGAGTGCGTCCAGGTC-1	L		TCGACGGAGTTGGGAC-1	Cj		ATTCACTCACTGGCCA-1	Undefined		CAAAGAAGTATTCTCT-1	Cj
		CTGTAGACACCAATTG-1	B		GGAGCAATCACCCTCA-1	B		ATTCACTGTACAAAGT-1	Cj		CAAAGAAGTGAATTAG-1	B
		TCATTGTTCACCTTGC-1	L		CGTAGTAGTTCGGGTC-1	B		ATTCAGGCAGACCGCT-1	L		CAAAGAAGTTATAGCC-1	D
		CGTAATGAGTAAAGCT-1	L		AGGAGGTTCTATCGTT-1	Undefined		ATTCAGGGTAGTCTTG-1	Undefined		CAACAACAGTAGGGTC-1	B
		GTGGTTAGTCTGATCA-1	L		CTATCTATCAGTGGGA-1	L		ATTCAGGTCCCGTGTT-1	L		CAACAACGTAACGATA-1	D
		TGCAGATTCGAGAGCA-1	D		GAGATGGAGTAAGACT-1	L		ATTCATCAGGGAGAAT-1	D		CAACAACTCAAACGTC-1	D
		AGAACCTTCCACATAG-1	Cj		GATCACAGTCTAGGCC-1	Cj		ATTCATCTCAAGCCAT-1	L		CAACAGTCAGCATACT-1	L
		TATCCTACAGAGTAAT-1	L		TGTTGGATCGTCTCAC-1	Undefined		ATTCCATAGTAGCATA-1	L		CAACAGTTCAGACTGT-1	L
		AATGACCGTTACAGCT-1	L		GGGCTCACAACGGTAG-1	D		ATTCCATGTTAGGACG-1	L		CAACAGTTCCCGATCT-1	L
		TAAGCGTCAAGAAATC-1	D		CCGGACATCTCCTGAC-1	Undefined		ATTCCCGCATGGCTGC-1	B		CAACAGTTCGCAATGT-1	B
		GATAGCTTCGCAATGT-1	L		GAGTCATGTAACACGG-1	Undefined		ATTCCCGGTACTGTTG-1	B		CAACCAACACCAGACC-1	L
		ATGGGAGCAACCGACC-1	D		TGCTCCAGTGCACATT-1	L		ATTCCCGTCCGGTAGC-1	D		CAACCAACATACTGAC-1	D
		ATACCGATCAGGGATG-1	Undefined		CACCAAAAGAGAGGGC-1	D		ATTCCTAAGTATGGAT-1	L		CAACCTCAGGAAAGGT-1	D
		CTTGATTTCAGAACCT-1	D		TTAGGGTAGAGAAGGT-1	L		ATTCCTAAGTTGGCGA-1	Cj		CAACCTCAGTGCCCGT-1	D
		CGACAGCTCAAGCCCG-1	D		AGGTCATTCTACACAG-1	Undefined		ATTCCTATCGCGTAGC-1	L		CAACCTCTCCGTTTCG-1	L
		TCACTCGAGTGACACG-1	Cj		CACGTTCTCGGCCTTT-1	L		ATTCGTTAGAGTTGAT-1	B		CAACGATCATCGCTGG-1	D
		TCCGTGTCAAATTGGA-1	D		TGTTCCGGTTACGCCG-1	B		ATTCGTTGTTCGAAGG-1	Cj		CAACGATGTTATGGTC-1	L
		GCACTAAGTCCAGCAC-1	L		GAATAGACATGATAGA-1	B		ATTCTACCACAAACGG-1	B		CAACGGCAGCTCCATA-1	L
		AACCATGCATGAAAGT-1	L		TCATCATAGGCGACAT-1	L		ATTCTTGTCGTGTTCC-1	B		CAACGGCAGCTTCATG-1	B
		TGACGCGAGTTTCGAC-1	D		AGGGCCTCAGACCGCT-1	Undefined		ATTGTTCGTGTTACAC-1	L		CAACGGCAGGACCCAA-1	B
		GGAGAACCACAACGCC-1	B		AGATGCTCAAATGGCG-1	L		ATTTACCAGGTGCTTT-1	B		CAAGACTAGGAGGCAG-1	L
		CTGCTCAAGCGAACTG-1	Cj		TGTGATGGTATTGGCT-1	B		ATTTACCCAAATGCGG-1	L		CAAGACTGTGGATACG-1	L
		GTAAGTCGTTTACTGG-1	L		CTTCTAAGTTCCGCTT-1	Undefined		ATTTCACAGAGTTCGG-1	Cj		CAAGACTTCGAAACAA-1	Cj
		TTTACGTGTTCGGACC-1	D		CAGATTGTCCCAAGCG-1	Undefined		ATTTCACAGGTGATCG-1	D		CAAGGGATCATCGTAG-1	L
		TAGGTTGCAAATGGTA-1	L		GAAGAATTCGCCAATA-1	D		CAAAGAAGTGGTCTAT-1	L		CAAGGGATCTTCGGAA-1	B
		TGTTGAGGTCTACACA-1	D		AAAGTCCCATCCGGTG-1	D		CAACAACAGGTCTGGA-1	L		CAATACGCACGGATCC-1	L
		ACAGCCGGTCCTGAAT-1	Cj		TACGCTCCACGCGCTA-1	L		CAACCAAGTCAGTCCG-1	L		CAATACGGTATGTGTC-1	L
		ACTTCCGAGATGGTCG-1	D		GCATCGGCACGGCACT-1	B		CAACCTCCATCGTTCC-1	L		CAATCGAAGAGCATTA-1	Undefined
		TGTCCACTCAACCCGG-1	B		AGTACTGAGGTCTGGA-1	L		CAACGATAGACACACG-1	Cj		CAATCGAGTAGTCCTA-1	D
		CCTCACACAAGATGGC-1	L		GGGCCATCAGAACCGA-1	B		CAACGATCATGTCAGT-1	L		CAATGACAGGTAAAGG-1	B
		TCATTACAGCACTCTA-1	Cj		CGTAAGTTCTATCGGA-1	Cj		CAACGATGTACAGAAT-1	Cj		CAATGACCAAGCTACT-1	L
		AGACCATCATCCGCGA-1	L		GTAAGTCTCGGAAGGT-1	B		CAAGACTCAACCCGCA-1	B		CAATGACTCCAAGCCG-1	B
		CCTAAGACAAATAGCA-1	L		CTATAGGGTGCGAACA-1	L		CAAGACTCATCGATGT-1	Undefined		CAATTTCGTACGGCAA-1	D
		TGATCTTTCTATTTCG-1	D		CTCCGATTCTCGGTCT-1	L		CAAGAGGGTGTGGACA-1	L		CAATTTCTCAAGTAAG-1	D
		TATTGGGGTATCCTTT-1	D		TGATGCACAGAACCGA-1	D		CAAGCTACAAATGGAT-1	B		CACAACAGTATGAAGT-1	D
		TTGCCTGGTTTCTATC-1	L		TGCATCCGTTTCACTT-1	L		CAAGCTATCGGCCCAA-1	L		CACACAACAAGATGTA-1	D
		GGGTTATGTCTAACGT-1	D		GTCGTTCGTTGCCATA-1	D		CAAGGGACACTTGTCC-1	Undefined		CACAGATGTTGGACCC-1	Cj
		TTGAACGTCAGGTGTT-1	B		GGTTAACCAGGTTCCG-1	L		CAAGGGATCTCTGACC-1	Undefined		CACAGATTCACCACAA-1	L
		CGAGTGCGTGCACGCT-1	L		CTACTATCACTTGAGT-1	Undefined		CAATACGTCAAGATAG-1	L		CACAGGCGTGAATATG-1	D
		ATTTACCAGGTGCTTT-1	B		CCATCACGTCTCACGG-1	L		CAATCGAAGCTATCCA-1	D		CACAGGCTCGAAGTGG-1	B
		CGGCAGTGTCCAATCA-1	B		GAAACCTAGATAGCTA-1	L		CAATCGACAACAGCCC-1	B		CACCAAAAGAGAGGGC-1	D
		ATCGCCTGTTTCAGAC-1	L		AAAGAACAGGATTCAA-1	D		CAATGACCACGGTGAA-1	Cj		CACCGTTGTATTTCCT-1	D
		CTCAGTCGTATTGAGA-1	Cj		TGCGACGGTTCGAACT-1	Cj		CAATGACCATGGACAG-1	D		CACCGTTGTCGTCTCT-1	L
		TTGTTTGGTGGCTACC-1	L		CTGTGAAAGCACTCCG-1	L		CAATGACCATGTGGCC-1	Cj		CACCGTTTCAGGCGAA-1	D
		CTACATTTCCATTGGA-1	D		GTTATGGGTGGGATTG-1	Undefined		CAATGACTCAGGCGAA-1	B		CACGAATAGGCATGCA-1	L
		TACGGTAAGACGTCCC-1	L		ACACGCGGTAGGTTTC-1	B		CAATTTCGTCATACCA-1	D		CACGAATGTCCGGCAT-1	Cj
		CACTTCGAGCGAACTG-1	D		GGGTGAAAGACCATAA-1	L		CAATTTCGTCCACAGC-1	Cj		CACGTGGCAAACGTGG-1	D
		GTTGCGGGTCCATACA-1	B		AGTAGCTAGTTTCAGC-1	L		CACAACACAGCTACTA-1	L		CACGTGGCACAAGCTT-1	D
		TGGCGTGAGCGAGAAA-1	D		ACCTGAAAGAGTCCGA-1	L		CACACAAAGATGTTCC-1	Undefined		CACGTGGTCACGGGAA-1	D
		TAGTGCACATGTTCGA-1	Cj		TCGTAGACAGCCCACA-1	D		CACACAAAGGTTGGTG-1	L		CACGTTCAGTAGCCAG-1	B
		ACCTGAACAAGTATAG-1	Cj		TCGAACACACCAGCCA-1	L		CACACAACACGGGTAA-1	D		CACGTTCTCGCGATCG-1	L
		GCAACATTCAGCACCG-1	Cj		TACCGAATCTCCTGTG-1	B		CACACAAGTAATTAGG-1	L		CACGTTCTCGGCCTTT-1	L
		TCGTAGAAGCGTATAA-1	L		GCGTTTCCAAACCACT-1	Undefined		CACAGATAGGTCACCC-1	L		CACTGAACAACCAGAG-1	L
		GGGTAGAAGGTTACCT-1	D		AAGCCATGTCCGACGT-1	L		CACAGATAGTCACTGT-1	L		CACTGAATCTGGTGCG-1	L
		TACGGTAAGTCTAGCT-1	D		AAGTACCTCGAGAATA-1	L		CACAGATGTGCATTAC-1	L		CACTGTCCAAGGGCAT-1	Undefined
		TTTACTGCATGGCTGC-1	Cj		CCGGTAGAGCCGGATA-1	B		CACAGGCCAATGTCTG-1	Undefined		CACTGTCTCTTGCAGA-1	D
		AGAAGTAGTGAAGCGT-1	L		TAGACTGGTCCTACAA-1	Cj		CACAGGCCAGAGGCAT-1	L		CACTTCGGTAGTTACC-1	Cj
		GTGGAGAAGTTTAGGA-1	Cj		CTACTATGTGCTGTCG-1	D		CACCAAAAGCTGAGTG-1	D		CACTTCGGTGAGGCAT-1	Cj
		CTTCTCTTCGGCTTGG-1	D		ATTGTTCTCAGAACCT-1	D		CACCGTTCAGGTTCCG-1	Cj		CAGAGCCCAGTAGTGG-1	Undefined
		GCTACCTCAACCGATT-1	Undefined		CCTCTCCGTCTGTAGT-1	L		CACGAATGTAGAAACT-1	L		CAGAGCCGTCAACACT-1	D
		AAGAACAGTGCCTAAT-1	B		AATGAAGTCAAAGGAT-1	D		CACGAATTCCCGTTGT-1	Cj		CAGAGCCTCAGAATAG-1	Cj
		ATTCGTTAGAGTTGAT-1	B		GCTGGGTGTAGAGCTG-1	Undefined		CACGTGGGTTTCGCTC-1	Cj		CAGATACCAATAACGA-1	B
		CATCCCACACGCCAGT-1	Cj		AACCAACAGATAACGT-1	L		CACGTTCTCTCCGAGG-1	L		CAGATACCATTCACCC-1	D
		TGATTTCGTAGTAAGT-1	L		CAACCAACACCAGACC-1	L		CACTAAGCAGCAGATG-1	L		CAGATACGTCTTTCTA-1	B
		TGAATGCCATGTTTGG-1	B		ACGGAAGCAGAACGCA-1	L		CACTAAGCAGTAGAGC-1	Cj		CAGATACGTTGTCAGT-1	Undefined
		TCCTCTTAGTAGTCCT-1	D		TCGTGCTAGGAGGGTG-1	L		CACTGAACAAGAATAC-1	D		CAGATCACATAATGCC-1	Undefined
		GCCAGCACAAATGCTC-1	L		TCTGTCGGTATGGAGC-1	L		CACTGGGAGGAAGTAG-1	Cj		CAGATTGCACAGTGTT-1	L
		TCGGTCTCAGGACATG-1	Undefined		CGTGATAGTTACGTAC-1	L		CACTGTCCAAGGGCAT-1	Undefined		CAGATTGGTAATGCTC-1	Undefined
		ATCGTCCTCAACACCA-1	B		TTACAGGCAGAGCCCT-1	Cj		CACTGTCGTGCCGAAA-1	Cj		CAGATTGTCCCAAGCG-1	Undefined
		CTTCTAATCGAACACT-1	D		AAAGTCCAGCTTAGTC-1	D		CACTTCGAGCGAACTG-1	D		CAGCAATAGCTCGACC-1	Cj
		CAAGAGGGTGTGGACA-1	L		GAGGCAACAACTCATG-1	B		CACTTCGAGGTCGAGT-1	L		CAGCACGAGACAGCTG-1	L
		AGACCATAGAGGTCGT-1	Cj		AAGCATCCACCCTGTT-1	Cj		CACTTCGAGTTGGAAT-1	L		CAGCACGAGTTAACGA-1	L
		CATCAAGGTTGGAGAC-1	Undefined		CCCGAAGCAGCTGAAG-1	L		CACTTCGCACTGCATA-1	Cj		CAGCAGCGTCCTATAG-1	Undefined
		CTACAGAAGCAGGCTA-1	L		CCACACTGTGGAGGTT-1	L		CAGAGCCAGCCTTTCC-1	B		CAGCCAGCATAACTCG-1	Cj
		TATTTCGAGACGGTCA-1	L		AGCATCATCTAGATCG-1	B		CAGAGCCCAACCCTAA-1	Cj		CAGCCAGGTGTTCCTC-1	L
		CACAGATAGGTCACCC-1	L		CGCCAGATCAGCTTGA-1	Undefined		CAGAGCCGTCCTATAG-1	Undefined		CAGCGTGCAAGGGCAT-1	L
		ACCCAAATCCGGGACT-1	L		GTGCACGGTTCAACGT-1	L		CAGATCACATAATGCC-1	Undefined		CAGCGTGTCCATCTCG-1	D
		GTACAACCAGATCCAT-1	L		GATGTTGGTTCTCAGA-1	L		CAGATTGCAGGAAGTC-1	Undefined		CAGGCCAGTGTCCGGT-1	D
		ACCAAACGTTGCCATA-1	D		CGTCCATCACATACGT-1	D		CAGATTGCATAATGAG-1	L		CAGGGCTCAAGTGACG-1	B
		TCAATCTAGTTGCTCA-1	L		GCACGTGTCGAAGGAC-1	D		CAGCAATGTTCAGTAC-1	Undefined		CAGGGCTGTCAACCTA-1	D
		TGCTCGTCAGCTCGGT-1	D		CACTGTCTCTTGCAGA-1	D		CAGCAATTCACCATGA-1	L		CAGGGCTGTGATTGGG-1	L
		GCACGGTAGCAGCACA-1	D		AGGTAGGAGTCCGCGT-1	D		CAGCAATTCGCAGAGA-1	Undefined		CAGGTATGTGTCTAAC-1	Cj
		CAGGCCAAGTTGTAAG-1	D		ATTTCTGTCTCGTCGT-1	L		CAGCACGAGGTAGACC-1	Undefined		CAGGTATTCGTGTGAT-1	D
		TGCGATATCAGCGCAC-1	L		TCTGTCGGTATGGGAC-1	D		CAGCAGCAGTTGCTCA-1	L		CAGTGCGCAAACTCTG-1	L
		AGGACGACACATCCCT-1	L		CACTGAATCTGGTGCG-1	L		CAGCCAGAGAACGCGT-1	L		CAGTGCGCACTGAGGA-1	Undefined
		CAAGCTACAAATGGAT-1	B		TTGTTTGAGTTGTAAG-1	Cj		CAGCCAGCAAGTGCAG-1	Undefined		CAGTGCGTCCTTCTGG-1	Cj
		TCCTCCCAGCTATCTG-1	Cj		CATTTCACATCCAACA-1	Undefined		CAGCCAGCAATACAGA-1	Cj		CAGTTAGAGATGGGCT-1	Undefined
		GCTGCAGAGAGGTTAT-1	L		ACTTTCAGTGCCTGAC-1	L		CAGCCAGCACACAGCC-1	L		CAGTTCCGTGAATTAG-1	D
		TTCTTCCGTAACAGTA-1	Undefined		TTCGCTGTCCAGTGCG-1	B		CAGCCAGGTCGTGGAA-1	D		CATAAGCGTGATCATC-1	D
		GCCTGTTCACGGCTAC-1	Cj		GTTGCGGCAATTGCCA-1	D		CAGCGTGAGTATAGGT-1	Cj		CATAAGCGTGCAATGG-1	B
		GTGACGCTCTGAACGT-1	Cj		CAAAGAAGTTATAGCC-1	D		CAGCGTGCACAAATAG-1	D		CATACAGAGGTTCCAT-1	L
		ACTTATCAGAGTCTGG-1	D		TGGGCTGGTTGGACCC-1	D		CAGCGTGGTCCGTTTC-1	L		CATACCCGTCTAGTGT-1	L
		AGATGAATCGCGATCG-1	L		CTCCAACCAGAGTCTT-1	Cj		CAGCGTGTCTCTCTAA-1	D		CATACTTAGCTTACGT-1	D
		ATGGGTTTCCGTAATG-1	Cj		ATATCCTCAAGAGAGA-1	L		CAGGCCAAGACCATTC-1	D		CATACTTCACCTCAGG-1	L
		ATTCACTGTACAAAGT-1	Cj		TCTTAGTTCGTGTTCC-1	D		CAGGCCAAGTTGTAAG-1	D		CATAGACAGAGCAGTC-1	D
		TCAGTTTTCTGGTGGC-1	D		TCACAAGAGAACGTGC-1	Cj		CAGGCCACAAGTTGGG-1	D		CATCCACAGCACCCAC-1	D
		GCGATCGCAATAAGGT-1	L		TGCAGTACACTTCAGA-1	D		CAGGCCATCCCTCTAG-1	Cj		CATCCACTCACACCGG-1	D
		TCACGGGCAAAGACGC-1	L		ACACTGATCTTCTGGC-1	Undefined		CAGGCCATCGGATACT-1	L		CATCCACTCCTAACAG-1	L
		GCAACCGAGCCTAGGA-1	B		GAGGCAACACTAACCA-1	Cj		CAGGCCATCTCTAGGA-1	Cj		CATCCCACACGTTCGG-1	D
		TTTATGCTCTTCGGAA-1	L		AGACCCGTCTCCAATT-1	Cj		CAGGGCTAGTGTACCT-1	L		CATCCGTAGGTGCTGA-1	Undefined
		CAGGGCTTCCATAGAC-1	Cj		CAACGGCCAAAGGCTG-1	Cj		CAGGGCTCACATGAAA-1	L		CATCCGTCATCGTTCC-1	Cj
		ATACTTCTCCGACAGC-1	L		AAAGGGCGTGGCGTAA-1	L		CAGGGCTTCAACTTTC-1	D		CATCCGTGTTGTATGC-1	L
		CTCATGCTCCGTGTAA-1	B		TACTTACTCGAGTCCG-1	L		CAGGGCTTCCATAGAC-1	Cj		CATCGCTCAGAACATA-1	Undefined
		ACCATTTGTACCCACG-1	Cj		TAGGTTGGTAATTAGG-1	L		CAGGTATAGCCGAATG-1	L		CATCGTCGTAGTGTGG-1	D
		TTCACCGGTAGAGATT-1	L		ATGATCGAGCGTATAA-1	Undefined		CAGGTATGTGTACATC-1	L		CATCGTCTCCGATGTA-1	B
		TACCCACGTCGAGCAA-1	D		CCATCACTCGCTATTT-1	Undefined		CAGGTATTCTTTGCGC-1	Undefined		CATCGTCTCTCGACGG-1	L
		CATTGTTCATGACTCA-1	Cj		TACAGGTGTCTCAGAT-1	L		CAGTGCGAGCCATCCG-1	D		CATGAGTAGACGATAT-1	Undefined
		GCTTGGGTCTAAACGC-1	L		TCACTATAGAGACAAG-1	D		CAGTGCGAGGGCAATC-1	L		CATGAGTAGGGACCAT-1	Cj
		CTTCGGTCATACAGGG-1	L		ATACCGACAAAGGATT-1	L		CAGTGCGCATACCATG-1	L		CATGAGTGTCTATGAC-1	B
		AGCCACGAGCGTCAAG-1	Cj		GATTCGATCCGTCCTA-1	B		CAGTTAGTCAGCAGAG-1	L		CATGAGTTCGTAACCA-1	D
		GCTTGGGCAATACGCT-1	L		CATTGTTCATCTCCCA-1	Cj		CAGTTCCAGACCATTC-1	Undefined		CATGAGTTCTCATAGG-1	D
		GTGCACGCAGAGTGTG-1	D		GATCCCTCAGTAGTTC-1	B		CAGTTCCCACTAGAGG-1	D		CATGCAAAGTTTCTTC-1	D
		ATCTTCATCCTTCTAA-1	D		AAGACAAAGGAATTAC-1	L		CAGTTCCTCCCTTGTG-1	D		CATGCCTTCTTGGTCC-1	B
		CACATGATCGGTATGT-1	Undefined		CAAGGGATCATCGTAG-1	L		CATAAGCAGTTACTCG-1	L		CATGCGGAGTACCCTA-1	L
		TCGTGCTCACGGGCTT-1	D		GCTACCTAGTTGTACC-1	Undefined		CATAAGCCAGTAGTGG-1	L		CATGCTCAGCTGTTAC-1	Cj
		CGGTCAGGTTTCACAG-1	B		GGGAGATTCGCTTGCT-1	L		CATAAGCGTGACTATC-1	L		CATGGATGTGGGCTTC-1	Undefined
		ATACCGATCGACGACC-1	L		AGAACCTCACGTCATA-1	D		CATAAGCGTGGTTTGT-1	L		CATGGTAAGTTGCCCG-1	L
		ATTACTCCACAGCCAC-1	B		CAAGACTCAACACAGG-1	B		CATACAGTCGTGTGAT-1	Cj		CATGGTATCCAACTAG-1	D
		ATCCTATGTCAGTTTG-1	L		AATAGAGAGTATAGGT-1	L		CATACCCCACAGAAGC-1	L		CATTCATAGTACAGAT-1	Undefined
		CGTCCATGTCTAGGTT-1	L		CCTATCGGTTTGGCTA-1	D		CATACCCCACGGGTAA-1	B		CATTCATCATCGGAGA-1	L
		GTCACGGAGGCGAACT-1	D		CGTTAGAAGAATCCCT-1	Cj		CATACCCGTAGATCGG-1	L		CATTCATGTCGTGGTC-1	Cj
		GTGATGTTCGAAGTGG-1	Cj		ACGGTCGGTCTCAGGC-1	B		CATACCCGTGATATAG-1	D		CATTCCGAGTGACACG-1	L
		CCAATTTCAAAGCGTG-1	L		TGAATCGGTTTACCTT-1	Cj		CATACCCGTGCAAGAC-1	D		CATTCCGGTTCTCTAT-1	D
		GAATAGATCAAGAGTA-1	D		CTTCTAATCCGTGTCT-1	Undefined		CATACTTCATCTGGGC-1	D		CATTGCCCAACCGGAA-1	Undefined
		TTTGACTAGCAGTACG-1	Undefined		ACGATGTCAACACGAG-1	L		CATACTTTCCACTTTA-1	L		CATTGCCCACCGGTCA-1	Undefined
		GACCAATGTCTGCCTT-1	B		AGAACCTTCCTACTGC-1	D		CATACTTTCCTCTAAT-1	L		CATTGTTCACACCTTC-1	D
		TGACCCTTCGCACGAC-1	D		GTCGTTCAGAGTTCGG-1	D		CATAGACCAGGTGGAT-1	L		CATTGTTCATCTCCCA-1	Cj
		AACCAACAGTACTGTC-1	L		CTTCTCTTCTCCCTAG-1	B		CATAGACCAGTGTACT-1	L		CATTGTTGTAGCGCCT-1	Undefined
		ACTGATGAGACTTGTC-1	L		CTCTCGAAGCGATGCA-1	L		CATAGACGTGCTCCGA-1	Undefined		CATTTCAAGGCCACCT-1	Undefined
		CATAGACTCACACCGG-1	Cj		TCGAACACAGACCCGT-1	D		CATAGACGTTCGGCGT-1	Cj		CATTTCACATCCAACA-1	Undefined
		TAGGTACCATGGATCT-1	L		ACGTCCTGTCGTTATG-1	L		CATAGACTCACACCGG-1	Cj		CATTTCAGTCTGATCA-1	Undefined
		GAATCACCACTATCCC-1	L		AGTAGCTGTGACAACG-1	L		CATCAAGGTCTCACGG-1	B		CCAATGAAGCAATAAC-1	D
		CCAAGCGGTATGACAA-1	Cj		TAACTTCTCGGCCCAA-1	Cj		CATCAAGGTTGGAGAC-1	Undefined		CCACACTGTGGAGGTT-1	L
		TAATCTCTCTCTCGAC-1	B		TTTCCTCGTTGGCTAT-1	Undefined		CATCCACAGAGTCAAT-1	D		CCACCATCATAGAAAC-1	Cj
		GGGTTATGTTGGCTAT-1	L		TTGCCTGTCATCGCTC-1	D		CATCCCACACGCCAGT-1	Cj		CCACGAGCAACCTAAC-1	Undefined
		GCACATAAGTTCCGTA-1	L		GCGGAAACAGTCCGTG-1	B		CATCCCAGTAACCAGG-1	D		CCACGAGGTAGACGTG-1	L
		TACATTCAGGGATCAC-1	Undefined		ATTCCATCAGCGCGTT-1	D		CATCCGTCAGCGGTTC-1	L		CCACGAGGTGATACTC-1	Undefined
		ATGGGAGTCACACGAT-1	L		GTCCACTAGTATAGAC-1	L		CATCCGTGTGTATTGC-1	L		CCACGTTCAGGGAGAG-1	L
		CACGTTCTCTCCGAGG-1	L		GCATCTCAGGTTCCGC-1	Undefined		CATCGCTGTTCGGTCG-1	L		CCACGTTGTTCTTGCC-1	Undefined
		CCTCTCCTCTGCTAGA-1	B		AGTAGCTTCGGACCAC-1	L		CATCGGGCAAGTGGAC-1	D		CCACTTGCAAGACGGT-1	Undefined
		CATACCCGTGATATAG-1	D		TTTATGCTCACCCTTG-1	B		CATCGGGGTCCTTGTC-1	L		CCATAAGTCCCATTTA-1	D
		CCTACGTTCAAGCTGT-1	L		CTGCGAGAGCACTCTA-1	L		CATCGGGTCTACTCAT-1	D		CCATCACCAACGTTAC-1	L
		CAGGCCATCTCTAGGA-1	Cj		GAACTGTAGTGTTCCA-1	L		CATCGTCAGTCGTTAC-1	Cj		CCATCACTCGCTATTT-1	Undefined
		ATCCATTGTCCACTTC-1	D		AATAGAGCAGCATCTA-1	L		CATCGTCCAAGACGAC-1	B		CCCAACTCATGGAGAC-1	B
		TGTTCTAGTCATCGGC-1	L		CTCATTACAACCCGCA-1	L		CATCGTCCAGGTAGTG-1	D		CCCAACTGTCTGTAGT-1	Cj
		TGAATCGAGGAGGCAG-1	L		TGATTTCAGCCGCACT-1	L		CATCGTCGTCTCTCCA-1	B		CCCATTGGTGTTCATG-1	Undefined
		CACCGTTCAGGTTCCG-1	Cj		AGTCACAAGGTGCGAT-1	D		CATCGTCGTTTGGGAG-1	Cj		CCCATTGTCGCTGCGA-1	L
		ATTCCCGTCCGGTAGC-1	D		TCCGATCTCCGTGGGT-1	Cj		CATGAGTCACACCTTC-1	Undefined		CCCGAAGCAGCTGAAG-1	L
		GTGATGTCAACCTATG-1	D		AATGCCAAGCCTGTCG-1	D		CATGCAAGTACTGGGA-1	B		CCCGAAGTCGGCGATC-1	B
		TACTTGTAGTACGTCT-1	L		AGGACGAGTCGCTGCA-1	B		CATGCAATCTCGACGG-1	Cj		CCCTCAACACCCTATC-1	D
		CTGCATCCAGTTTCGA-1	L		TCTGCCAAGAGGTTTA-1	L		CATGCGGCACCGTGCA-1	B		CCCTCAACATGACGGA-1	B
		TGACGCGCATTGTCGA-1	Cj		TCTACCGCATACCGTA-1	B		CATGCTCAGTGGACGT-1	L		CCCTCTCCACGAAGAC-1	Undefined
		CTTGAGATCCACAGCG-1	L		GGTAACTGTAAGCAAT-1	Cj		CATGCTCGTCAAGGCA-1	Undefined		CCCTGATAGCGTTGTT-1	Undefined
		CCATCACCAGAACTCT-1	D		TCCGGGACAACGTTAC-1	L		CATGCTCGTGCCTGCA-1	Cj		CCCTGATTCCTGGGAC-1	D
		TAGGTACCAGTTAAAG-1	Cj		ATACTTCCAGACTGCC-1	D		CATGGATCAACCGTGC-1	L		CCCTGATTCTAGTGAC-1	Cj
		TTGTTGTCAAATCGGG-1	Cj		CTATAGGCAGTGGCTC-1	D		CATGGATCAGTTGGTT-1	L		CCCTTAGAGCGCTGCT-1	Cj
		GTACAACCAAATCAAG-1	L		AGGTTACCAACCTATG-1	D		CATGGATGTATGAGAT-1	L		CCCTTAGTCATCTGTT-1	B
		CCTAAGATCAAAGGTA-1	D		TTTCAGTGTATCCTCC-1	D		CATGGTAAGAACGCGT-1	Cj		CCGAACGAGACGTCGA-1	D
		GTAACCATCTGCGTCT-1	L		GGAGGATCAAGTGGTG-1	L		CATGGTAAGTAACCTC-1	L		CCGATGGAGGACCCAA-1	Undefined
		CATTGCCCAGGCACTC-1	Undefined		ACCAAACTCTACTGAG-1	D		CATGGTACAACTTGCA-1	L		CCGCAAGCAATGAAAC-1	Undefined
		TGAATCGGTGCCTACG-1	D		ACTATTCGTCCGATCG-1	D		CATTCATAGGTGATAT-1	L		CCGCAAGCAATGCAGG-1	Cj
		ATTCCCGCATGGCTGC-1	B		AGTGTTGAGCAACAGC-1	D		CATTCCGCACTCTGCT-1	D		CCGGACAGTGCTCCGA-1	Cj
		ACCCTTGAGTAATTGG-1	L		ATTCATCGTTAAGGGC-1	Cj		CATTCCGGTATGTCCA-1	B		CCGGACATCTCCTGAC-1	Undefined
		AGTTCGAGTGACACAG-1	L		GTAGAGGGTGATCATC-1	Undefined		CATTGAGAGAAGCGGG-1	L		CCGGGTATCGAGAGAC-1	L
		CTTTCGGAGCGTCAGA-1	Cj		GGTGGCTGTATGAAAC-1	Cj		CATTGCCCAGGCACTC-1	Undefined		CCGGTAGAGCCGGATA-1	B
		GTCTTTAGTCTTAGTG-1	B		AGTCACATCTTTGCTA-1	D		CATTGTTAGAGGTTTA-1	Cj		CCGGTGAAGTTGAAGT-1	L
		AAGTGAATCCGTGCGA-1	D		GGGCCATAGAATCGAT-1	B		CATTGTTCATGACTCA-1	Cj		CCGTGAGTCACAAGGG-1	Cj
		TCAGTCCTCCTCGATC-1	D		CATGGTAAGTTGCCCG-1	L		CATTGTTGTTTGAAAG-1	Undefined		CCTAACCCAGTGTACT-1	D
		ATCGGATCACGTGTGC-1	L		CAGCCAGCATAACTCG-1	Cj		CATTTCATCACTCACC-1	B		CCTAACCGTAGCGTCC-1	L
		GCCGATGGTTTCCCAC-1	Undefined		CCTTGTGAGTCATTGC-1	D		CCAAGCGAGCCATATC-1	Undefined		CCTAACCGTTGATCGT-1	D
		CTGTACCCAGACTGCC-1	L		GACAGCCCAAGTCCAT-1	B		CCAAGCGAGGGTTAGC-1	D		CCTATCGGTTTGGCTA-1	D
		ATGGTTGCATCCGTGG-1	D		TGTCCACGTGACTAAA-1	L		CCAAGCGGTATGACAA-1	Cj		CCTATCGTCATTATCC-1	B
		AAGCGTTAGCTAGAAT-1	Undefined		AGTAACCCAGCATGCC-1	L		CCAATGATCGACTCCT-1	B		CCTCAACAGTATGAGT-1	L
		GTGTAACGTGCCGTTG-1	D		TCGCTTGTCACTGTCC-1	L		CCAATTTCAAAGCGTG-1	L		CCTCAACCAATCACGT-1	L
		TCAGCCTCACTGGCCA-1	D		GCTGCAGTCGTGCGAC-1	D		CCACAAACAAGAAATC-1	B		CCTCAGTCAAGCGCTC-1	Undefined
		GATGCTACAATATCCG-1	L		TCGTGGGAGATTAGAC-1	L		CCACAAATCGCGTTTC-1	L		CCTCAGTGTACGGATG-1	L
		ACAACCATCTAGATCG-1	L		GTTCGCTAGCAATTCC-1	L		CCACACTTCGGAGTAG-1	Cj		CCTCATGAGTTATGGA-1	D
		CATAGACCAGTGTACT-1	L		AGTCATGGTCCAAGAG-1	D		CCACCATCAAGACTGG-1	D		CCTCCAAAGTAGCCAG-1	L
		CTATCCGGTCGCGGTT-1	L		GACTATGGTTTCAGAC-1	Cj		CCACCATGTCCGAAGA-1	L		CCTCCAACATAACGGG-1	L
		ACATGCACATTCTCTA-1	Cj		GCCGTGAAGCCTGTCG-1	L		CCACCATGTGGAACAC-1	L		CCTCTAGGTTGCAACT-1	Undefined
		CCTGCATCAGTGTGCC-1	Undefined		GATTCGAAGTACTGGG-1	L		CCATAAGCAGTCGGAA-1	L		CCTCTAGTCACCTGGG-1	L
		CTTGAGACAATCGTCA-1	L		TTTACGTGTATCTCTT-1	D		CCATCACCAGAACTCT-1	D		CCTCTCCAGGACGGAG-1	Cj
		GAGAGGTGTGGCAGAT-1	Undefined		GTTAGACTCAAACGAA-1	L		CCCATTGCATGACTTG-1	Cj		CCTCTCCCAAGCACCC-1	L
		CAACAACAGGTCTGGA-1	L		CGCCAGAAGCATACTC-1	L		CCCATTGGTAAGATTG-1	L		CCTCTCCGTCTGTAGT-1	L
		CTCAGAATCCATAGAC-1	Cj		CAGTGCGCAAACTCTG-1	L		CCCATTGGTTCAATCG-1	D		CCTGCATCATGGTGGA-1	B
		AATGGAAAGGAGTACC-1	Cj		TGTAGACTCACCATGA-1	D		CCCGAAGAGGTCCAGA-1	L		CCTGTTGAGACGGTTG-1	L
		TTTAGTCCAGACCAAG-1	L		CGACAGCAGAAGGTAG-1	L		CCCTAACAGTGTTGTC-1	D		CCTGTTGCATCTCAAG-1	D
		GGCACGTCATGGATCT-1	Cj		GTGCACGTCCCTATTA-1	L		CCCTCAAAGTAGACCG-1	Cj		CCTGTTGTCGGTATGT-1	D
		CGATCGGCAGCCCAGT-1	L		GGTTCTCTCCTGTTAT-1	L		CCCTCTCAGAGGGCGA-1	Undefined		CCTTCAGAGGCTAGCA-1	Cj
		TGCTCCACATGGCGCT-1	B		TTCCGTGCATACCACA-1	L		CCCTGATAGGTGCAGT-1	Undefined		CCTTCAGTCGTCACCT-1	D
		GAGTGTTCAGACAAGC-1	D		ATCAGGTAGGAGAGGC-1	D		CCCTGATCAGATACCT-1	L		CCTTCAGTCTGCTGAA-1	D
		CCGTGAGTCCATCTCG-1	D		CACCGTTGTCGTCTCT-1	L		CCCTGATCATTGTAGC-1	Undefined		CCTTGTGAGTCATTGC-1	L
		TGGAGAGGTTTCCAAG-1	D		CGTCCATTCGGCTGTG-1	L		CCCTGATTCAGTCAGT-1	D		CCTTGTGTCCATCGTC-1	L
		GAACGTTTCTCGTCGT-1	Undefined		AGATCCAAGGGACACT-1	Cj		CCGAACGAGGCGTTGA-1	Undefined		CCTTTGGGTCGCAACC-1	B
		GCCTGTTCACCTAAAC-1	L		TGTGTGAAGCGTTAGG-1	B		CCGAACGCACAGCGCT-1	D		CGAAGGAAGTCGTCTA-1	B
		CAGTTCCCACTAGAGG-1	D		CCATCACCAACGTTAC-1	L		CCGAACGCATATGGCT-1	L		CGAAGGAGTAACGCGA-1	L
		CAGTGCGAGCCATCCG-1	D		TCACGCTAGTGCAAAT-1	Cj		CCGAACGGTAAGCTCT-1	D		CGAAGGAGTTAAGAAC-1	Undefined
		TTCTAACCATCGGAGA-1	D		CGTGAATTCTGGTGCG-1	L		CCGATCTTCCTCGATC-1	D		CGAAGTTCATAGAAAC-1	Undefined
		CATCGTCCAAGACGAC-1	B		AGGACTTCATCATTGG-1	D		CCGATGGAGTAAACGT-1	D		CGAATTGCAATTGGTC-1	Undefined
		CACACAACACGGGTAA-1	D		TGTGGCGCACTTGAAC-1	L		CCGATGGCAAGCACAG-1	L		CGAATTGCACCTAAAC-1	D
		CTATAGGTCAGAACCT-1	Cj		AGACAGGAGTGGTGAC-1	D		CCGATGGTCTGAGCAT-1	D		CGACAGCAGAAGGTAG-1	L
		CATCAAGGTCTCACGG-1	B		GACTGATGTGTTGAGG-1	L		CCGCAAGAGCCAGTAG-1	Undefined		CGAGAAGCACAAGCAG-1	Cj
		AGCTCAACACGAGGTA-1	D		TTGCTGCCACCCTAAA-1	L		CCGCAAGGTGAATGTA-1	D		CGAGAAGCACCCTTGT-1	B
		AGGGTGAAGTCATCGT-1	B		TGGTGATCAAGTATCC-1	B		CCGCAAGTCACATCAG-1	D		CGAGGAATCCTCTCTT-1	L
		GGTGAAGGTCCTGTTC-1	L		TACCCACTCGTGCGAC-1	L		CCGCAAGTCGTTCTAT-1	L		CGAGGCTCACCACATA-1	Undefined
		GGAGAACCACAGTCGC-1	Undefined		GGTGATTGTAATTAGG-1	L		CCGGACAGTACCCGAC-1	D		CGAGTGCCACAGAGCA-1	Undefined
		GAGGCCTCAACTCCCT-1	Cj		TAGGAGGTCCCTCAAC-1	Cj		CCGGGTAAGTGCTACT-1	B		CGAGTTATCTATACGG-1	L
		TAACTTCCAGAACTAA-1	Undefined		GCAGTTACAGATCCAT-1	Cj		CCGGGTACAGCAGGAT-1	Undefined		CGATGCGGTATACAGA-1	L
		TGAGGGACACTCCACT-1	D		CCACGTTCAGGGAGAG-1	L		CCGGGTATCTCACTCG-1	L		CGATGGCAGCGACTAG-1	L
		ATGCATGAGGAATTAC-1	D		TCCTCTTTCTAGAGCT-1	B		CCGGTAGAGATTCGCT-1	D		CGATGGCAGGTTGAGC-1	D
		CTGATCCAGGCTAAAT-1	L		GTGAGTTCAAACACGG-1	L		CCGGTAGAGGATACGC-1	L		CGATGGCTCACTACGA-1	L
		CTACATTTCCAGCCTT-1	D		ATCTCTACACTTCAAG-1	L		CCGGTAGCATGATAGA-1	L		CGCAGGTAGGTATTGA-1	L
		CTCCAACGTGTCCCTT-1	L		TCCGTGTGTCCAACGC-1	Cj		CCGGTGAGTACGATCT-1	Undefined		CGCAGGTCAATAACGA-1	L
		CCTGCATCACACCGAC-1	Undefined		GTGGCGTGTACGAGTG-1	B		CCGGTGAGTTTACCAG-1	Undefined		CGCAGGTCACTAGAGG-1	Cj
		TGATGGTAGTAGTCCT-1	D		AGTTAGCTCTGCATGA-1	D		CCGGTGATCCGAGATT-1	L		CGCATAATCGTAACTG-1	D
		CTCACTGTCGCTACAA-1	D		GGGATCCTCAAACCTG-1	L		CCGGTGATCTCAGTCC-1	L		CGCATAATCTCGACCT-1	L
		ATGTCTTAGCTGACAG-1	Cj		CTAGACAAGGCGTTAG-1	L		CCGGTGATCTTCGACC-1	D		CGCATGGCAAGGAGTC-1	B
		GACACGCTCGAGCCAC-1	Cj		ACAGAAAAGTTTCAGC-1	B		CCGTAGGGTTCGATTG-1	Cj		CGCATGGGTTGGATCT-1	D
		GGCTTTCGTGTCCATA-1	L		CCTCAACAGTATGAGT-1	L		CCGTGAGAGTGGTCAG-1	L		CGCCAGAAGCATACTC-1	L
		ATACCGAAGCCTGACC-1	D		CATACCCGTCTAGTGT-1	L		CCGTGAGTCCATCTCG-1	D		CGCCAGACAGTCTCTC-1	D
		TCACAAGTCTGTGTGA-1	Cj		AACAGGGCATGGCCCA-1	L		CCGTTCACAATTTCTC-1	D		CGCCAGATCAGCTTGA-1	Undefined
		AGTTCCCGTCTGCGCA-1	L		TGAGGAGGTCTAGGTT-1	L		CCGTTCAGTCTAACGT-1	Cj		CGCCATTCATTCGATG-1	L
		CACTAAGCAGTAGAGC-1	Cj		ATCTCTAAGACAACAT-1	L		CCTAACCGTGGCCCAT-1	L		CGCGTGAAGCGCACAA-1	L
		GTGACGCGTATCGAGG-1	B		TGAGCATAGTTCCGGC-1	L		CCTAAGACAAATAGCA-1	L		CGCGTGAAGCTTCTAG-1	D
		CTCAGGGTCTCCCAAC-1	L		ACGTAACTCGTTTACT-1	L		CCTAAGAGTCTACGTA-1	D		CGCGTGAGTGGTAATA-1	Cj
		CCACAAACAAGAAATC-1	B		ACCAACATCGAGCTGC-1	Undefined		CCTACGTGTGAGAACC-1	Cj		CGGAATTAGAGGTTTA-1	B
		GCGAGAAAGTAGCCAG-1	D		CTACAGATCTCGGTCT-1	Cj		CCTACGTTCAAGCTGT-1	L		CGGAATTGTTGCTGAT-1	Undefined
		CTGTACCGTTGCCAAT-1	D		CCCTGATAGCGTTGTT-1	Undefined		CCTATCGAGGCATTTC-1	D		CGGAATTTCGAGAGAC-1	D
		CTTTCGGCAGGCACAA-1	D		ACTTTCATCCCAGCGA-1	D		CCTATCGCACCTGCGA-1	D		CGGAATTTCTCTCTTC-1	B
		TACCTCGTCGCGGTAC-1	D		CTGTATTGTTGGTAGG-1	D		CCTCACACAAGATGGC-1	L		CGGACACAGTTGCATC-1	D
		CTTGAGATCACAGTGT-1	Cj		CAGGCCAGTGTCCGGT-1	D		CCTCACAGTCGACTTA-1	Cj		CGGACACCATAAGATG-1	B
		TGCATGAAGGGAGGTG-1	L		GGGTGTCCATACAGGG-1	D		CCTCACAGTTTACTTC-1	L		CGGAGAACACAATTCG-1	Cj
		ATTCAGGTCCGTGGGT-1	L		GTAGGAGCAAGAAATC-1	D		CCTCAGTCAGTCAGAG-1	L		CGGAGAACATGAATCC-1	L
		CGTTAGATCGTGACTA-1	L		ACGGGTCGTTCGGGTC-1	Cj		CCTCATGTCGACGCTG-1	D		CGGGACTAGTCACAGG-1	D
		CAACGATGTACAGAAT-1	Cj		CTTCCTTGTGTTCCTC-1	Undefined		CCTCCAAGTGCGTCGT-1	Cj		CGGGACTGTCGTGCCA-1	D
		TCCCACACAGACCTGC-1	L		ATGGATCGTTCGGTAT-1	L		CCTCCAATCGAAACAA-1	D		CGGGACTTCTTCTTCC-1	D
		GGGACAATCAGAGCAG-1	Undefined		TCGGGACTCGGCTGTG-1	L		CCTCCAATCGCACGGT-1	Undefined		CGGGTCAAGGATCACG-1	L
		TAACACGTCAGTGTCA-1	Undefined		TGTTTGTAGGTTCTAC-1	L		CCTCCTCAGATCCCAT-1	L		CGGGTCACAGAACTCT-1	L
		AGACACTGTATCAGGG-1	D		CAACAGTTCCCGATCT-1	L		CCTCCTCCACGCTGAC-1	D		CGGGTCATCGCCGAAC-1	Cj
		ACGATCATCATTTGGG-1	B		ATATCCTGTCAAAGAT-1	D		CCTCCTCCATGACTGT-1	L		CGGGTGTAGGAGGGTG-1	Cj
		AATTCCTAGCGTCAAG-1	B		AGTACCAAGTTGAAAC-1	L		CCTCTAGAGCTGTGCC-1	Undefined		CGGGTGTCATGCAGCC-1	Undefined
		TCACACCTCGTACCTC-1	D		AGGGCTCTCTCGTTTA-1	D		CCTCTCCTCCAGTACA-1	Cj		CGGGTGTGTGCGTGCT-1	Cj
		GGGACTCGTCATGCAT-1	L		GTTCATTCATGATCTG-1	L		CCTCTCCTCTGCTAGA-1	B		CGGGTGTTCTTTGCAT-1	Cj
		GGAGATGTCATTTGGG-1	D		TCCGATCGTTGCATCA-1	B		CCTGCATCACACCGAC-1	Undefined		CGGTCAGAGCCTCTTC-1	L
		TCACAAGAGCTGAAAT-1	B		GTCACGGTCGAAACAA-1	B		CCTGCATCAGGGAATC-1	B		CGGTCAGCACGCTGCA-1	Cj
		TTACCGCTCAGAGCGA-1	B		CACAGATTCACCACAA-1	L		CCTGCATCAGTGTGCC-1	Undefined		CGTAAGTAGCCTGAAG-1	L
		ATCGCCTGTCCAAATC-1	Undefined		TAAGCCAGTTGGACCC-1	L		CCTGCATCATCTCAAG-1	B		CGTAAGTAGTCCGTCG-1	D
		TGAGCGCGTGAGCTCC-1	D		ACCCTTGCAGCAGTAG-1	L		CCTGTTGCAAGAGTTA-1	D		CGTAAGTGTGCGGCTT-1	Cj
		CTCATCGAGCCTGACC-1	L		CCTAACCGTTGATCGT-1	D		CCTGTTGCAGTTTCAG-1	D		CGTAAGTTCTATCGGA-1	Cj
		GGTGGCTAGGTGGCTA-1	D		TGCAGGCCACCCAATA-1	D		CCTTCAGAGGAGTACC-1	D		CGTAATGCAACGACTT-1	D
		ACGCACGGTCGCTTGG-1	Cj		AAATGGATCCGTGGCA-1	D		CCTTCAGGTGACCGAA-1	L		CGTAATGCAAGGTTGG-1	L
		AGCTACAAGGTGCTAG-1	L		GGTTAACCACTTGGGC-1	Undefined		CCTTGTGAGTATGCAA-1	D		CGTAGTACATCGAAGG-1	B
		GTGTGGCAGGCAGGTT-1	Cj		TATTGCTCAGTTTCGA-1	L		CCTTGTGCAAGGCTTT-1	L		CGTAGTAGTGAGACGT-1	Undefined
		AAGAACAGTACCCGAC-1	D		CCACGTTGTTCTTGCC-1	Undefined		CCTTGTGCATGGAATA-1	Undefined		CGTAGTAGTTCGGGTC-1	B
		TATCCTAAGTATGTAG-1	Undefined		GTGGAGATCGAGAAAT-1	Cj		CCTTGTGGTAGGATAT-1	Undefined		CGTAGTATCAGGCGAA-1	D
		TCACATTTCGTCGACG-1	D		GTGGCGTCATCTAACG-1	L		CCTTGTGGTCTCGGAC-1	D		CGTCAAACACCTCGTT-1	Undefined
		ATCCATTAGCAGGGAG-1	L		ACGGGTCCAGTCCCGA-1	D		CCTTGTGGTGATTAGA-1	L		CGTCAAAGTCTTCTAT-1	Cj
		GTGAGTTAGCGCCTTG-1	B		CGTGATACAAGAAATC-1	B		CCTTGTGGTGTTTACG-1	Cj		CGTCCATCACATACGT-1	D
		GTGCGTGCACGAAAGC-1	B		TCGGGTGTCCAATGCA-1	B		CCTTGTGTCACTCCGT-1	Undefined		CGTCCATGTCTGATAC-1	L
		TACACCCCAAACTCTG-1	D		CAATGACCAAGCTACT-1	L		CCTTTGGCAATTGCGT-1	B		CGTCCATTCGGCTGTG-1	L
		TCGTCCATCGAGTCTA-1	D		GACGCTGCAGGGTTGA-1	L		CCTTTGGTCGTAGGGA-1	L		CGTGAATCATCTATCT-1	D
		GAGTTACCAATCTGCA-1	Undefined		CCACGAGCAACCTAAC-1	Undefined		CGAAGGAGTTCGGCTG-1	D		CGTGAATTCTGGTGCG-1	L
		TACAACGGTGGCACTC-1	L		CGCATAATCGTAACTG-1	D		CGAAGTTAGCATGCGA-1	L		CGTGATAAGCTACAAA-1	B
		AACAACCGTAACAGGC-1	Undefined		AGACCATTCTATCACT-1	L		CGACAGCTCAAGCCCG-1	D		CGTGATACATGTCAGT-1	Undefined
		GTGTTCCAGGGAGGAC-1	L		CGGAATTAGAGGTTTA-1	B		CGACAGCTCGCCAGAC-1	B		CGTGATATCCAGCTCT-1	L
		TCAGTCCAGGTTCTTG-1	Undefined		CTGCGAGAGCACGATG-1	L		CGAGGAACACCCTAGG-1	D		CGTGCTTTCAATCCAG-1	B
		ATCCCTGAGCGGATCA-1	L		TCGCACTAGCTGACTT-1	L		CGAGGAATCTGCTCTG-1	L		CGTGCTTTCGTGTGGC-1	L
		TGACAGTGTAACGTTC-1	B		CCGGACAAGCAGCCCT-1	L		CGAGGCTTCATCCCGT-1	Undefined		CGTTAGAAGAATCCCT-1	Cj
		TTGCTGCTCGTGCATA-1	L		TTTACCATCAGTGTTG-1	L		CGAGTGCGTCCAGGTC-1	L		CGTTAGAGTGCTCTTC-1	L
		CCCATTGCATGACTTG-1	Cj		TCATTACTCTTGATTC-1	Undefined		CGAGTGCGTCTTCCGT-1	B		CGTTGGGAGCCACAAG-1	Undefined
		CGGAACCGTCATGGCC-1	D		CATCCGTGTTGTATGC-1	L		CGAGTGCGTGCACGCT-1	L		CGTTGGGGTCTTCATT-1	D
		TGTTACTTCAACTCTT-1	L		TAAGCACGTTCGAACT-1	L		CGAGTTAGTGTCTTAG-1	L		CTAACCCAGCGATTCT-1	B
		CAGCGTGGTCCGTTTC-1	L		TACCGGGAGACGCAGT-1	L		CGAGTTAGTTGGCCGT-1	D		CTAACCCCAACGGTAG-1	B
		AGTGACTAGCTCGGCT-1	D		ACCCTCAGTCTTGAGT-1	B		CGATCGGCAGCCCAGT-1	L		CTAACCCCAATATCCG-1	L
		ATTTCACAGAGTTCGG-1	Cj		CACTTCGGTGAGGCAT-1	Cj		CGATCGGTCCTACTGC-1	L		CTAACCCCAGGTAGTG-1	L
		CGATGCGTCTAGATCG-1	Undefined		GCTGAATAGGTGCTGA-1	L		CGATGCGAGACGACGT-1	L		CTAACCCTCAGCGCAC-1	Cj
		TTTGACTCACGTTCGG-1	L		ACGGTCGGTCTTCATT-1	L		CGATGCGGTGCCTTTC-1	L		CTAACTTGTAGTGTGG-1	Cj
		GCCCAGAAGCGTCTGC-1	B		AGGGCTCGTTCACCGG-1	L		CGATGCGTCGCGTCGA-1	Cj		CTAAGTGGTCTGCGCA-1	D
		ACTGCAATCTTCGTAT-1	B		TTCTTGATCTTAGGAC-1	L		CGATGCGTCTAGATCG-1	Undefined		CTACAGAAGAAGCCTG-1	Undefined
		ATGCATGTCGAAGCCC-1	L		TATTGCTTCGTTCTCG-1	Undefined		CGCAGGTCACGCTGCA-1	L		CTACAGATCTCGGTCT-1	Cj
		TTACAGGTCCAAATGC-1	D		AGACACTCACAGTGTT-1	Undefined		CGCATGGTCAGGACAG-1	Cj		CTACATTAGCTCTTCC-1	L
		CCGTGAGAGTGGTCAG-1	L		AATGGAATCAATCTTC-1	L		CGCCATTGTGACATCT-1	L		CTACCCACAACTGCCG-1	D
		GCTGAATGTCCATACA-1	L		ATGGGTTAGCCTCTCT-1	Undefined		CGCGTGACATTAGGAA-1	L		CTACCCACATGACAAA-1	L
		ACAGGGACATCGTTCC-1	L		TCTTTGATCTAAACGC-1	Cj		CGCGTGAGTATTCTCT-1	L		CTACTATCACTTGAGT-1	Undefined
		AGCTCAATCGTAGCCG-1	L		GACAGCCTCATTCCTA-1	Cj		CGCGTGAGTTTACCAG-1	Undefined		CTACTATGTGCTGTCG-1	D
		AGACACTCACGTAACT-1	Cj		CGATGGCAGCGACTAG-1	L		CGCGTGATCAGCTTGA-1	L		CTAGACAAGGCGTTAG-1	L
		AGAAGTAAGGCCGCTT-1	Undefined		ACTTCGCCATTAAAGG-1	B		CGGAACCAGCCGATCC-1	D		CTAGGTAAGATGATTG-1	D
		CACAGGCCAGAGGCAT-1	L		GTGTCCTAGTCCTGTA-1	D		CGGAACCAGGGCTGAT-1	L		CTATAGGCAAATAAGC-1	Undefined
		TTTCATGTCTCCAATT-1	L		ATCTTCAAGATCGCCC-1	D		CGGAACCCAGGCAATG-1	B		CTATAGGCAGTGGCTC-1	D
		CTAGACATCGCCTAGG-1	Undefined		GGGTGAACATCGCTAA-1	L		CGGAACCGTCATGGCC-1	D		CTATAGGGTGCGAACA-1	L
		GGTCTGGTCCTCTAGC-1	B		ACAACCAAGCGCCTTG-1	B		CGGAATTGTTCTAACG-1	Undefined		CTATCTAAGTGCAGCA-1	Undefined
		ATACCGACACAGCTTA-1	B		TACTTCAGTCCTGTCT-1	D		CGGACACAGAATACAC-1	L		CTATCTATCAGTGGGA-1	L
		ATGCATGTCAACCGAT-1	D		CCAATGAAGTCCGCCA-1	Cj		CGGACACGTGGGCTCT-1	B		CTCAAGAGTCATAAAG-1	D
		AGTACTGAGCCATGCC-1	Cj		TGTGATGTCAGTGATC-1	D		CGGAGAAAGGGTCTTT-1	D		CTCAAGATCGAGTACT-1	D
		TCTTGCGGTAGCTTTG-1	B		CTGCCATTCACCTCAC-1	L		CGGAGAATCTTCGTAT-1	L		CTCAATTAGAAACTCA-1	D
		TCGTGCTCAACTCGAT-1	D		ACATCCCTCATGAGGG-1	L		CGGCAGTGTCCAATCA-1	B		CTCAATTTCATCGCTC-1	B
		CATGCAATCTCGACGG-1	Cj		GGTGTCGGTGCATGAG-1	Undefined		CGGGTCACATAACAGA-1	B		CTCAATTTCTCGCAGG-1	B
		CCTTGTGGTGATTAGA-1	L		CAACAACGTAACGATA-1	D		CGGGTGTAGGTAAGGA-1	D		CTCACTGCACTCACTC-1	D
		GTGTTAGTCTGTTCAT-1	B		CATGAGTGTCTATGAC-1	B		CGGGTGTCACGTAGAG-1	L		CTCACTGCACTTACAG-1	Undefined
		CTAACTTGTCATTCCC-1	B		TCAATTCCAAACACCT-1	L		CGGTCAGGTGCCTGAC-1	D		CTCACTGGTGGCTCTG-1	L
		GTTGTCCTCACAGTGT-1	L		CGGACACAGTTGCATC-1	D		CGGTCAGGTTTCACAG-1	B		CTCAGAAGTATCGTGT-1	D
		GATGACTTCCGTGTAA-1	L		CTAGGTAAGATGATTG-1	D		CGTAAGTGTGGGTATG-1	D		CTCAGTCAGAACTTCC-1	Undefined
		GACCTTCTCCATTCAT-1	B		TGAGGAGAGCCATCCG-1	L		CGTAAGTGTTAGGGAC-1	L		CTCAGTCAGTAAACGT-1	L
		AAGACTCCAATCTCTT-1	L		CGGGACTAGTCACAGG-1	D		CGTAATGAGGTTGCCC-1	L		CTCAGTCGTCGTTTCC-1	Undefined
		AACCACATCAGGACAG-1	B		GTTAGTGTCCAGCACG-1	L		CGTAATGAGTAAAGCT-1	L		CTCAGTCGTGCAGTGA-1	L
		ACCATTTCACGTTCGG-1	Undefined		CCCTCAACACCCTATC-1	D		CGTAATGGTCGCAACC-1	D		CTCAGTCTCAATGCAC-1	D
		ACAACCAGTTAACCTG-1	B		TACCGGGCACTAACGT-1	Undefined		CGTAATGTCATGTCAG-1	Cj		CTCATCGAGGAACTAT-1	D
		CTCCCAAAGCGACAGT-1	Undefined		TTCCGGTTCTGCTTAT-1	L		CGTAGTATCAGCGCAC-1	D		CTCATCGTCTGAGTCA-1	D
		ATCCATTTCGATCCAA-1	L		CCACCATCATAGAAAC-1	Cj		CGTCCATCAGGCGATA-1	D		CTCATGCAGGTACTGG-1	D
		AATGGCTCACTGTGTA-1	L		CACCGTTGTATTTCCT-1	D		CGTCCATGTCTAGGTT-1	L		CTCATGCCATCGCTGG-1	Undefined
		CACTGGGAGGAAGTAG-1	Cj		CATCCACTCCTAACAG-1	L		CGTCCATGTCTTTATC-1	B		CTCATGCTCATGACAC-1	L
		TATCTGTCAAATGCTC-1	L		GTGTTCCCAGGCCTGT-1	D		CGTGATAGTCTAGGCC-1	Cj		CTCATTAAGAGTCAGC-1	D
		AGGACGACACTGTTCC-1	Cj		CGATGCGGTATACAGA-1	L		CGTGCTTGTTTCGACA-1	L		CTCATTACAACCCGCA-1	L
		TGTGTGATCCATACAG-1	L		AGAGCCCCAACAAGTA-1	Cj		CGTGCTTTCGGAACTT-1	L		CTCATTACAGGCTCTG-1	D
		CCTCCTCCATGACTGT-1	B		AAAGGATGTAGGGTAC-1	D		CGTGTCTGTCACCGAC-1	Undefined		CTCCAACCAGAGTCTT-1	Cj
		GGGATCCAGGGACTGT-1	L		GCATCGGTCATCCTAT-1	D		CGTTAGATCGTGACTA-1	L		CTCCACAGTTGCATCA-1	D
		ACAGGGAGTCCAGCGT-1	D		AATAGAGCAATGAGCG-1	D		CGTTCTGAGATTTGCC-1	L		CTCCATGAGGTCACTT-1	L
		GCCAGGTTCGGCTGAC-1	Cj		ACTTTGTCACACACGC-1	D		CGTTGGGAGGTTTACC-1	B		CTCCGATTCTCGGTCT-1	L
		TATTTCGCAGACCTGC-1	L		TGTTCTAGTAGGGTAC-1	D		CGTTGGGCAAATAAGC-1	D		CTCCTCCTCATTTCGT-1	D
		GCATGATAGTTCTACG-1	Cj		GGTGTTACAACCAATC-1	L		CTAACTTAGTACGTCT-1	D		CTCCTTTGTAGCGAGT-1	L
		GCCATGGTCAGTGTCA-1	L		AATGGCTGTGACTCGC-1	D		CTAACTTCAAATGATG-1	Undefined		CTCGAGGCAATCTAGC-1	Undefined
		CGTGCTTGTTTCGACA-1	L		ATGCCTCAGTTAGTGA-1	L		CTAACTTCAGCATTGT-1	D		CTCGAGGCAATGGCAG-1	L
		GGAAGTGCATCTGGGC-1	D		CTGCAGGCAAGCGGAT-1	Undefined		CTAACTTTCGACATCA-1	D		CTCGAGGGTGCATTAC-1	L
		GATAGAACACGGCTAC-1	Cj		TACGCTCGTCAGCGTC-1	L		CTAAGTGAGTGGCCTC-1	L		CTCTCAGGTATCCTTT-1	Undefined
		CAGCAATGTTCAGTAC-1	Undefined		GTCGAATAGAGTTCGG-1	L		CTAAGTGGTCGTCTCT-1	D		CTCTCGAAGATTGCGG-1	D
		TCCATCGTCTCGACCT-1	D		AAGCCATGTTCAAGTC-1	D		CTAAGTGTCACCTTAT-1	L		CTCTCGAAGCGATGCA-1	L
		TGACCCTCAATCTCGA-1	L		TGCGACGGTACCCGAC-1	D		CTACAGAAGCAGGCTA-1	L		CTCTCGATCGCTACAA-1	D
		ATAGAGAAGGTACATA-1	L		ATTGGGTGTGTTGACT-1	L		CTACATTGTTAACAGA-1	D		CTGAGCGCAGGCCCTA-1	L
		CTCAGTCTCACCGGTG-1	L		TGGATGTCATACTGTG-1	Cj		CTACATTTCATGGAGG-1	D		CTGAGCGGTACGGGAT-1	Undefined
		TTCTTGAGTCTCCCTA-1	Cj		GTTACGATCTCTCCGA-1	D		CTACATTTCCAGCCTT-1	D		CTGAGCGGTCCCTGTT-1	Undefined
		GGTGATTGTCAACGCC-1	L		GTGTAACCAACCGGAA-1	B		CTACATTTCCATTGGA-1	D		CTGATCCAGTTGGAGC-1	Undefined
		TCATTACTCCGTGGTG-1	L		GACTCTCTCGGATACT-1	D		CTACATTTCTAGTACG-1	Cj		CTGCATCAGTAACGTA-1	Cj
		CATCCGTGTGTATTGC-1	L		CTCAATTAGAAACTCA-1	D		CTACCCAAGAATTGTG-1	D		CTGCCATCAACGGCCT-1	D
		AATCGACTCTCCGAAA-1	B		TCAGTGAGTGAAAGTT-1	L		CTACCCACATCCCGTT-1	B		CTGCCATTCACCTCAC-1	L
		TTTGACTGTACGATTC-1	Undefined		GAATCGTGTCGAGCAA-1	Cj		CTACCTGAGTTTGTCG-1	L		CTGCGAGAGCACGATG-1	L
		CTTCTAAAGGATATAC-1	L		TGGATGTGTTGCGGCT-1	Undefined		CTACGGGCACAAGCTT-1	L		CTGCGAGAGCACTCTA-1	L
		AGGCTGCTCGGTCGAC-1	L		ACTACGACATTGAGGG-1	L		CTAGACATCGCCTAGG-1	Undefined		CTGCTCACAATTCGTG-1	Undefined
		GCTGCAGGTGATTCTG-1	L		CAAAGAAGTGAATTAG-1	B		CTAGACATCTCGACGG-1	B		CTGCTCATCCACATAG-1	Cj
		TTACGCCAGCGTCGAA-1	D		GTAGAGGGTATCCCAA-1	Cj		CTAGGTAAGTTTAGGA-1	L		CTGGACGTCGGTATGT-1	Undefined
		CAACGATCATGTCAGT-1	L		GCTGGGTAGGCATGGT-1	L		CTATAGGTCAGAACCT-1	Cj		CTGGCAGGTACGACTT-1	L
		AACCAACGTCAAAGCG-1	D		TTGTTGTGTGATTCTG-1	Cj		CTATAGGTCGAAGCAG-1	L		CTGGCAGTCACACCGG-1	Cj
		CGATGCGAGACGACGT-1	L		CACGTTCTCGCGATCG-1	L		CTATAGGTCGCAGAGA-1	B		CTGGTCTCAGTAGTGG-1	L
		TTGTGGAAGCTGAGCA-1	D		ACGGTCGAGTCTAGCT-1	B		CTATCCGAGGGTACAC-1	Cj		CTGGTCTGTCCGTTTC-1	B
		GATTGGTTCGCGGACT-1	D		CCACGAGGTGATACTC-1	Undefined		CTATCCGCAGCGAACA-1	L		CTGGTCTGTTTACGTG-1	L
		GATTCGAAGCAACAGC-1	L		CTGGTCTTCGCGTGCA-1	L		CTATCCGGTCGCGGTT-1	L		CTGGTCTTCCCATTTA-1	L
		CGATGCGGTGCCTTTC-1	L		AAGTACCCATGCCATA-1	D		CTATCTAGTGATCATC-1	L		CTGGTCTTCGCGTGCA-1	L
		TCATTGTAGAGCTGCA-1	D		TCAGCCTTCATCCTAT-1	L		CTCAACCCAGAGATGC-1	D		CTGGTCTTCTAGGCAT-1	D
		AGAAGTACAGCAGAAC-1	Cj		TCGCACTCAAGAAATC-1	B		CTCACTGCACCCTGTT-1	B		CTGTATTCATGTTACG-1	D
		CATACTTAGGAACTCG-1	L		TAGCACAAGTGCGACA-1	L		CTCACTGTCGCTACAA-1	D		CTGTATTGTGTCTTCC-1	B
		AAGACTCAGCTGAAGC-1	L		TGTTGAGCACCAGCTG-1	D		CTCAGAAAGAAATTCG-1	L		CTGTATTGTTGGTAGG-1	D
		CACCAAAAGTGTTCAC-1	Undefined		CGTGCTTTCAATCCAG-1	B		CTCAGGGGTTTGTTCT-1	L		CTGTATTTCTGAATGC-1	L
		ACGGGTCAGATGGCAC-1	B		AACCATGTCTCGCGTT-1	Cj		CTCAGGGTCTACCCAC-1	D		CTGTCGTTCAATCTTC-1	D
		CACGAATGTAGAAACT-1	L		ATTCTTGTCCTCTCTT-1	Cj		CTCAGGGTCTCCCAAC-1	L		CTGTCGTTCCCATAGA-1	D
		TTGCCTGAGTCCGCCA-1	D		TTATTGCTCGTTCTCG-1	L		CTCAGTCCATGTTACG-1	Undefined		CTGTGAAAGCACTCCG-1	L
		ATACCTTTCCGTGCGA-1	D		CCTTCAGTCTGCTGAA-1	D		CTCAGTCGTATTGAGA-1	Cj		CTGTGAATCGACGACC-1	B
		AGACAGGGTATGTCAC-1	L		AGGTGTTGTAATTGGA-1	Cj		CTCAGTCTCACCGGTG-1	L		CTTACCGGTGTCCATA-1	D
		GATCGTATCTGGACTA-1	B		GTAACCAAGCCGTTAT-1	L		CTCATCGAGCCTGACC-1	L		CTTACCGTCTCTATGT-1	Undefined
		TGCTGAAAGACCAACG-1	B		TGAGCGCGTTTCGGCG-1	Undefined		CTCATCGGTGCAACGA-1	D		CTTAGGAAGTCAATCC-1	B
		CAGGTATGTGTACATC-1	L		AGCTTCCCACTAGAGG-1	Undefined		CTCATGCAGCTACTGT-1	Cj		CTTAGGAGTTTCGTGA-1	Undefined
		CATCGTCAGTCGTTAC-1	Cj		AACTTCTTCGGCGATC-1	Undefined		CTCATGCCACGAAGAC-1	Undefined		CTTCAATCATCGTGCG-1	Cj
		GTCAAACAGTAATCCC-1	B		TCATTGTCACGCTGTG-1	L		CTCATGCTCCGTGTAA-1	B		CTTCCTTAGCGGTAAC-1	D
		TGGATCATCCAACCAA-1	Undefined		TCAGTGATCCGCGAGT-1	Cj		CTCCAACCAGCAGATG-1	L		CTTCCTTGTGTTCCTC-1	Undefined
		GGAGGATGTAATGCGG-1	D		AGACACTCACTCTAGA-1	D		CTCCAACGTCCAAATC-1	D		CTTCGGTGTCACGCTG-1	D
		AAGTTCGTCGTCGGGT-1	Undefined		CAGATTGGTAATGCTC-1	Undefined		CTCCAACGTGTCCCTT-1	L		CTTCTAAAGTCTTCGA-1	L
		AGGACTTGTCAGCGTC-1	Cj		GATTGGTAGCTCGGCT-1	L		CTCCAACTCCCGTTCA-1	L		CTTCTAAGTACAGTTC-1	Undefined
		AAAGTGACAGTCGCAC-1	Cj		TCATATCGTAGCACAG-1	L		CTCCACAAGGCCTAAG-1	Cj		CTTCTAAGTTCCGCTT-1	Undefined
		GGCACGTAGTCGTCTA-1	B		CAAAGAAGTATTCTCT-1	Cj		CTCCATGCACTTGTCC-1	D		CTTCTAATCCGTGTCT-1	Undefined
		CTGTGAATCGTAGGAG-1	B		TTCATGTAGGGCCTCT-1	L		CTCCATGGTTGGATCT-1	B		CTTCTCTGTAATTAGG-1	D
		TCTCAGCTCTTGATTC-1	L		AATGGCTCAATCAGCT-1	L		CTCCCAAAGATGTTAG-1	B		CTTCTCTGTGAGTGAC-1	Cj
		GCCAGTGGTATTGGCT-1	D		TTAGTCTTCCATCAGA-1	Cj		CTCCCAACAAGCGGAT-1	Cj		CTTCTCTGTGCCTTCT-1	L
		GGTGTCGTCGCTCTAC-1	Cj		GACGCTGTCACAGTGT-1	Undefined		CTCCCTCCAATCTGCA-1	D		CTTCTCTTCTCCCTAG-1	B
		GGGCTCAGTGGTCTGC-1	L		CTGCTCATCCACATAG-1	Cj		CTCCCTCCATTGACTG-1	D		CTTGATTTCTTGCAGA-1	Cj
		CTCCATGCACTTGTCC-1	D		CATTCCGGTTCTCTAT-1	D		CTCCGATAGAAAGCGA-1	L		GAAACCTAGATAGCTA-1	L
		CTTGAGACAACGCCCA-1	Cj		TCCACGTGTCGCTTAA-1	D		CTCCGATCATGCGGTC-1	L		GAAACCTAGTTGTCAC-1	L
		TACGCTCAGTTCCATG-1	B		CTAACCCAGCGATTCT-1	B		CTCCGATGTCCGTTTC-1	L		GAAACCTCAGCCCACA-1	L
		TCATCATGTTACACTG-1	D		GTTCATTTCTGCCTCA-1	L		CTCCTCCCAACTGCCG-1	L		GAACACTTCGTAACAC-1	Undefined
		AGCGTATGTTGCGGAA-1	Undefined		CTCAGAAGTATCGTGT-1	D		CTCCTCCCACATGACT-1	L		GAACGTTAGTAAACGT-1	B
		TTGGGCGGTAACTAAG-1	Cj		AGGACTTTCAGCGCGT-1	B		CTCCTCCGTTCAGCTA-1	Undefined		GAACTGTAGAATCGAT-1	B
		CGGAGAACACACGGAA-1	Cj		ATTCGTTGTTGAGTCT-1	D		CTCGAGGAGGAAGTCC-1	Undefined		GAACTGTAGTGTTCCA-1	L
		TTTACCAAGCAACAAT-1	Cj		ACATTTCGTTGTATGC-1	L		CTCGAGGCAATCTAGC-1	Undefined		GAAGCCCGTTTACGAC-1	D
		TGCTTCGTCTGCCTGT-1	D		TGAGCATGTAGCGCTC-1	Cj		CTCTCGAAGTGCAGGT-1	D		GAAGGGTAGAGCAGAA-1	B
		GCATCGGGTCGCTTGG-1	D		TAAGCCATCTGCGGGT-1	L		CTCTCGATCGGTAGGA-1	B		GAAGGGTCAACTTCTT-1	L
		TGCTCCAGTCCCGGTA-1	D		GACGCTGGTACAATAG-1	L		CTCTGGTTCGGTAACT-1	Cj		GAATAGACATGATAGA-1	B
		AACCAACCACAAGGTG-1	B		GCGAGAACACCTGATA-1	D		CTGAATGGTTGCATGT-1	L		GAATCACAGTACAGAT-1	B
		GATGAGGCAATAGAGT-1	D		TAGGAGGTCCTCTCTT-1	Undefined		CTGAGCGCACGTAGAG-1	L		GAATCACTCGCCTAGG-1	D
		ATTACTCTCTCATTAC-1	Undefined		TATTCCACAGAGTAAT-1	L		CTGAGCGGTGAACGGT-1	Undefined		GAATCGTGTCGAGCAA-1	Cj
		GAGACCCAGATCCAAA-1	L		TGCATCCGTTACGCCG-1	Undefined		CTGAGCGGTGAGCTCC-1	L		GACAGCCCAAGTCCAT-1	B
		GGGTTATAGGATTTCC-1	Cj		ATCCGTCGTACATTGC-1	L		CTGAGCGTCTACTATC-1	L		GACAGCCTCATTCCTA-1	Cj
		CATTCATAGGTGATAT-1	L		CATGCTCAGCTGTTAC-1	Cj		CTGAGGCAGACGGTCA-1	L		GACAGCCTCTATTGTC-1	L
		AGATCCAGTGTCCAAT-1	L		TACCGGGCACTAGTAC-1	Undefined		CTGAGGCGTAGCGATG-1	L		GACATCAAGTCGAATA-1	D
		TACTTACAGGTAGTCG-1	Undefined		ATGATCGTCTTTGCGC-1	L		CTGATCCAGGCTAAAT-1	L		GACATCACACGCTGTG-1	L
		AGATCCACAGCCGTTG-1	L		TTGTTCACAGTTGTTG-1	Cj		CTGCAGGGTAGAGATT-1	Cj		GACATCATCCTCGATC-1	L
		GTAGGTTTCCCGTGTT-1	B		AGGAAATCAATCTCTT-1	L		CTGCATCCAGGGTCTC-1	D		GACATCATCTTGGGCG-1	D
		GGTGTCGGTCGAATTC-1	L		ATGGTTGAGCTCGTGC-1	Cj		CTGCATCCAGTTTCGA-1	L		GACCAATGTAGACAAT-1	D
		ATCGCCTAGAATGTTG-1	L		CTGTCGTTCAATCTTC-1	D		CTGCCATTCTTGTTAC-1	L		GACCAATGTTGTCCCT-1	D
		GTGCTGGGTTCCTAGA-1	D		CCTCATGAGTTATGGA-1	D		CTGCCTACAGTATACC-1	L		GACCCAGAGCCTCTCT-1	D
		CTGTCGTCAGCTCATA-1	L		GAGAAATCATGTCAGT-1	D		CTGCCTAGTCGCCACA-1	B		GACGCTGCAGGGTTGA-1	L
		CATTTCATCACTCACC-1	B		CTGGCAGTCACACCGG-1	Cj		CTGCCTATCCACGTGG-1	L		GACGCTGCATGCCGAC-1	Undefined
		ACACTGAGTTGGTACT-1	Undefined		CATGCGGAGTACCCTA-1	L		CTGCTCAAGCGAACTG-1	Cj		GACGCTGGTACAATAG-1	L
		TAACACGGTGAATTGA-1	D		CGTGATACATGTCAGT-1	Undefined		CTGGCAGAGGCGATAC-1	B		GACGCTGTCACAGTGT-1	Undefined
		TGCATCCCATAGGTTC-1	L		TGGCGTGTCCGTCAAA-1	D		CTGTACCAGAGTTGTA-1	L		GACGTTAAGGCTTCCG-1	D
		ATAGACCCAAGACCGA-1	Undefined		ATTCCTATCCACTGGG-1	L		CTGTACCAGTTCCGGC-1	D		GACGTTACATCTCCCA-1	L
		TCAGCCTAGGTTTGAA-1	D		CTCAGTCGTGCAGTGA-1	L		CTGTACCCAGACTGCC-1	L		GACTATGGTACGTACT-1	D
		TTACGTTAGGGACTGT-1	D		TATTTCGTCAAACCTG-1	Cj		CTGTACCGTTGCCAAT-1	D		GACTATGGTTTCAGAC-1	Cj
		CCCTGATTCAGTCAGT-1	D		CTGGTCTTCTAGGCAT-1	D		CTGTAGACAAGACCTT-1	Cj		GACTCAAAGTAGGTTA-1	L
		CGGAACCCAGGCAATG-1	B		AAGCCATAGCAGTCTT-1	L		CTGTAGACACCAATTG-1	B		GACTCAACATCGATAC-1	B
		AACACACAGACCAACG-1	L		GGGCTACAGGACTAAT-1	D		CTGTCGTCAGCTCATA-1	L		GACTCAATCCTACAAG-1	L
		ACTGTCCGTAGGCAGT-1	L		CAGCAGCGTCCTATAG-1	Undefined		CTGTCGTGTGGATTTC-1	D		GACTGATGTGGCTAGA-1	D
		CCTCTCCTCCAGTACA-1	Cj		TACCGGGTCTCGCTCA-1	Cj		CTGTCGTGTGTGTGTT-1	D		GACTGATGTGTTGAGG-1	L
		CCTTGTGGTGTTTACG-1	Cj		TGCTTCGTCATAGACC-1	Undefined		CTGTCGTTCATCGCAA-1	L		GAGAAATAGTTAGTAG-1	Undefined
		GTGCTTCTCGCCGATG-1	Undefined		CACGTGGCAAACGTGG-1	D		CTGTCGTTCTGCTGAA-1	L		GAGAAATCAATGGCAG-1	L
		TGCAGGCTCCACACAA-1	Cj		CGCAGGTAGGTATTGA-1	L		CTGTGAAAGACCAGCA-1	B		GAGAAATCATGTCAGT-1	D
		TATATCCTCGCTAGCG-1	L		TATCAGGTCCGAAATC-1	L		CTGTGAACACATGTTG-1	L		GAGAAATGTACAAGTA-1	B
		CTAACTTAGTACGTCT-1	D		TGTGATGGTCAGGTAG-1	D		CTGTGAATCGTAGGAG-1	B		GAGACCCAGTGAGTGC-1	D
		TGATCTTAGTCATGGG-1	D		GTGGTTAGTACTTGTG-1	Cj		CTGTGGGAGCACGTCC-1	B		GAGACCCAGTTGCGAG-1	Cj
		AGGACTTAGAGGTGCT-1	B		TACAACGCATAGCACT-1	Cj		CTGTGGGAGCAGCACA-1	Cj		GAGACTTCAGGTACGA-1	D
		GTTCTATTCCTACTGC-1	B		CTGCTCACAATTCGTG-1	Undefined		CTGTGGGGTTATCCAG-1	L		GAGACTTGTGTTGATC-1	L
		TCTTCCTAGGATCATA-1	D		GTCGAATGTTACTCAG-1	Cj		CTGTGGGTCTCAACCC-1	L		GAGAGGTAGCGACATG-1	D
		TTATTGCAGGATCACG-1	L		CAGTGCGTCCTTCTGG-1	Cj		CTTACCGAGGGCCAAT-1	Cj		GAGAGGTCAGAGATTA-1	Cj
		GGTAATCGTACCAGAG-1	L		GTTGCTCCAGAAATCA-1	D		CTTACCGTCTACCAGA-1	D		GAGATGGAGTAAGACT-1	L
		GTTGTAGGTACTGACT-1	Undefined		TGTTTGTTCCTCTGCA-1	D		CTTAGGACAGGTTCGC-1	B		GAGCCTGGTAGTCTGT-1	L
		AGCCAATAGGGTTGCA-1	B		AACTTCTGTCGATTCA-1	D		CTTAGGATCCATTCGC-1	B		GAGCCTGTCTAATTCC-1	L
		TAGTGCAAGACCAAAT-1	D		ACTGTGATCGGTAAGG-1	L		CTTCAATCAAGCTACT-1	L		GAGCTGCAGCATCAAA-1	Undefined
		ACACGCGAGACTCTTG-1	Undefined		GACATCACACGCTGTG-1	L		CTTCAATCACAACCGC-1	Undefined		GAGCTGCCATGACTCA-1	L
		CACTTCGCACTGCATA-1	Cj		ACTCTCGCAGCTCATA-1	L		CTTCCGAAGCCTCTTC-1	D		GAGCTGCTCTAAGAAG-1	Cj
		TCATTACGTTGGTGTT-1	L		CTCTCAGTCTGCACCT-1	L		CTTCCGACATGACTAC-1	L		GAGGCAACAACTCATG-1	B
		TCACATTTCAATCAGC-1	Cj		TAAGCGTCAAACGTGG-1	D		CTTCCGAGTGTAACGG-1	L		GAGGCAACACTAACCA-1	Cj
		AGACAAAAGTGCACCC-1	L		GATCACATCTCGGCTT-1	D		CTTCGGTCATACAGGG-1	L		GAGGCCTCATCGCTCT-1	L
		ATTGTTCGTGTTACAC-1	L		GCAACCGCACTACACA-1	L		CTTCTAAAGGATATAC-1	L		GAGGGATAGGATACCG-1	L
		TGCTCGTCAGGGACTA-1	D		TGGTAGTTCCCGATCT-1	Cj		CTTCTAAAGTCCCAGC-1	L		GAGGGTAAGCGTTACT-1	Undefined
		TCTTAGTCACTGGACC-1	L		TCAGGGCTCTCATTTG-1	D		CTTCTAATCATAAGGA-1	B		GAGGGTACAGGACAGT-1	D
		CGAAGTTAGCATGCGA-1	L		CATTCATGTCGTGGTC-1	Cj		CTTCTCTGTAGCTGAG-1	D		GAGTCATAGCCTATTG-1	Cj
		CTCCCTCCAATCTGCA-1	D		CTCAATTTCATCGCTC-1	B		CTTCTCTGTGAGGAAA-1	D		GAGTCATAGCGTGCTC-1	D
		GATCACAAGCTGGTGA-1	D		TTCAATCAGCAACCAG-1	Cj		CTTCTCTTCCCATAGA-1	D		GAGTCATCAAGACGGT-1	Cj
		AGTCTCCAGCGGCTCT-1	L		AGAGCCCTCGAAGCCC-1	Undefined		CTTCTCTTCGGCTTGG-1	D		GAGTCATGTAACACGG-1	Undefined
		CTAACCCAGAATGTTG-1	D		CGTCAAACACCTCGTT-1	Undefined		CTTGAGAAGCTCCGAC-1	L		GAGTCTACAAGTCGTT-1	L
		TCCTGCACAGTATTCG-1	L		CGCCATTCATTCGATG-1	L		CTTGAGACAACGCCCA-1	Cj		GAGTGAGTCGATACGT-1	D
		GAGTGAGCAGTAACGG-1	Undefined		TGATCAGAGACTGTTC-1	D		CTTGAGACAATCGTCA-1	L		GAGTTTGGTCTCAGGC-1	L
		CAAGCTATCGGCCCAA-1	L		GTCAAGTGTAACAGTA-1	L		CTTGAGATCACAGTGT-1	Cj		GATAGCTCAAGTGCAG-1	L
		GTGCACGTCCTCAGGG-1	L		AACAGGGGTAGTATAG-1	B		CTTGAGATCCACAGCG-1	L		GATCACACACCATTCC-1	L
		CCTAACCGTGGCCCAT-1	L		AAATGGAGTCTCTCCA-1	Undefined		CTTGATTAGCATACTC-1	D		GATCACATCTCGGCTT-1	D
		GAAGTAACAAGCCATT-1	D		ATGATCGAGCCTCATA-1	B		CTTGATTGTATGAGAT-1	L		GATCAGTAGGGCCAAT-1	Undefined
		ACCATTTCACGAGAAC-1	L		AACAAAGTCAAGCTGT-1	Cj		CTTGATTTCAGAACCT-1	D		GATCATGTCTAGACCA-1	L
		CGTAAGTGTTAGGGAC-1	L		CCGAACGAGACGTCGA-1	D		CTTTCAATCTTGTTAC-1	L		GATCCCTCAGTAGTTC-1	B
		CGGGTGTCACGTAGAG-1	L		TCGACGGGTTATGTGC-1	Undefined		CTTTCGGAGCGTCAGA-1	Cj		GATCGTATCCAGCTCT-1	L
		AAAGGGCTCACGGGAA-1	D		AACAACCTCTGGAAGG-1	L		CTTTCGGCAGGCACAA-1	D		GATGACTGTGCCCACA-1	D
		CTGCCTAGTCGCCACA-1	B		GACATCATCCTCGATC-1	L		CTTTCGGGTAGAATAC-1	Undefined		GATGATCAGGAACGCT-1	Undefined
		TGTTCATCACCGCTAG-1	D		AGCTACACAGCGTATT-1	D		CTTTCGGTCATGGGAG-1	L		GATGTTGGTTCTCAGA-1	L
		AAGTACCAGGTGATAT-1	B		TACAACGCACTGCACG-1	B		GAAACCTGTTCTGAGT-1	D		GATTCTTTCGGCCAAC-1	L
		ACATGCAGTGCTGATT-1	L		TTTCATGTCCCTCAAC-1	L		GAAATGAAGTGGATAT-1	B		GATTCTTTCTTGCAAG-1	L
		AGAGCCCTCTCTTGCG-1	L		ACGATGTTCGGTAGGA-1	D		GAACACTCAGACGGAT-1	D		GATTGGTAGCTCGGCT-1	L
		TGTTGAGTCGCATGAT-1	L		GATGAGGGTTCATCTT-1	B		GAACGTTGTTGTCATG-1	L		GATTGGTCAGAGGCTA-1	Undefined
		TTGTGTTGTGGACTGA-1	Undefined		CAACGGCAGCTCCATA-1	L		GAACGTTGTTTAGAGA-1	D		GATTTCTAGCTACGTT-1	D
		AGCGTATGTGTTGACT-1	B		TGGGTTAAGATGTTCC-1	Undefined		GAACGTTTCTCGTCGT-1	Undefined		GATTTCTAGCTGAGCA-1	D
		TACGGTAGTAGGTAGC-1	Undefined		AGCCACGAGAAGATCT-1	L		GAAGAATAGATTCGCT-1	B		GATTTCTAGGCCATAG-1	L
		CTACCCACATCCCGTT-1	B		GAACACTTCGTAACAC-1	Undefined		GAAGCCCTCCCTCTAG-1	B		GCAACCGCACTACACA-1	L
		TCGATTTAGGGCCCTT-1	Cj		CATGGATGTGGGCTTC-1	Undefined		GAAGGACAGCGGTATG-1	L		GCACATAAGACACACG-1	L
		TCACGCTCAGCGGTCT-1	L		ATCACGATCATAGACC-1	B		GAAGGACAGTTCCAGT-1	D		GCACGTGAGATTTGCC-1	B
		ATTCATCTCAAGCCAT-1	L		CTCCATGAGGTCACTT-1	L		GAAGGGTAGCAAATGT-1	L		GCACGTGAGCATGCGA-1	Undefined
		CGCGTGACATTAGGAA-1	L		TTGTTCAAGACTAAGT-1	L		GAAGGGTCAAAGTATG-1	Undefined		GCACGTGCACTGCATA-1	L
		TTACCGCGTAATTGGA-1	D		GTGCTTCTCGTACACA-1	Cj		GAAGGGTCAGCAGTAG-1	Undefined		GCACGTGTCGAAGGAC-1	D
		GTGATGTCAATAGTGA-1	Cj		TCAGTCCAGCTGAGCA-1	Undefined		GAAGTAACAAGCCATT-1	D		GCACTAAAGTGCGTCC-1	Undefined
		GGGTGAACATTCACCC-1	D		GAAACCTAGTTGTCAC-1	L		GAAGTAAGTTAGGGAC-1	Undefined		GCACTAATCCTCTAGC-1	Cj
		AGTGCCGAGTACAACA-1	L		CTCAGTCGTCGTTTCC-1	Undefined		GAATAGATCAAGAGTA-1	D		GCAGCTGGTTAAGGGC-1	L
		ATGGATCGTGCGCTCA-1	D		TGAGGGATCCATGATG-1	Undefined		GAATCACCACTATCCC-1	L		GCAGTTACAGAGAATT-1	B
		CGGAATTGTTCTAACG-1	Undefined		CGGAGAACATGAATCC-1	L		GAATCGTTCTCCAATT-1	L		GCAGTTACAGATCCAT-1	Cj
		CTAAGTGTCACCTTAT-1	L		GTTGAACTCCGTATAG-1	L		GACACGCAGTTGTCAC-1	B		GCATCGGCACGGCACT-1	B
		CACGTGGGTTTCGCTC-1	Cj		GCACTAACAGAAGCTG-1	Cj		GACACGCTCACCTGGG-1	Cj		GCATCGGTCATCCTAT-1	D
		ATGGGAGTCAGAGCAG-1	L		GTCTCACTCCCGAACG-1	L		GACAGCCTCCATTTAC-1	Undefined		GCATCTCGTACTGGGA-1	Undefined
		ATCCTATTCGCTAATG-1	Undefined		ATGTCTTCACAGTCAT-1	D		GACCAATAGTGCTAGG-1	Cj		GCATCTCGTTCCGTTC-1	Cj
		ACCCTCATCCACTAGA-1	L		GGAGATGGTTGTTGAC-1	D		GACCAATCACGTACAT-1	L		GCATCTCTCCACTTTA-1	B
		TCATTCACAGAGGACT-1	D		GAGACTTGTGTTGATC-1	L		GACCAATGTCTGCCTT-1	B		GCATTAGTCTCCCTAG-1	D
		ATCGGCGCAAGCACCC-1	B		CAACAACAGTAGGGTC-1	B		GACCAATTCTGGCTGG-1	Cj		GCCAGGTAGCTACGTT-1	D
		AACCTTTTCCGCACTT-1	B		ACTATTCTCCTTACCG-1	L		GACCCAGAGGACGGAG-1	D		GCCAGGTTCATCCTAT-1	Undefined
		CATAGACGTTCGGCGT-1	Cj		CTAAGTGGTCTGCGCA-1	D		GACCCAGTCCGCAAAT-1	Undefined		GCCAGTGGTTGGGTAG-1	L
		GATTTCTGTGTGACCC-1	D		TTTGATCCACGATTCA-1	Cj		GACCGTGCACGCAGTC-1	D		GCCATGGTCTAACGGT-1	B
		GCTACCTTCTGATTCT-1	L		GGGTGAAGTGACTCTA-1	Undefined		GACCGTGCATCTATCT-1	D		GCCCAGATCCGTTGAA-1	Undefined
		TGGAACTCACGACGAA-1	Undefined		TCTAACTAGGTCGTGA-1	Cj		GACCGTGGTGCCGGTT-1	D		GCCCGAAAGCGCAATG-1	Cj
		GATAGCTGTCTCTCTG-1	Cj		CTTGATTTCTTGCAGA-1	Cj		GACCTTCAGCTCGTGC-1	B		GCCGATGCATCGGAAG-1	B
		TCAAGACTCGTTGTTT-1	D		TACGTCCAGTATGAGT-1	B		GACCTTCTCCATTCAT-1	B		GCCGTGAAGCCTGTCG-1	L
		TGTGGCGTCTCACGAA-1	D		ACCGTTCTCCCATAGA-1	L		GACGCTGTCTTTGCTA-1	D		GCCGTGAAGCCTTTGA-1	D
		TTGTGGACAGCTCCTT-1	Cj		TTGTTCAAGCTTCATG-1	Cj		GACGTTAGTGATACTC-1	L		GCGAGAAAGAAACTGT-1	D
		CCGAACGCATATGGCT-1	L		CACGGGTTCACGTAGT-1	B		GACGTTATCTGCTGAA-1	L		GCGAGAACACCTGAAT-1	L
		ATAGACCCATCGGAGA-1	L		AGTGACTGTCTTGAAC-1	Cj		GACGTTATCTTGGTCC-1	L		GCGAGAACACCTGATA-1	D
		AGCTACAAGCGGTATG-1	Undefined		ATTCCCGTCGACCATA-1	B		GACTATGAGATGCCGA-1	L		GCGAGAAGTACGACAG-1	D
		TCAATTCAGCCTCACG-1	L		AATTCCTAGCCTTTCC-1	Cj		GACTATGGTACAGCGA-1	L		GCGAGAATCATTGTGG-1	Undefined
		AAACCCACACGTTGGC-1	D		CGCATAATCTCGACCT-1	L		GACTCAACATCATTGG-1	B		GCGGAAACAGTCCGTG-1	B
		TAAGCGTAGTGGCGAT-1	Undefined		TACGGGCCACAAGCCC-1	D		GACTCAATCTTGCGCT-1	D		GCGGAAAGTATACAGA-1	D
		AGCGCTGCAACGACTT-1	Undefined		TCCGTGTGTGGAACCA-1	L		GACTCTCAGCGCGTTC-1	L		GCGGATCCATGACTGT-1	Cj
		GTCAAACAGCAAACAT-1	Cj		TACCCGTCAGTGGCTC-1	L		GACTCTCGTTAAGAAC-1	Cj		GCGTGCATCGTTCAGA-1	L
		CATCCCAGTAACCAGG-1	D		TCAGTTTGTAGCTTAC-1	B		GACTGATGTATCGGTT-1	L		GCGTTTCCAAACCACT-1	Undefined
		GACTCAACATCATTGG-1	B		ACACCAAAGTAACAGT-1	L		GACTGATGTGCTCTTC-1	D		GCGTTTCCAGTAGAGC-1	D
		AGGAGGTCACCTCTAC-1	Undefined		CGCATGGCAAGGAGTC-1	B		GAGAAATCACTACCGG-1	D		GCGTTTCTCTAACGGT-1	D
		TCCTCCCAGTGTTGTC-1	D		CTCATCGTCTGAGTCA-1	D		GAGACCCAGATCCAAA-1	L		GCTACAACAGACAAAT-1	L
		TTTGATCGTTGGCCGT-1	Undefined		AGGTAGGAGCTAATGA-1	D		GAGACCCTCTGCCCTA-1	D		GCTACCTAGTTGTACC-1	Undefined
		TGCATCCTCTTCGATT-1	D		GATGACTGTGCCCACA-1	D		GAGACTTAGCTAGAGC-1	D		GCTACCTGTTCGTACA-1	D
		TGCTGAATCGAGAATA-1	Undefined		GCTGAATTCAGGACAG-1	D		GAGAGGTAGTGGAAGA-1	Cj		GCTCAAACAAGCGAGT-1	D
		CTAGACATCAAGATAG-1	Undefined		AAAGGATCAGAGTGAC-1	L		GAGAGGTGTGGCAGAT-1	Undefined		GCTGAATAGGTGCTGA-1	L
		CAGGTATTCTTTGCGC-1	Undefined		TATCCTACAGCTGAGA-1	B		GAGAGGTTCGCGTGCA-1	Cj		GCTGAATGTAGCTCGC-1	Cj
		TAAGCGTCACGTCGGT-1	L		AGATCGTCAATCAAGA-1	L		GAGCTGCAGCTCTATG-1	Undefined		GCTGAATTCAGGACAG-1	D
		TCGATTTAGGTGCTAG-1	L		GACCAATGTAGACAAT-1	D		GAGCTGCAGTTTCTTC-1	D		GCTGCAGGTTAGGACG-1	D
		GACCAATAGTGCTAGG-1	Cj		GTCTTTACACGGGTAA-1	D		GAGCTGCCACTGCATA-1	Undefined		GCTGCAGTCGGTCGAC-1	D
		ATCGTGAGTCTCGCGA-1	B		TTGGATGGTGTGGACA-1	D		GAGGCCTCAACTCCCT-1	Cj		GCTGCAGTCGTGCGAC-1	D
		AAGCGTTAGTCAGAGC-1	Cj		GGGAGATAGTGATAAC-1	Cj		GAGGGATTCGTTGTGA-1	L		GCTGGGTAGACCATTC-1	L
		AGTAGTCTCAGTAGGG-1	L		TCATATCTCCGCCTAT-1	B		GAGGGTAAGGCTGGAT-1	L		GCTGGGTAGGCATGGT-1	L
		TGAGTCATCCATTCAT-1	L		GAGACCCAGTGAGTGC-1	D		GAGGGTATCAATCTCT-1	L		GCTGGGTGTAGAGCTG-1	Undefined
		AGGGTTTCATGACGTT-1	L		ACGTACATCCCTGGTT-1	L		GAGTCATAGTAATACG-1	L		GCTTCACTCTTGGTGA-1	D
		CAGCAGCAGTTGCTCA-1	L		TGCATGAGTCTAGGTT-1	Undefined		GAGTCTACAATTCTCT-1	L		GCTTTCGAGGTAAGTT-1	Cj
		TAATTCCAGAACTTCC-1	D		ACATCCCGTGCCTACG-1	D		GAGTGAGAGCAGGTCA-1	Undefined		GGAACCCAGACATAGT-1	D
		CAATCGACAACAGCCC-1	B		AGGGTCCGTTCGCGTG-1	L		GAGTGAGTCGCCGAGT-1	B		GGAATCTCAAGACTGG-1	L
		TCCTTTCGTCGTTTCC-1	Undefined		CATTGCCCACCGGTCA-1	Undefined		GAGTGAGTCTAAGAAG-1	Cj		GGAATCTCAGACACAG-1	L
		ATCACAGAGGTGTGAC-1	Cj		CAACGGCAGCTTCATG-1	B		GAGTGAGTCTTGGAAC-1	Cj		GGAATGGAGACATAAC-1	Undefined
		GCCAGCAGTCGTGGTC-1	B		GCCGATGCATCGGAAG-1	B		GAGTGTTCAGACAAGC-1	D		GGAATGGTCGCTGATA-1	L
		CCTACGTGTGAGAACC-1	Cj		CCGGACAGTGCTCCGA-1	Cj		GAGTGTTCATGGCGCT-1	Undefined		GGACGTCAGCATATGA-1	Undefined
		GAAGGGTCAAAGTATG-1	Undefined		TAGACTGAGCGTATAA-1	L		GAGTGTTTCTAACGGT-1	L		GGAGAACAGTCACTCA-1	Cj
		ACGGTTATCTCCAATT-1	D		CGTAAGTAGCCTGAAG-1	L		GAGTTACAGGTCGAGT-1	L		GGAGAACGTGCTAGCC-1	L
		TGTGATGAGCTTTCCC-1	Cj		TTACAGGGTTGTGGAG-1	L		GAGTTACCAAATCAGA-1	L		GGAGAACTCCCAGCGA-1	L
		ACGTCCTTCTAGTTCT-1	L		AGCGTCGGTAGGCTCC-1	Undefined		GAGTTACCAATCTGCA-1	Undefined		GGAGAACTCGTCCTCA-1	L
		TAAGCGTGTCTACTGA-1	B		TCCTCTTAGAGAAGGT-1	Cj		GAGTTACCACATGGTT-1	L		GGAGATGCAAGCGAGT-1	Undefined
		CGCAGGTCACGCTGCA-1	L		TTAGTCTTCCATGAGT-1	D		GAGTTACGTTGTACGT-1	Cj		GGAGCAAGTACGCGTC-1	Undefined
		TGATCTTGTATACCCA-1	D		ATGCCTCGTACCATAC-1	L		GAGTTGTAGCCTGCCA-1	L		GGAGCAATCACCCTCA-1	B
		TACCTCGGTCTTTATC-1	Cj		CTTCTCTGTAATTAGG-1	D		GAGTTTGAGAAGCGAA-1	L		GGAGGATCAAGTGGTG-1	L
		TACACCCTCGGAGATG-1	B		ACGTTCCCACTCCCTA-1	L		GAGTTTGAGAGGACTC-1	Undefined		GGAGGATTCCAGGACC-1	D
		CCGCAAGGTGAATGTA-1	D		GTGTGGCCAGTCTACA-1	Undefined		GAGTTTGCAGCTGTAT-1	L		GGAGGATTCTAACACG-1	L
		ATCAGGTGTGTACATC-1	D		AGACCATCAACTACGT-1	D		GAGTTTGCATATAGCC-1	Undefined		GGAGGTATCCAGCCTT-1	B
		CCGGTAGAGGATACGC-1	L		ACATCGAGTTTCTTAC-1	D		GAGTTTGTCTAAGAAG-1	Undefined		GGATCTATCAAGTCGT-1	D
		GAGAAATCACTACCGG-1	D		ATCGGCGCAGAGCGTA-1	D		GATAGAACACGGCTAC-1	Cj		GGATCTATCGGAGATG-1	Cj
		CAGGCCAAGACCATTC-1	D		GCACGTGAGCATGCGA-1	Undefined		GATAGCTCAAAGGGTC-1	L		GGCACGTGTGTGTTTG-1	Undefined
		CGCCATTGTGACATCT-1	L		TGGGCTGGTCCTTTGC-1	L		GATAGCTGTCTCTCTG-1	Cj		GGCACGTTCATGAAAG-1	D
		TTTATGCGTGTCTCCT-1	D		TAGACTGGTCGGTGAA-1	Cj		GATAGCTTCGCAATGT-1	L		GGCACGTTCGACGCGT-1	L
		ATGAGTCTCTTCGTAT-1	D		GGAGAACTCGTCCTCA-1	L		GATCACAAGCTGGTGA-1	D		GGCAGTCGTACTTCCC-1	Undefined
		TACGTCCCACTTCATT-1	Undefined		CTACAGAAGAAGCCTG-1	Undefined		GATCATGTCCTCACGT-1	B		GGCAGTCTCCAAGGGA-1	L
		AATTCCTAGTGCCAGA-1	D		ACTATCTGTGTGATGG-1	B		GATCGTACATCGCTAA-1	D		GGCGTCAAGCATTGAA-1	Cj
		TGCGGCAAGGTGAGAA-1	Undefined		TGCTGAATCGTCCTTG-1	L		GATCGTATCTGGACTA-1	B		GGCGTCAGTGACATCT-1	D
		GGGCTCAGTTTCTATC-1	D		TGGTTAGAGTCAGAGC-1	B		GATGACTCACAAATCC-1	L		GGCTGTGTCCCTCTAG-1	L
		TCAGTCCAGTAAACAC-1	L		GCGAGAAAGAAACTGT-1	D		GATGACTGTCTACAGT-1	D		GGCTGTGTCGACACCG-1	L
		CGGACACGTGGGCTCT-1	B		CCTCAACCAATCACGT-1	L		GATGACTGTGTTCCTC-1	L		GGCTTGGAGACGACTG-1	L
		TGTTACTGTTGGACCC-1	B		CTTAGGAAGCCTCTGG-1	B		GATGACTTCCGTGTAA-1	L		GGGAAGTAGCTAAGTA-1	L
		GACCAATCACGTACAT-1	L		GTGTGATCAATCGCGC-1	Undefined		GATGAGGCAATAGAGT-1	D		GGGAAGTGTTAATCGC-1	L
		CCCTGATCATTGTAGC-1	Undefined		TCATGAGAGCCGTTGC-1	B		GATGAGGCATATAGCC-1	D		GGGACAAGTAAGTTAG-1	Undefined
		TCATGAGGTCCGCAGT-1	D		GACGTTAAGGCTTCCG-1	D		GATGAGGTCGTGAGAG-1	Undefined		GGGACCTAGAACGCGT-1	L
		CAGCGTGTCTCTCTAA-1	D		GGTTAACAGAGGTCAC-1	L		GATGATCAGATGATTG-1	D		GGGACCTAGGGTGAGG-1	B
		CAGCCAGGTCGTGGAA-1	D		GGAGAACTCCCAGCGA-1	L		GATGATCCACACAGCC-1	D		GGGACCTCATTCAGGT-1	L
		GTGGCGTGTTAGGGTG-1	L		ACAAAGAAGGGCTGAT-1	Cj		GATGCTACAATATCCG-1	L		GGGAGATAGTGATAAC-1	Cj
		GGCGTCAGTTCCCACT-1	L		ATCCTATAGTTGAATG-1	L		GATGGAGAGTCAGCCC-1	Cj		GGGAGATGTCAAAGCG-1	L
		TGACAGTAGTCTCGTA-1	D		ACCGTTCAGGAGGGTG-1	Cj		GATGGAGGTCTTCCGT-1	D		GGGAGATTCAGCGGAA-1	D
		GCTACCTGTACCGTCG-1	D		TTCAATCTCGCTGTCT-1	L		GATGGAGGTGACCTGC-1	Undefined		GGGAGATTCGCTTGCT-1	L
		CTCACTGCACCCTGTT-1	B		GTTCCGTCAGAGAGGG-1	Cj		GATGGAGTCCCAGGAC-1	D		GGGAGTATCACTGGTA-1	B
		TTATTGCCAGTAGGAC-1	Cj		CAAGGGAGTTTCGATG-1	Cj		GATTCGAAGCAACAGC-1	L		GGGATCCGTCCCGGTA-1	Cj
		GAATCGTTCTCCAATT-1	L		TTGTGTTCACCAATTG-1	D		GATTCTTTCCTGGGAC-1	L		GGGATCCTCAAACCTG-1	L
		GGGAGTAAGGGAGGGT-1	B		TCTCAGCAGTCGCGAA-1	Cj		GATTGGTGTCCAGTTA-1	D		GGGATCCTCACTGGTA-1	D
		ACTTAGGTCCGTTTCG-1	Undefined		AATCACGAGATAACAC-1	D		GATTGGTGTTTGCCGG-1	L		GGGATGAGTAGCTTGT-1	L
		TCGTGCTGTTGGTACT-1	Undefined		CGAGAAGCACAAGCAG-1	Cj		GATTGGTTCGCGGACT-1	D		GGGCCATAGAATCGAT-1	B
		TGCATCCCAAACTGCT-1	L		TGATGGTAGAATCGCG-1	D		GATTTCTAGATGGGCT-1	L		GGGCCATCATAGCACT-1	Cj
		AGGGTTTGTGATCGTT-1	D		GTTACAGAGTGTAGAT-1	L		GATTTCTCAGAGTTGG-1	D		GGGCGTTAGGGTCACA-1	Cj
		TCCTGCAGTAGGGAGG-1	L		TCCTGCATCCCGTTCA-1	D		GATTTCTGTGTGACCC-1	D		GGGCGTTGTTGGACTT-1	B
		TTTACTGGTCGAGTTT-1	L		TGTCCACGTACGTGTT-1	B		GATTTCTTCGTCGATA-1	L		GGGCTACTCTCATTAC-1	B
		GAGTTTGCAGCTGTAT-1	L		GGAGGATTCCAGGACC-1	D		GCAACATCAAGCGCTC-1	Undefined		GGGCTCAAGGTCACCC-1	Undefined
		GGGATGAGTGCATACT-1	Undefined		ACACCAAGTTTGTTCT-1	D		GCAACATCATACCGTA-1	B		GGGCTCACAAAGAACT-1	Undefined
		GTTACAGAGATTCGCT-1	D		AAGGAATTCGGACTGC-1	L		GCAACCGAGCCTAGGA-1	B		GGGCTCACAACGGTAG-1	D
		GTCACGGTCCCATAGA-1	L		CAGATACGTTGTCAGT-1	Undefined		GCAACCGGTTACCTTT-1	B		GGGCTCATCGACCATA-1	D
		AACGAAATCACGAGGA-1	L		CGTAAGTGTGCGGCTT-1	Cj		GCAACCGGTTTACCTT-1	B		GGGTAGATCTTGAACG-1	D
		CCGGGTAGTACCTATG-1	Cj		CGGGTCATCGCCGAAC-1	Cj		GCACATAAGTTCCGTA-1	L		GGGTGAAAGACCATAA-1	L
		TCGACGGTCCGGCAAC-1	L		CGAGAAGCATGGGATG-1	Cj		GCACATACAATAACGA-1	L		GGGTGAACATCGCTAA-1	L
		GACAGCCTCCATTTAC-1	Undefined		GGGATCCGTCCCGGTA-1	Cj		GCACATACAGCACAGA-1	Undefined		GGGTGAAGTGACTCTA-1	Undefined
		GTCGCGAAGCAAGTGC-1	L		TGAGGGAGTTAGAAAC-1	D		GCACATAGTAGACAAT-1	L		GGGTGTCCACCACTGG-1	L
		GCAACCGGTTACCTTT-1	B		CTGCCATCAACGGCCT-1	D		GCACATAGTTATTCCT-1	B		GGGTGTCCATACAGGG-1	D
		TGCGGGTCAAACACCT-1	L		CCTAACCGTAGCGTCC-1	L		GCACGGTAGCAGCACA-1	D		GGGTTTAGTAACTGCT-1	D
		TCTGCCAAGTTCCGGC-1	D		CAGCGTGCAAGGGCAT-1	L		GCACTAAAGCTTTCCC-1	L		GGGTTTATCACTGTTT-1	L
		GTTCTATGTGTCCGGT-1	B		TACTTACTCCTGTACC-1	D		GCACTAAGTCCAGCAC-1	L		GGGTTTATCCGATAGT-1	B
		ATTCCCGGTACTGTTG-1	B		TGGTACAGTGACACGA-1	L		GCAGCCAAGAGAGTGA-1	L		GGTAACTAGGACGCTA-1	D
		TACGCTCTCTTGGTGA-1	L		GTCTGTCAGAAGTCAT-1	L		GCAGCCACAATGTGGG-1	D		GGTAACTGTAAGCAAT-1	Cj
		ACGTAACCAACTGTGT-1	D		AGCTACAAGGTGCTTT-1	B		GCAGCCATCGAACGGA-1	L		GGTAACTTCCGGTAGC-1	Cj
		CTATAGGTCGAAGCAG-1	L		ATCGTGATCTACGCAA-1	D		GCAGTTAGTATGAAGT-1	L		GGTAATCGTACGCGTC-1	L
		ATCGTCCAGGGTACGT-1	D		TCCGATCAGGAATTAC-1	L		GCATCGGGTCGCTTGG-1	D		GGTAGAGAGTGGTGGT-1	B
		AGATCCATCTCGTGGG-1	B		CTCATGCAGGTACTGG-1	D		GCATCTCGTTAGCGGA-1	L		GGTAGAGCACTTCAAG-1	Cj
		CAGATTGCATAATGAG-1	L		AAGTTCGTCGCAGTCG-1	L		GCATGATAGGTCGTAG-1	Cj		GGTAGAGGTTATCTTC-1	L
		TGCACGGCAACTGATC-1	L		GACTCAACATCGATAC-1	B		GCATGATAGTTCTACG-1	Cj		GGTCACGTCGACGAGA-1	Cj
		CATCCACAGGTCACAG-1	Cj		ACTACGAGTGGCATCC-1	Cj		GCCAACGTCTTCGTGC-1	Cj		GGTGAAGTCTACGGTA-1	L
		AGGTGTTGTGTTGACT-1	Undefined		CATCCACAGCACCCAC-1	D		GCCAGCAAGATGAATC-1	L		GGTGATTGTAATTAGG-1	L
		CTGAGCGTCTACTATC-1	L		ATCCACCGTATCTCGA-1	Cj		GCCAGCACAAATGCTC-1	L		GGTGGCTCACAGTATC-1	D
		CATACTTTCCACTTTA-1	L		AAGTTCGAGAGAACCC-1	B		GCCAGCACAAGTGATA-1	L		GGTGGCTGTATGAAAC-1	Cj
		CTTGAGAAGCTCCGAC-1	L		CCCAACTGTCTGTAGT-1	Cj		GCCAGCAGTCGTGGTC-1	B		GGTGGCTTCTGTGCGG-1	L
		TGTGAGTCACAGTACT-1	B		AGGGCCTGTACCGTGC-1	L		GCCAGGTGTACTGCCG-1	L		GGTGTCGCAGCAGAAC-1	B
		AATGAAGGTTCGTTCC-1	L		GTAGGTTCAGGAGGAG-1	L		GCCAGGTGTTGGAGGT-1	B		GGTGTCGCATTCTGTT-1	B
		GGCACGTTCGCCTATC-1	D		AGCGCCACAGACATCT-1	D		GCCAGGTTCGGCTGAC-1	Cj		GGTGTCGGTGCATGAG-1	Undefined
		TTCCTTCCACATGTTG-1	L		ATCTCTATCATCTGTT-1	L		GCCAGTGGTAACATCC-1	Undefined		GGTGTCGTCCGTCCTA-1	L
		GGGTTTAGTAGCGCCT-1	D		CGTGATAAGCTACAAA-1	B		GCCAGTGGTAGGTACG-1	D		GGTGTTACAACCAATC-1	L
		AGGAGGTGTCTTGAAC-1	Cj		GCTTCACTCTTGGTGA-1	D		GCCAGTGGTATTGGCT-1	D		GGTGTTATCCGTTTCG-1	Cj
		TCGACGGAGCGTATAA-1	D		CGGAATTTCGAGAGAC-1	D		GCCATGGCAGATTTCG-1	D		GGTTAACAGAGGTCAC-1	L
		TACATTCAGCATCCCG-1	B		CTCATGCCATCGCTGG-1	Undefined		GCCATGGTCAGTGTCA-1	L		GGTTAACCACTTGGGC-1	Undefined
		TCCAGAAGTGGATGAC-1	L		AGAAGCGGTGCTGTCG-1	D		GCCATTCAGAGCAACC-1	Undefined		GGTTAACCAGGTTCCG-1	L
		GGTAACTCAGCATCTA-1	L		GTGTAACAGGAGTATT-1	Cj		GCCATTCGTGTATTCG-1	L		GGTTAACGTGGCTCTG-1	Cj
		CCGATCTTCCTCGATC-1	D		ACATCCCAGCAGTACG-1	L		GCCCAGAAGCGTCTGC-1	B		GGTTCTCCAAGATTGA-1	Undefined
		ACGCACGGTTACCGTA-1	Undefined		GACGCTGCATGCCGAC-1	Undefined		GCCCAGAAGGCTCAAG-1	Undefined		GGTTCTCTCCTGTTAT-1	L
		TTTGACTGTCTGATCA-1	B		TGGGCGTGTTAGGCCC-1	L		GCCCAGATCATAGACC-1	L		GGTTGTATCAACACCA-1	Undefined
		TACCCACTCGTCTACC-1	B		TTGGGCGAGCTCAGAG-1	Cj		GCCGATGAGGTAGCAC-1	B		GGTTGTATCAGAGCGA-1	L
		TTACGCCTCCGATCGG-1	L		AATCACGTCCGTGTGG-1	B		GCCGATGGTTTCCCAC-1	Undefined		GTAACACTCCACGGAC-1	L
		GATGGAGAGTCAGCCC-1	Cj		CACTGAACAACCAGAG-1	L		GCCGATGTCCTGTAAG-1	L		GTAACACTCCTCACTG-1	L
		TACAGGTAGGCTAAAT-1	Cj		AACAACCAGGAGCAAA-1	B		GCCGTGAGTATCACCA-1	Cj		GTAACCAAGCCGTTAT-1	L
		CAATTTCGTCATACCA-1	D		CGAGGAATCCTCTCTT-1	L		GCCGTGATCTCCATAT-1	D		GTAAGTCGTAGAGGAA-1	D
		ATGGGTTCACGGATCC-1	D		CATACTTCACCTCAGG-1	L		GCCGTGATCTGAACGT-1	Undefined		GTAAGTCTCGGAAGGT-1	B
		ATCACGATCGTCAACA-1	L		TCCTCTTCAGATTCGT-1	D		GCCTGTTCACCTAAAC-1	L		GTAATGCTCCGTCACT-1	L
		TGGTACAAGATGCAGC-1	D		CATCCACTCACACCGG-1	D		GCCTGTTCACGGCTAC-1	Cj		GTACAACGTTGCATTG-1	Undefined
		ATTCTTGTCGTGTTCC-1	B		GGGACCTAGAACGCGT-1	L		GCCTGTTTCACGAACT-1	D		GTACAACTCGTCCTTG-1	Undefined
		GCAGTTAGTATGAAGT-1	L		TTTATGCAGATCCCAT-1	Undefined		GCCTGTTTCGGCATCG-1	D		GTAGAGGAGGGACACT-1	Cj
		TTCTTGAAGTACTCGT-1	L		TTTGACTCAACATCGT-1	Cj		GCGAGAAAGTAGCCAG-1	D		GTAGAGGGTATCCCAA-1	Cj
		GGTCTGGAGGCACTCC-1	L		AGACCATAGGGTTTCT-1	L		GCGATCGAGTTCATCG-1	L		GTAGAGGGTTTCAGAC-1	D
		TTTCATGGTCGAACGA-1	L		CTAACCCTCAGCGCAC-1	Cj		GCGATCGCAATAAGGT-1	L		GTAGGAGCAAGAAATC-1	D
		GTGCACGAGACGCATG-1	L		GGTTAACGTGGCTCTG-1	Cj		GCGGAAACACCGTGAC-1	Undefined		GTAGGAGGTTTCGTTT-1	L
		GAGTGAGAGCAGGTCA-1	Undefined		GCGTGCATCGTTCAGA-1	L		GCGGAAACAGTAACCT-1	D		GTAGGAGTCATGTCAG-1	L
		TCACAAGAGTGGTTCT-1	L		ATACCTTCAGACGATG-1	L		GCGGAAATCGAGATAA-1	D		GTAGGTTCAGGAGGAG-1	L
		AAGCGTTCAGCTGCCA-1	B		ACTGATGCAATGGCCC-1	D		GCGTTTCGTAGTACGG-1	Cj		GTAGGTTGTCCAACGC-1	Cj
		CAGGCCATCGGATACT-1	L		TTGAGTGCAGCAGTCC-1	Undefined		GCTACCTAGTAGACAT-1	B		GTAGTACCACCTGTCT-1	L
		GTAGAGGCATTGAGGG-1	L		GTGGTTACAAGATTGA-1	D		GCTACCTCAACCGATT-1	Undefined		GTAGTACCAGTGACCC-1	Undefined
		TTCTAGTCATACTGTG-1	D		CCTCTCCAGGACGGAG-1	Cj		GCTACCTGTACCGTCG-1	D		GTAGTACGTTCGGACC-1	B
		ATTCGTTGTTCGAAGG-1	Cj		CGCGTGAAGCGCACAA-1	L		GCTGAATCAACTGTGT-1	D		GTATTGGTCTGCGATA-1	Cj
		GATTGGTGTCCAGTTA-1	D		ATGCCTCCAACCAACT-1	Undefined		GCTGAATGTCCATACA-1	L		GTATTTCCACGAAAGC-1	B
		TCTATCATCGCCTTGT-1	D		TGATCTTCAGATCCTA-1	Cj		GCTGAATTCCAGTTCC-1	L		GTCAAACAGACGCAGT-1	D
		GGGCTACAGACGACTG-1	Undefined		AAGTACCGTCTTGGTA-1	D		GCTGCAGAGAGGTTAT-1	L		GTCAAACAGGTTAGTA-1	D
		TGCAGTAGTACCAATC-1	D		AGATCCACATAGAAAC-1	L		GCTGCAGGTGATTCTG-1	L		GTCAAGTGTAACAGTA-1	L
		ACCAACAAGGATTTAG-1	Undefined		CTATCTAAGTGCAGCA-1	Undefined		GCTGGGTAGTCAGCGA-1	Undefined		GTCACGGCAATTGCAC-1	D
		GCACATAGTTATTCCT-1	B		GAAGGGTAGAGCAGAA-1	B		GCTTGGGAGGCTGGAT-1	D		GTCACGGTCGAAACAA-1	B
		GACTCTCGTTAAGAAC-1	Cj		AGGGTCCGTTGCTAGT-1	D		GCTTGGGAGTGCACAG-1	D		GTCAGCGCACCCATAA-1	Cj
		CTCCCAAAGATGTTAG-1	B		CGGGTCACAGAACTCT-1	L		GCTTGGGCAATACGCT-1	L		GTCATCCGTCGCCACA-1	Undefined
		CAGGCCACAAGTTGGG-1	D		ATCGTAGTCTGAGGCC-1	Cj		GCTTGGGGTAGACACG-1	Cj		GTCATGACATCAGCTA-1	Undefined
		GTAACCATCATCTACT-1	L		AGAAATGAGCATTTCG-1	B		GCTTGGGTCTAAACGC-1	L		GTCATGATCCGCGATG-1	D
		GTGCTTCTCTGCTCTG-1	L		TCATTTGGTACCTTCC-1	B		GCTTTCGCAGGCGAAT-1	D		GTCATTTCAGAGACTG-1	D
		AGAACCTAGAACAAGG-1	Cj		CTTCTAAAGTCTTCGA-1	L		GGAACCCAGGCGTTAG-1	D		GTCCTCACAAGGGTCA-1	L
		TGACGCGCAGAACCGA-1	Cj		TACCGGGGTTGAGTCT-1	L		GGAAGTGCACCAGGTC-1	Undefined		GTCCTCATCCAGGACC-1	D
		ACTTCCGAGTGATGGC-1	D		ACGTCCTGTGAAGCGT-1	D		GGAAGTGCATCTGGGC-1	D		GTCGAATAGAGTTCGG-1	L
		AGCGCTGGTCGAATGG-1	D		AGGTGTTGTTTACCAG-1	L		GGAATCTGTACCTAAC-1	D		GTCGAATAGGCCTGAA-1	D
		GCGGAAACAGTAACCT-1	D		CAGGTATTCGTGTGAT-1	D		GGACGTCCATACTTTC-1	B		GTCGAATCACACCGCA-1	Undefined
		TGATGCAGTAACGCGA-1	L		CTGATCCAGTTGGAGC-1	Undefined		GGAGAACCACAACGCC-1	B		GTCGAATGTTACTCAG-1	Cj
		GCACATAGTAGACAAT-1	L		TCGAAGTTCAGAGCAG-1	B		GGAGAACCACAGTCGC-1	Undefined		GTCGCGAAGCCTCTCT-1	L
		CATCGTCCAGGTAGTG-1	D		ACCACAAAGCTTCATG-1	D		GGAGATGTCATTTGGG-1	D		GTCGCGAAGGGTTTCT-1	L
		CCGATGGCAAGCACAG-1	L		CAATACGGTATGTGTC-1	L		GGAGGATGTAATGCGG-1	D		GTCGTAACAACGGGTA-1	D
		AGTAACCGTTGGGTTT-1	Cj		ACTGTGATCCAGTGTA-1	D		GGAGGATTCGCATGAT-1	Cj		GTCGTAATCTATTTCG-1	Cj
		GGTCACGCAAGACGGT-1	D		ACATTTCTCGACACTA-1	B		GGAGGATTCTGTCGTC-1	D		GTCGTTCAGAGTTCGG-1	D
		AGACCATAGAATCGAT-1	Cj		ATAGAGATCGCCAGAC-1	Cj		GGAGGTAAGGAACTCG-1	D		GTCGTTCAGGACAACC-1	L
		GCCGATGTCCTGTAAG-1	L		AAGCGAGAGGGCAGAG-1	D		GGAGGTATCGAGTGGA-1	Cj		GTCGTTCGTTGCCATA-1	D
		CGTCCATGTCTTTATC-1	B		CGAAGTTCATAGAAAC-1	Undefined		GGATCTAAGTATGACA-1	B		GTCGTTCTCAGAGCAG-1	B
		AGGAGGTAGTGCCCGT-1	B		TCAAGTGGTATCGTGT-1	Cj		GGATCTATCTCGACGG-1	D		GTCTACCCACGGTAGA-1	L
		GGGTCACAGACGCATG-1	L		ACGTACAGTCACTCAA-1	D		GGATGTTCAGTCGAGA-1	L		GTCTACCTCATTGGTG-1	Undefined
		TCTTCCTGTTCAAGTC-1	L		CATAGACAGAGCAGTC-1	D		GGATGTTTCTAGTTCT-1	Undefined		GTCTGTCAGAAGTCAT-1	L
		AGATAGAGTCATTCCC-1	Undefined		CGGGACTTCTTCTTCC-1	D		GGCACGTAGTATGTAG-1	Undefined		GTCTGTCAGAGAGGTA-1	D
		TCTTCCTAGCAATTAG-1	L		TCCATGCGTTCATCTT-1	L		GGCACGTAGTCGTCTA-1	B		GTCTTTACACGGGTAA-1	D
		CCTCCAATCGCACGGT-1	Undefined		GTGTTCCGTGTCTAAC-1	Undefined		GGCACGTCAGGTTCCG-1	L		GTGACGCCACGTTGGC-1	D
		TCGTAGATCTGTGCTC-1	L		TCATACTTCCTGTTGC-1	Cj		GGCACGTTCGCCTATC-1	D		GTGAGTTCAAACACGG-1	L
		AAGACAACAACAAGAT-1	L		CATCGCTCAGAACATA-1	Undefined		GGCAGTCAGGCTCTAT-1	D		GTGATGTGTCATACCA-1	D
		ACGGTTACAAGGGTCA-1	L		TTAATCCTCCGAACGC-1	D		GGCGTCAAGGCCTTCG-1	D		GTGATGTGTGCATTTG-1	D
		TTGCATTAGTCGTTAC-1	D		ACTATCTAGGGTGGGA-1	D		GGCGTCAGTTCCCACT-1	L		GTGCACGCAGCTCATA-1	L
		CTGTAGACAAGACCTT-1	Cj		CTATAGGCAAATAAGC-1	Undefined		GGCTTTCGTGTCCATA-1	L		GTGCACGGTTCAACGT-1	L
		AATGGAAGTCGAAACG-1	B		TCACTCGCAAACGAGC-1	Cj		GGCTTTCTCTTCGGAA-1	D		GTGCACGTCCCTATTA-1	L
		GAACACTCAGACGGAT-1	D		CATAAGCGTGATCATC-1	D		GGGAAGTAGTTCCGTA-1	D		GTGCAGCCAGCAGTCC-1	B
		GTCGTTCCAGCGCGTT-1	L		AGTAGTCCAATGCAAA-1	D		GGGAAGTGTCTTTATC-1	Cj		GTGCTGGTCGGTCATA-1	B
		TCCTCGAAGTCCGTCG-1	L		CAGATACGTCTTTCTA-1	B		GGGACAATCAGAGCAG-1	Undefined		GTGCTTCTCGAGTGAG-1	D
		GCCTGTTTCGGCATCG-1	D		ACATCCCCAAGCGCTC-1	L		GGGACCTGTCATCCCT-1	Undefined		GTGCTTCTCGTACACA-1	Cj
		GGGTTATTCCGATCGG-1	Cj		GATTGGTCAGAGGCTA-1	Undefined		GGGACTCCACGGTGCT-1	B		GTGGAAGAGTGATAGT-1	D
		AGATCGTAGGCTGAAC-1	B		AGGATCTTCAGCAGAG-1	L		GGGACTCGTCATGCAT-1	L		GTGGAGAAGTCCCAAT-1	D
		CATAGACCAGGTGGAT-1	L		CTAACTTGTAGTGTGG-1	Cj		GGGAGTAAGGGAGGGT-1	B		GTGGAGAGTTAGCTAC-1	L
		GTACAACGTACGACAG-1	D		ATACCGAGTCTTGAAC-1	Cj		GGGATCCAGGGACTGT-1	L		GTGGAGATCGAGAAAT-1	Cj
		TGTTACTTCCACGTGG-1	Cj		CTCAAGAGTCATAAAG-1	D		GGGATCCAGTACTGTC-1	Cj		GTGGCGTAGCGTGAGT-1	L
		TGCCGAGTCGGTTAGT-1	L		CAATTTCGTACGGCAA-1	D		GGGATGAAGATACTGA-1	Undefined		GTGGCGTAGTTGAAGT-1	Cj
		ATGCCTCGTGCTCGTG-1	L		GGTGTCGCACGCCAGT-1	Cj		GGGATGAGTGCATACT-1	Undefined		GTGGCGTCATCTAACG-1	L
		CAGCAATTCACCATGA-1	L		ACTTATCCAACGGGTA-1	D		GGGCCATAGCATCTTG-1	B		GTGGCGTGTACGAGTG-1	B
		GTTGTCCTCTGAACGT-1	L		GATCGTATCCAGCTCT-1	L		GGGCCATGTTATGTCG-1	L		GTGGTTACAAGATTGA-1	D
		AACCAACCACACACGC-1	Undefined		CTGGCAGAGGTCGACA-1	L		GGGCCATTCCTGTAAG-1	L		GTGGTTACACTGTCCT-1	D
		TTGCGTCAGACTCCGC-1	D		CTGCCTAAGCTGCCAC-1	L		GGGCGTTCAGCATGCC-1	B		GTGGTTAGTACTTGTG-1	Cj
		ATTCATCAGGGAGAAT-1	D		GGAACCCAGACATAGT-1	D		GGGCTACAGACGACTG-1	Undefined		GTGTAACAGGAGTATT-1	Cj
		CTGTCGTGTGTGTGTT-1	D		AGTCAACCAAATGCGG-1	L		GGGCTCAGTGGACTGA-1	Cj		GTGTCCTAGTCCTGTA-1	D
		CTAAGTGGTAATGTGA-1	Undefined		CTCCTTTGTAGCGAGT-1	L		GGGCTCAGTGGTCTGC-1	B		GTGTCCTTCAAGTAAG-1	L
		ATGGTTGCAACCACGC-1	L		TGGGAGACAGTAACAA-1	D		GGGCTCAGTTTCTATC-1	D		GTGTGATCAATCGCGC-1	Undefined
		ATTCCATAGTAGCATA-1	L		TGAGGGAAGCCATCCG-1	Cj		GGGTAGAAGGTTACCT-1	D		GTGTGATGTTTCGGCG-1	L
		ATCATTCTCGGAATTC-1	Undefined		ATTATCCCAGCTGCCA-1	Cj		GGGTCACAGACGCATG-1	L		GTGTGGCCAGTCTACA-1	Undefined
		TCATTGTAGGCTAGCA-1	D		ACGGTCGGTGCCGTAC-1	Undefined		GGGTCACGTACCCAGC-1	D		GTGTTAGCACCTGTCT-1	Cj
		TGGTAGTTCTGGTCAA-1	D		ACGATGTGTCTTACAG-1	B		GGGTCTGCATTCATCT-1	L		GTGTTAGGTACGACTT-1	B
		TACCGAATCACATACG-1	B		AAGCGTTAGCATGATA-1	Cj		GGGTCTGGTTTGGAAA-1	D		GTGTTCCCAGGCCTGT-1	D
		CAGCAATTCGCAGAGA-1	Undefined		TCATTACAGAGGATCC-1	D		GGGTGAAAGACGACTG-1	L		GTGTTCCGTGTCTAAC-1	Undefined
		TCCTCTTTCCTACGGG-1	L		TGTCAGAAGAGGATCC-1	L		GGGTGAACATTCACCC-1	D		GTTACAGGTCTTCAAG-1	D
		TGCTCGTTCCGACATA-1	D		TACCGGGCACTTCATT-1	D		GGGTTATGTCTAACGT-1	D		GTTACCCGTACCCGAC-1	Cj
		TCTCACGAGACCTCCG-1	L		TGGTACATCTGTCGCT-1	L		GGGTTATGTGAGCAGT-1	D		GTTACGATCTCTCCGA-1	D
		CCTTGTGCATGGAATA-1	Undefined		TCGGATAAGGGTGAAA-1	D		GGGTTATGTTGGCTAT-1	L		GTTAGACCAGCCCACA-1	Undefined
		CTTCCGAGTGTAACGG-1	L		GGTGGCTCACAGTATC-1	D		GGGTTTACAATGTTGC-1	D		GTTAGACTCAAACGAA-1	L
		CGGAACCAGCCGATCC-1	D		CGAGTGCCACAGAGCA-1	Undefined		GGGTTTACAGCGAGTA-1	Undefined		GTTAGTGGTTCGTACA-1	L
		GTCGCGATCACGAGGA-1	B		AATGCCAAGAGCCGTA-1	L		GGGTTTAGTAGCGCCT-1	D		GTTAGTGTCCAGCACG-1	L
		GAGTTACCAAATCAGA-1	L		ATCGGCGGTGAGCCAA-1	B		GGGTTTATCGGCACTG-1	Cj		GTTATGGGTGGGATTG-1	Undefined
		GACGTTATCTTGGTCC-1	L		CACTTCGGTAGTTACC-1	Cj		GGTAACTCACAGCTGC-1	L		GTTCATTCAGTCGCAC-1	L
		ACTGATGTCAACGTGT-1	Undefined		GCTGAATGTAGCTCGC-1	Cj		GGTAACTCAGCATCTA-1	L		GTTCATTCATGATCTG-1	L
		CACAACACAGCTACTA-1	L		AGTACTGTCATGAAAG-1	Undefined		GGTAACTTCCAACACA-1	D		GTTCATTTCTGCCTCA-1	L
		CAGGGCTTCAACTTTC-1	D		AAATGGATCTAGCAAC-1	Undefined		GGTAACTTCGTGGGAA-1	D		GTTCCGTCAGAGAGGG-1	Cj
		AGGGTCCCAGTATTCG-1	Undefined		GGGCTCATCGGTCTAA-1	L		GGTAATCAGCGTGAGT-1	L		GTTCCGTGTCGCACGT-1	D
		ACAGGGAAGAGAGGGC-1	Cj		ACATTTCTCTGTTGGA-1	B		GGTAATCGTACCAGAG-1	L		GTTCCGTGTGGACCAA-1	Undefined
		ATCGCCTGTAGCGCCT-1	D		GACTCAAAGTAGGTTA-1	L		GGTAATCGTTAGCTAC-1	L		GTTCGCTAGCAATTCC-1	L
		AACCAACAGTAGCATA-1	L		TAGCACAGTGAGGCAT-1	Undefined		GGTAGAGTCCTGATAG-1	Cj		GTTCTATGTCGTTTCC-1	Cj
		GTGACGCAGCACACCC-1	Cj		GGCACGTTCGACGCGT-1	L		GGTCACGAGTTAGTGA-1	L		GTTGAACTCCGTATAG-1	L
		TTACCATGTTCGGCTG-1	Undefined		TACATTCAGTAAATGC-1	L		GGTCTGGAGGCACTCC-1	L		GTTGCGGAGATTGTGA-1	Undefined
		AACCAACGTAACCCTA-1	B		CAACAGTTCGCAATGT-1	B		GGTCTGGTCCTCTAGC-1	B		GTTGCGGCAATGGCAG-1	Undefined
		AGGCATTCAAATCGTC-1	B		GGTTCTCCAAGATTGA-1	Undefined		GGTGAAGGTCCTGTTC-1	L		GTTGCGGCAATTGCCA-1	D
		ATATCCTGTTCTCCCA-1	L		TGCGGCATCCGCGATG-1	D		GGTGAAGTCCAGCACG-1	L		GTTGCGGTCTGACGCG-1	L
		CCTCCTCCACGCTGAC-1	D		GGGCGTTAGCGTGAAC-1	Cj		GGTGATTGTCAACGCC-1	L		GTTGCTCAGCTCCATA-1	D
		GAAGGACAGCGGTATG-1	L		ATGGTTGCAGCACAGA-1	L		GGTGGCTAGGTGGCTA-1	D		GTTGCTCCAGAAATCA-1	D
		CAACGATAGACACACG-1	Cj		TACCTCGTCCTACACC-1	L		GGTGGCTCAATTGCGT-1	D		GTTGCTCTCGCGATCG-1	D
		TGTAACGAGTTGAAAC-1	D		GGTAGAGAGTGGTGGT-1	B		GGTGGCTGTTGGGTTT-1	L		GTTGTAGCAGCCATTA-1	D
		TGTCCTGTCGATACTG-1	L		CAAAGAAAGCCTTTCC-1	D		GGTGTCGCAAAGCTCT-1	L		GTTGTAGGTAGGACTG-1	Cj
		CAATGACCATGTGGCC-1	Cj		CGTTGGGGTCTTCATT-1	D		GGTGTCGGTCGAATTC-1	L		GTTGTCCTCTGTTCAT-1	Undefined
		ATTCCTATCGCGTAGC-1	L		AGTTCGACATTGCAAC-1	Cj		GGTGTCGTCGCTCTAC-1	Cj		GTTGTGAAGCCATATC-1	D
		CCGCAAGTCACATCAG-1	D		CTAACCCCAACGGTAG-1	B		GGTGTTACAGCTCATA-1	D		GTTTGGAAGGAGGTTC-1	D
		CGTCCATCAGGCGATA-1	D		CGTCCATGTCTGATAC-1	L		GGTGTTACATTGAGCT-1	Cj		GTTTGGAAGTCACTGT-1	L
		AAGCCATGTGTTGACT-1	L		ATGCCTCGTACCTTCC-1	D		GGTTCTCTCACTGCTC-1	L		GTTTGGATCTCTTCAA-1	Undefined
		TCGACGGCAACTGTGT-1	D		AGTCAACTCTACTCAT-1	L		GGTTGTATCATTGTTC-1	Undefined		TAACACGGTCTGTCAA-1	L
		GCCGATGAGGTAGCAC-1	B		CATGAGTTCGTAACCA-1	D		GTAACACGTGGTCTCG-1	Undefined		TAACCAGGTGACTCGC-1	Cj
		CTTCTAAAGTCCCAGC-1	L		GGGTTTATCCGATAGT-1	B		GTAACCATCATCTACT-1	L		TAACTTCGTAGGAGGG-1	B
		TACAACGAGACTGTTC-1	D		AAGGTAAGTGCCGTAC-1	L		GTAACCATCTGCGTCT-1	L		TAACTTCGTCTACATG-1	Undefined
		ACTACGAAGGTCCCTG-1	D		AGCTACAAGGCAGGTT-1	B		GTAAGTCCAGAGGAAA-1	D		TAACTTCTCGGCCCAA-1	Cj
		CATACTTCATCTGGGC-1	D		CAATGACTCCAAGCCG-1	B		GTAAGTCGTGTTAGCT-1	D		TAAGCACGTTCGAACT-1	L
		ATTATCCAGCCTTCTC-1	Cj		AGCGTCGGTATCCCAA-1	Cj		GTAAGTCGTTTACTGG-1	L		TAAGCCAGTTGGACCC-1	L
		AGGTCATAGCTATCTG-1	B		GTGCACGCAGCTCATA-1	L		GTAATCGCAAAGACGC-1	Undefined		TAAGCCATCGAATCCA-1	D
		CATACTTTCCTCTAAT-1	L		CGATGGCTCACTACGA-1	L		GTACAACCAAATCAAG-1	L		TAAGCCATCTGCGGGT-1	L
		GTAGGTTGTATGGAGC-1	Cj		CGTTAGAGTGCTCTTC-1	L		GTACAACCACAGCGCT-1	D		TAAGCGTAGATCGGTG-1	D
		CTGTCGTTCTGCTGAA-1	L		TACTTGTTCCAGCTCT-1	D		GTACAACCAGATCCAT-1	L		TAAGCGTCAAACGTGG-1	D
		ACGGTCGTCTGCTGAA-1	L		GGCAGTCGTACTTCCC-1	Undefined		GTACAGTTCGTGGCTG-1	D		TAAGCGTGTCTTTCAT-1	L
		TTTCAGTTCGCGCCAA-1	L		AGTAGCTCATGTGGTT-1	L		GTAGAAATCCTTCGAC-1	D		TAAGCGTTCCGAAGGA-1	L
		TGCGGCAGTTGGGTAG-1	Cj		GGCTGTGTCGACACCG-1	L		GTAGAGGCATTGAGGG-1	L		TAATTCCAGGTGCTTT-1	D
		GTTCCGTCAAGAAACT-1	L		GTGCTGGTCGGTCATA-1	B		GTAGATCAGCTGGTGA-1	Undefined		TAATTCCTCGTGTTCC-1	B
		CTCCATGGTTGGATCT-1	B		GAGTGTTGTACGTACT-1	Cj		GTAGATCAGTGCCCGT-1	L		TACAACGCACTGCACG-1	B
		TATGTTCCAGAGAGGG-1	L		TTGTTTGTCTGTTGGA-1	L		GTAGATCCACAACATC-1	D		TACAACGCATAGCACT-1	Cj
		CTCCGATCATGCGGTC-1	L		CATTCCGAGTGACACG-1	L		GTAGCTACATTATGCG-1	Cj		TACAACGGTTCTTGCC-1	Undefined
		CATGGATGTATGAGAT-1	L		TCCTCGACATGACTAC-1	Undefined		GTAGGAGGTTACACTG-1	D		TACAACGTCGAGCACC-1	L
		GTCACGGGTAGCACGA-1	L		CAGATACCAATAACGA-1	B		GTAGGTTGTATGGAGC-1	Cj		TACACCCCACCCTTGT-1	Cj
		TGATGCAGTCGGTGTC-1	B		TACGGTAGTCGTGTTA-1	Undefined		GTAGGTTTCCCGTGTT-1	B		TACACCCTCGAACACT-1	L
		CGTAATGGTCGCAACC-1	D		TCCCACATCCATTGCC-1	L		GTATTGGAGAGCAGCT-1	Cj		TACAGGTCAACACACT-1	Cj
		AGGGTCCCACCGTGCA-1	D		GTTACCCGTACCCGAC-1	Cj		GTATTTCCACCTGAAT-1	Cj		TACAGGTGTCTCAGAT-1	L
		TATCTTGTCCATTTCA-1	L		CCTGTTGAGACGGTTG-1	L		GTATTTCGTTGTCCCT-1	L		TACATTCAGCTTAAGA-1	L
		TGTCAGAAGGTCCCGT-1	D		CGTAGTACATCGAAGG-1	B		GTCAAACAGCAAACAT-1	Cj		TACATTCAGTAAATGC-1	L
		ATTATCCTCTTACACT-1	L		GTTGCTCTCGCGATCG-1	D		GTCAAACAGTAATCCC-1	B		TACCCGTCAGTGGCTC-1	L
		CATTGAGAGAAGCGGG-1	L		CACCGTTTCAGGCGAA-1	D		GTCACGGAGGCGAACT-1	D		TACCCGTGTCTCGCGA-1	L
		AGCGTATCAAGAGGCT-1	D		CGTGATATCCAGCTCT-1	L		GTCACGGCAAGCGCTC-1	D		TACCGAAAGAAACACT-1	D
		TCATTTGAGCATATGA-1	L		TCTAACTCACCCTATC-1	D		GTCACGGGTAGCACGA-1	L		TACCGAAAGCAGGCTA-1	L
		TGAGTCAGTGCCTACG-1	Undefined		TGATTCTGTTAGAAAC-1	L		GTCACGGGTCCATCTC-1	D		TACCGAAGTAGCTGAG-1	L
		CCGTTCAGTCTAACGT-1	Cj		GCAGCTGGTTAAGGGC-1	L		GTCACGGTCCATCTCG-1	B		TACCGAATCTCCTGTG-1	B
		AGGCTGCAGATACTGA-1	L		GGGACCTAGGGTGAGG-1	B		GTCACGGTCCCATAGA-1	L		TACCGGGAGACGCAGT-1	L
		ACAGCCGAGTCTACCA-1	D		GTAGTACCACCTGTCT-1	L		GTCATCCTCACATCAG-1	B		TACCGGGCACTAACGT-1	Undefined
		GGGTTTACAGCGAGTA-1	Undefined		GAGCTGCTCTAAGAAG-1	Cj		GTCATGACAAATGAAC-1	L		TACCGGGCACTAGTAC-1	Undefined
		TGCTCCAAGCCATATC-1	Cj		ATCGCCTCATGGGCAA-1	D		GTCCCATAGACCATTC-1	D		TACCGGGCACTTCATT-1	D
		TGAGCATGTGCCCTTT-1	B		CGATGGCAGGTTGAGC-1	D		GTCGCGAAGCAAGTGC-1	L		TACCGGGCAGCTGTCG-1	Undefined
		TATCAGGGTGACAGCA-1	Undefined		AATCGTGGTACGGATG-1	Cj		GTCGCGATCACGAGGA-1	B		TACCGGGGTTGAGTCT-1	L
		CTGTGGGTCTCAACCC-1	L		ATTACTCCATTACTCT-1	L		GTCGTAACAACGACAG-1	Cj		TACCGGGTCTCGCTCA-1	Cj
		TGAGCATGTTACACTG-1	L		TACCGAAAGCAGGCTA-1	L		GTCGTTCCAGCGCGTT-1	L		TACCTCGGTTCTGACA-1	Undefined
		CGGAGAATCTTCGTAT-1	L		TGCTTCGCACCTCGTT-1	Undefined		GTCGTTCGTGATACAA-1	Cj		TACCTCGGTTTGAAAG-1	Undefined
		ATCGGATAGCCTCCAG-1	L		TCCTCTTCATGGCTGC-1	D		GTCTAGAAGTTGGCGA-1	D		TACCTCGTCCTACACC-1	L
		TACTTGTAGTTCCGTA-1	Undefined		TGTTACTGTACGTGAG-1	B		GTCTAGACACATTCGA-1	Cj		TACGCTCCACGCGCTA-1	L
		TATTGGGTCGTGGCGT-1	D		CTCTCGAAGATTGCGG-1	D		GTCTAGATCCCGTGTT-1	D		TACGCTCGTCAGCGTC-1	L
		CTTCTCTGTGAGGAAA-1	D		ACGGAAGGTTTCGATG-1	B		GTCTTTAGTCTTAGTG-1	B		TACGGGCAGTATGTAG-1	Undefined
		TATTTCGCAACTCGAT-1	Undefined		AAAGGATCACTGTCCT-1	L		GTGACGCAGCACACCC-1	Cj		TACGGGCCACAAGCCC-1	D
		CTCCTCCAGGATACGC-1	Cj		TGAGGGAGTAGACGTG-1	L		GTGACGCGTATCGAGG-1	B		TACGGTAAGGTACAGC-1	L
		TCATCCGCACGCGCTA-1	D		CGGGACTGTCGTGCCA-1	D		GTGACGCTCTCATGGA-1	D		TACGGTAGTCGTGTTA-1	Undefined
		TGGAACTGTCTTGAAC-1	Cj		GTGGTTACACTGTCCT-1	D		GTGACGCTCTGAACGT-1	Cj		TACGTCCAGTATGAGT-1	B
		GAGTTTGAGAAGCGAA-1	L		GATTTCTAGCTACGTT-1	D		GTGAGCCGTACCGCGT-1	L		TACTTACTCAAATAGG-1	L
		GTTGAACCACCAAAGG-1	L		GCACATACAACCCTAA-1	D		GTGAGCCTCTGGACCG-1	B		TACTTACTCCTGTACC-1	D
		AGTAACCGTGTCCAAT-1	D		TTTGACTTCTCTGCCA-1	L		GTGAGTTAGCGCCTTG-1	B		TACTTACTCGAGTCCG-1	L
		CTTCCGAAGCCTCTTC-1	D		AGCGATTGTCTGTAAC-1	Undefined		GTGAGTTAGCTTAGTC-1	Undefined		TACTTACTCTTACGGA-1	Undefined
		CTGTGAACACATGTTG-1	L		ACTTAGGTCTCACGAA-1	B		GTGAGTTGTCCTTAAG-1	B		TACTTCAGTCCTGTCT-1	D
		AGACTCAAGGACACTG-1	B		TATCAGGAGGTAGTCG-1	L		GTGATGTCAACCTATG-1	D		TACTTGTTCCAGCTCT-1	D
		TACTTCATCCGCTTAC-1	D		GTATTTCCACGAAAGC-1	B		GTGATGTCAATAGTGA-1	Cj		TAGACCAAGATAGGGA-1	L
		CATACCCGTGCAAGAC-1	D		TGTCCTGGTGCTCGTG-1	Cj		GTGATGTCACATGGTT-1	B		TAGACTGAGCGTATAA-1	L
		CAGGGCTAGTGTACCT-1	L		AGCGCCAAGGTACAGC-1	L		GTGATGTCATCTCCCA-1	L		TAGACTGGTCGGTGAA-1	Cj
		CATACCCCACAGAAGC-1	L		CGTGAATCATCTATCT-1	D		GTGATGTTCGAAGTGG-1	Cj		TAGCACAAGTGCGACA-1	L
		TCACGCTTCCGGCAAC-1	L		ATCGATGTCCATCCGT-1	L		GTGCACGAGACGCATG-1	L		TAGCACAGTGAGGCAT-1	Undefined
		TCTCTGGCATCCTCAC-1	Undefined		TTGAACGTCGGTTAGT-1	D		GTGCACGCAGAGTGTG-1	D		TAGGAGGTCCCTCAAC-1	Cj
		TATGTTCAGAATTCAG-1	L		TATCTTGTCACGGTCG-1	B		GTGCACGGTCTCTCTG-1	B		TAGGAGGTCCTCTCTT-1	Undefined
		CTCTGGTTCGGTAACT-1	Cj		GGGAGTATCACTGGTA-1	B		GTGCACGTCCTCAGGG-1	L		TAGGAGGTCCTCTTTC-1	D
		TGTAACGAGCTAATCC-1	D		ATGACCATCCCGGTAG-1	D		GTGCAGCAGGATTTGA-1	Undefined		TAGGGTTGTGCAAGAC-1	Undefined
		TTAGTCTCAAGTGTCT-1	L		GAGTCATAGCCTATTG-1	Cj		GTGCAGCAGTAGTCTC-1	Undefined		TAGGTACAGATGAACT-1	B
		TGTTCATAGAACGCGT-1	D		CGCGTGAGTGGTAATA-1	Cj		GTGCAGCAGTCAATCC-1	B		TAGGTACCACAGAGAC-1	L
		TGCACGGCACTCACTC-1	L		TGCTCCAGTACAGGTG-1	Undefined		GTGCGTGAGTCAGCGA-1	D		TAGGTACTCTCTGACC-1	L
		GAGGGTAAGGCTGGAT-1	L		GTTGCGGTCTGACGCG-1	L		GTGCGTGCACGAAAGC-1	B		TAGGTTGGTAATTAGG-1	L
		ATCCACCAGTCATACC-1	L		CCTCCAACATAACGGG-1	L		GTGCTGGGTTCCTAGA-1	D		TATCAGGAGGTAGTCG-1	L
		GAGTGTTCATGGCGCT-1	Undefined		TGAGACTTCGAAGCCC-1	Cj		GTGCTTCTCGCCGATG-1	Undefined		TATCAGGCATACTGTG-1	Undefined
		TTGGATGCAAGCTACT-1	D		GACAGCCTCTATTGTC-1	L		GTGCTTCTCTGCTCTG-1	L		TATCAGGTCCGAAATC-1	L
		TGATCTTCAGACGATG-1	B		GTAATGCTCCGTCACT-1	L		GTGGAGAAGTTTAGGA-1	Cj		TATCCTAAGTGCTCAT-1	L
		TGCTCCACAAACCACT-1	Cj		CTCTCAGAGGGCATGT-1	D		GTGGCGTAGCTCGAAG-1	B		TATCCTACAGCTGAGA-1	B
		ACTGTCCGTTATGACC-1	L		CAATGACAGGTAAAGG-1	B		GTGGCGTGTTAGGGTG-1	L		TATCTTGCACGGTCTG-1	L
		TTCACCGAGGGACACT-1	Undefined		TCAGTCCAGACCATGG-1	Cj		GTGGGAAGTGAAGCTG-1	L		TATCTTGTCACGGTCG-1	B
		TCCCAGTGTGAGACCA-1	Undefined		GAGGCCTCATCGCTCT-1	L		GTGGTTAAGCGCACAA-1	D		TATCTTGTCTTTGCGC-1	Undefined
		ATTCCATGTTAGGACG-1	L		CATCCCACACGTTCGG-1	D		GTGGTTAGTCCAGCCA-1	D		TATGTTCAGCGAGAAA-1	D
		TTCGCTGGTCGTCAGC-1	L		ATGGGAGTCCAGCCTT-1	D		GTGGTTAGTCTGATCA-1	L		TATTCCACAGAGTAAT-1	L
		TCATATCGTCGAAACG-1	Cj		ATTCCTAAGGTCATTC-1	Undefined		GTGTAACGTGCCGTTG-1	D		TATTCCATCCGTATGA-1	B
		GTACAACCACAGCGCT-1	D		AGCTTCCCATGGCTGC-1	L		GTGTCCTCACCGTGAC-1	D		TATTGCTCAGTTTCGA-1	L
		GTGAGTTAGCTTAGTC-1	Undefined		TTCGATTAGGAAAGGT-1	D		GTGTCCTGTCTTACTT-1	L		TATTGCTTCGGAGTAG-1	L
		GGAGGATTCGCATGAT-1	Cj		TGCATCCAGAAGTGTT-1	D		GTGTGGCAGGCAGGTT-1	Cj		TATTGCTTCGTTCTCG-1	Undefined
		GCTTGGGGTAGACACG-1	Cj		CTACATTAGCTCTTCC-1	L		GTGTGGCGTTCGGCCA-1	D		TATTGGGTCCTCTAGC-1	D
		CTACATTGTTAACAGA-1	D		TCTATACTCGCGTTTC-1	L		GTGTTAGAGGCGATAC-1	D		TATTGGGTCTTCCAGC-1	D
		TCGTAGAAGAATCGAT-1	L		ATCATTCTCGTTATCT-1	L		GTGTTAGAGTCGGCAA-1	Cj		TCAAGTGGTATCGTGT-1	Cj
		TTAGGGTAGAATCGAT-1	L		GAGCTGCCATGACTCA-1	L		GTGTTAGTCTGTTCAT-1	B		TCAATCTCACCTTCGT-1	L
		GCAGGCTCACTTCTCG-1	Cj		GCACATAGTCTCGGGT-1	D		GTGTTCCAGGGAGGAC-1	L		TCAATCTTCCTAAACG-1	Cj
		ACAAGCTAGGATTTAG-1	D		TACAACGTCGAGCACC-1	L		GTGTTCCTCCGTTTCG-1	Cj		TCAATTCCAAACACCT-1	L
		GTATTTCCAAGGGTCA-1	D		AATGAAGGTCTTACAG-1	Undefined		GTTACAGAGATTCGCT-1	D		TCACACCCAGCTACAT-1	B
		GAGGGATTCGTTGTGA-1	L		GTAGAGGGTTTCAGAC-1	D		GTTACAGGTCTACAAC-1	Cj		TCACGCTAGTGCAAAT-1	Cj
		GAGTGAGTCTAAGAAG-1	Cj		GATTCTTTCTTGCAAG-1	L		GTTAGACCAGGTATGG-1	L		TCACTATAGAGACAAG-1	D
		CTACATTTCTAGTACG-1	Cj		TGCGATACACTTCCTG-1	Undefined		GTTATGGAGTAACCGG-1	L		TCACTCGAGGAACGTC-1	Cj
		CGAGTTAGTGTCTTAG-1	L		GCCGTGAAGCCTTTGA-1	D		GTTCATTAGTCGTTAC-1	L		TCACTCGCAAACGAGC-1	Cj
		GATTGGTGTTTGCCGG-1	L		ACCCTCAGTATCTCTT-1	Cj		GTTCATTTCGCTCTAC-1	Cj		TCAGCAAGTAAGCTCT-1	Cj
		GTCCCATAGACCATTC-1	D		CATCGTCTCCGATGTA-1	B		GTTCCGTCAAGAAACT-1	L		TCAGCCTGTACTGGGA-1	D
		ATGTCTTCATAGCACT-1	B		GCTACCTGTTCGTACA-1	D		GTTCTATAGGACTAAT-1	D		TCAGCCTTCATCCTAT-1	L
		TAATTCCCAGCGCGTT-1	D		ATGTCCCCACGACGTC-1	D		GTTCTATGTGTCCGGT-1	B		TCAGGGCCACGGATCC-1	D
		CATGCAAGTACTGGGA-1	B		GAGAAATCAATGGCAG-1	L		GTTCTATTCCTACTGC-1	B		TCAGGGCCATTCTTCA-1	D
		CCACCATCAAGACTGG-1	D		CATGAGTTCTCATAGG-1	D		GTTGAACCACCAAAGG-1	L		TCAGTCCAGACCATGG-1	Cj
		ATGATCGAGACACACG-1	L		AAGTACCGTTATTCTC-1	Cj		GTTGCGGGTCCATACA-1	B		TCAGTCCAGCTGAGCA-1	Undefined
		TGTACAGAGCTGAAGC-1	L		CGGAATTTCTCTCTTC-1	B		GTTGCGGTCAACGAGG-1	L		TCAGTGAGTGAAAGTT-1	L
		GCCAGCACAAGTGATA-1	L		TGGATCATCAGACCGC-1	L		GTTGCTCAGGCTAACG-1	D		TCAGTGATCATGGATC-1	Undefined
		TTACCATGTTGTGGAG-1	B		TCATCCGCAGGTGGAT-1	D		GTTGTAGGTACTGACT-1	Undefined		TCAGTGATCCGCGAGT-1	Cj
		TTCTTGACATGCAGCC-1	B		AGTGACTGTGATACTC-1	Undefined		GTTGTAGGTGACACAG-1	L		TCAGTTTGTAGCTTAC-1	B
		GTTGTGAGTACGCGTC-1	D		GAGGGTAAGCGTTACT-1	Undefined		GTTGTCCGTTCCAGGC-1	L		TCATACTCAGTCTCTC-1	L
		CTCTCGAAGTGCAGGT-1	D		CTAGGTACACGGTGTC-1	L		GTTGTCCTCACAGTGT-1	L		TCATACTGTCACCGAC-1	Undefined
		TGCTTGCTCATTACTC-1	D		ACAAAGAGTATCATGC-1	L		GTTGTCCTCTGAACGT-1	L		TCATACTTCCTGTTGC-1	Cj
		TGGTGATCAAACCACT-1	D		TCCTCTTCAATCGCAT-1	D		GTTGTGAGTACGCGTC-1	D		TCATATCGTAGCACAG-1	L
		TACACCCAGCCAGACA-1	Cj		GGGAAGTGTCTGCAAT-1	B		GTTTACTCAGGTTTAC-1	B		TCATATCTCCGCCTAT-1	B
		GGTAACTTCCAACACA-1	D		AGTCATGCACTTCATT-1	B		TAACACGCAATGGGTG-1	L		TCATCATAGGCGACAT-1	L
		GTAGGAGGTTACACTG-1	D		TTCTAGTGTAATGCTC-1	B		TAACACGGTAGCGTTT-1	Undefined		TCATCCGCAGGTGGAT-1	D
		GTATTTCCACCTGAAT-1	Cj		ATTCCTAGTGTAGCAG-1	B		TAACACGGTGAATTGA-1	D		TCATGAGAGCCGTTGC-1	B
		CGTAATGTCATGTCAG-1	Cj		CTGTGAATCGACGACC-1	B		TAACACGTCAGTGTCA-1	Undefined		TCATGAGAGGCAGTCA-1	Cj
		TTACCATAGATGCTGG-1	L		GACATCAAGTCGAATA-1	D		TAACACGTCCATCCGT-1	Undefined		TCATGAGAGGGCAGAG-1	D
		CACTTCGAGGTCGAGT-1	L		AGGGTCCTCAGGACAG-1	D		TAACACGTCGCCGAGT-1	B		TCATGCCCATGGACAG-1	D
		TGAGCGCCAGTCAGTT-1	Cj		TGACCCTCACTGCGAC-1	Cj		TAACCAGCATACATCG-1	D		TCATGCCGTAATTGGA-1	D
		TCGGTCTGTTCCTAGA-1	L		CAGCACGAGTTAACGA-1	L		TAACCAGGTCTTCGAA-1	L		TCATGGAAGACTTCGT-1	B
		GGTAATCAGCGTGAGT-1	L		TCACACCCAGCTACAT-1	B		TAACGACAGGAATTAC-1	Undefined		TCATGGAAGAGTCAAT-1	D
		GTGGTTAGTCCAGCCA-1	D		CGTTGGGAGCCACAAG-1	Undefined		TAACGACAGGTTGGAC-1	D		TCATGGACAAGGCTTT-1	L
		AAGCCATGTAGGCTGA-1	Undefined		GCCAGGTAGCTACGTT-1	D		TAACTTCCAGAACTAA-1	Undefined		TCATGTTTCCGATAGT-1	L
		GTCATGACAAATGAAC-1	L		CGTAATGCAACGACTT-1	D		TAAGCACTCTAGACAC-1	Cj		TCATTACAGAGGATCC-1	D
		GAGTGAGTCTTGGAAC-1	Cj		GTGTTAGGTACGACTT-1	B		TAAGCGTAGTAAGAGG-1	B		TCATTACTCTTGATTC-1	Undefined
		GACTATGAGATGCCGA-1	L		CCCATTGGTGTTCATG-1	Undefined		TAAGCGTCAAGAAATC-1	D		TCATTCAAGTATTCCG-1	L
		CATCCACAGAGTCAAT-1	D		AACACACTCATAGGCT-1	L		TAAGCGTCACGTCGGT-1	L		TCATTCAGTATGGTAA-1	D
		GTTGTCCGTTCCAGGC-1	L		GTTGTGAAGCCATATC-1	D		TAAGCGTGTCTACTGA-1	B		TCATTGTCACGCTGTG-1	L
		TCTCCGAAGATAGTCA-1	Cj		ACACGCGAGACCAGCA-1	L		TAAGTCGAGCACGGAT-1	Undefined		TCATTTGAGAGCCGTA-1	L
		CAAGGGACACTTGTCC-1	Undefined		TGCGGCAAGTGCTAGG-1	L		TAAGTCGAGGTCTGGA-1	D		TCATTTGGTACCTTCC-1	B
		TACCGAACATAGAAAC-1	D		AAGTACCAGGTCGTAG-1	Undefined		TAAGTCGAGTAACAGT-1	L		TCATTTGTCGAGAGAC-1	L
		CTGCCTATCCACGTGG-1	L		AGGACGAGTTAGGGTG-1	D		TAAGTCGCAGCTCCTT-1	D		TCCACCAAGATAGGGA-1	Cj
		TTCCTTCGTTGAATCC-1	B		CACGTTCAGTAGCCAG-1	B		TAAGTCGTCTGAGATC-1	D		TCCACCACATATGCGT-1	D
		CCGTTCACAATTTCTC-1	D		TCTAACTCAGCGACAA-1	L		TAATCTCAGCAGGTCA-1	Cj		TCCACCACATCCGTTC-1	L
		ATTCTACCACAAACGG-1	B		CGTAAGTAGTCCGTCG-1	D		TAATCTCTCTCTCGAC-1	B		TCCACCACATGGGTCC-1	Undefined
		AACCCAAGTATACCCA-1	B		CGAATTGCAATTGGTC-1	Undefined		TAATTCCAGAACTTCC-1	D		TCCACGTCAATTGCGT-1	D
		TTCTTCCCATCGATGT-1	L		CTCTGGTCACCTTCGT-1	Cj		TAATTCCCAGCGCGTT-1	D		TCCACGTCACACCGAC-1	D
		TGAGCATTCTCGCGTT-1	B		TGATCTTTCATCGCCT-1	B		TAATTCCTCGGCTTCT-1	B		TCCACGTGTCGCTTAA-1	D
		AAAGTGAAGAACCCGA-1	L		TGAATCGGTACAACGG-1	Undefined		TACAACGAGACTGTTC-1	D		TCCAGAAGTAGTGCGA-1	D
		TGATCTTAGTATGAAC-1	B		GGATCTATCAAGTCGT-1	D		TACAACGGTGGCACTC-1	L		TCCAGAAGTCTCGCGA-1	Cj
		GCACATACAGCACAGA-1	Undefined		ACCTGAATCGCCTCTA-1	B		TACAACGGTTCTTGCC-1	Undefined		TCCAGAATCGTGCGAC-1	D
		ACCATTTCACACAGAG-1	Undefined		TGTGATGCAGCTGCCA-1	B		TACACCCAGCCAGACA-1	Cj		TCCATCGTCTCCAATT-1	Cj
		TGTAGACAGTTGGAGC-1	B		TTTACGTTCATTACTC-1	Undefined		TACACCCCAAACTCTG-1	D		TCCATGCGTTCATCTT-1	L
		CTATCCGAGAGAACCC-1	D		TGCTTGCGTAACGCGA-1	L		TACACCCTCACCATAG-1	Undefined		TCCCACATCCATTGCC-1	L
		CAGCGTGCACAAATAG-1	D		GGTGTCGCATTCTGTT-1	B		TACAGGTAGGCTAAAT-1	Cj		TCCCATGGTTGCGGAA-1	L
		ACTGTGATCCATGCAA-1	L		CCCTGATTCCTGGGAC-1	D		TACAGGTTCTCTGAGA-1	Cj		TCCGATCAGGAATTAC-1	L
		AGGATCTAGGATTTGA-1	D		GACTCAATCCTACAAG-1	L		TACATTCAGCATCCCG-1	B		TCCGATCCACATAACC-1	Cj
		AACCTGACACGCCACA-1	L		TATCAGGCATACTGTG-1	Undefined		TACATTCAGGGATCAC-1	Undefined		TCCGATCCATAGATGA-1	D
		GAGCTGCAGTTTCTTC-1	D		GACCAATGTTGTCCCT-1	D		TACATTCCAACAGCCC-1	B		TCCGATCGTTGCATCA-1	B
		TCGAAGTTCCAATGCA-1	B		AGACACTTCACGTAGT-1	L		TACCCACGTCGAGCAA-1	D		TCCGATCTCCGTGGGT-1	Cj
		ATGACCAGTTCGTGCG-1	L		CACGAATAGGCATGCA-1	L		TACCCACTCAAGATAG-1	L		TCCGGGACAACGTTAC-1	L
		TGGGCTGGTACCAATC-1	B		TTATTGCAGCGGGTAT-1	B		TACCCACTCGTCTACC-1	B		TCCGGGAGTAATGCGG-1	D
		CTAGACATCTCGACGG-1	B		GGTGAAGTCTACGGTA-1	L		TACCCGTTCATAGCAC-1	Undefined		TCCGGGAGTTCCTAAG-1	D
		AGGGCCTTCCACTGAA-1	Cj		AGGCCACAGGTCGAGT-1	L		TACCGAACATAGAAAC-1	D		TCCGTGTCATCCTCAC-1	Undefined
		AAAGGGCCATCTAGAC-1	B		GGGAGATTCAGCGGAA-1	D		TACCGAACATGCCATA-1	B		TCCGTGTGTCCAACGC-1	Cj
		GGGTCTGCATTCATCT-1	L		GTAGGAGGTTTCGTTT-1	L		TACCGAAGTCCAGAAG-1	B		TCCGTGTGTGGAACCA-1	L
		TATCCTAGTACCATAC-1	B		ATGGTTGTCGTAACCA-1	Cj		TACCGAATCACATACG-1	B		TCCGTGTGTTTCCATT-1	L
		TTCATGTAGACCATGG-1	D		GTGGAGAAGTCCCAAT-1	D		TACCTCGAGCTAGAGC-1	D		TCCTAATCACATACGT-1	Undefined
		CCTTGTGAGTATGCAA-1	D		CCTTTGGGTCGCAACC-1	B		TACCTCGGTCTTTATC-1	Cj		TCCTCGACATGACTAC-1	Undefined
		CTCTCGATCGGTAGGA-1	B		CAACAGTCAGCATACT-1	L		TACCTCGGTTTGAAAG-1	Undefined		TCCTCTTAGAGAAGGT-1	Cj
		AGGAATAAGTTGCGCC-1	Cj		ACCACAAGTGGTCTGC-1	L		TACCTCGTCGCGGTAC-1	D		TCCTCTTAGGGATGTC-1	Cj
		GGGTTTACAATGTTGC-1	D		GTAGGTTGTCCAACGC-1	Cj		TACGCTCAGTTCCATG-1	B		TCCTCTTCAATCGCAT-1	D
		CACCAAAAGCTGAGTG-1	D		GGATGTTCACTTGAAC-1	D		TACGCTCTCTTGGTGA-1	L		TCCTCTTCAGATTCGT-1	D
		CACACAAAGGTTGGTG-1	L		GCGTTTCTCTAACGGT-1	D		TACGGTAAGACGTCCC-1	L		TCCTCTTCATGGCTGC-1	D
		TTTGGAGAGATTGAGT-1	D		CAGATTGCACAGTGTT-1	L		TACGGTAAGTCTAGCT-1	D		TCCTCTTTCGCGGTAC-1	D
		CTGTCGTGTGGATTTC-1	D		TCCTCGATCGAACCAT-1	D		TACGGTACATCGATAC-1	Cj		TCCTCTTTCTCGTGGG-1	D
		CATACCCCACGGGTAA-1	B		TTTCAGTTCGTTAGAC-1	Undefined		TACGGTAGTAGGTAGC-1	Undefined		TCCTGCATCCCGTTCA-1	D
		CACTGAACAAGAATAC-1	D		ATACCTTAGAAGAGCA-1	L		TACGGTATCGTGCTCT-1	L		TCGAACACACCAGCCA-1	L
		CAAGACTCAACCCGCA-1	B		AAACCCACACAAATGA-1	D		TACGTCCCACTTCATT-1	Undefined		TCGAACACAGACCCGT-1	D
		CGCGTGAGTATTCTCT-1	L		TTGTGTTGTCGATTCA-1	L		TACTGCCCAACCCTAA-1	L		TCGAAGTCAACTGATC-1	L
		AGCATCAAGCGCTGAA-1	D		CTCACTGGTGGCTCTG-1	L		TACTTACAGGTAGTCG-1	Undefined		TCGAAGTTCAGAGCAG-1	B
		TAGGAGGGTCACCTTC-1	B		ACATGCAGTTGAATCC-1	Cj		TACTTCATCCGCTTAC-1	D		TCGACCTTCTCATTGT-1	L
		TCACGGGGTATGAGGC-1	Cj		TGGTACATCGGACCAC-1	B		TACTTGTAGTACGTCT-1	L		TCGACGGAGTTGGGAC-1	Cj
		TCGACGGGTTACGTAC-1	L		GACCCAGAGCCTCTCT-1	D		TACTTGTAGTTCCGTA-1	Undefined		TCGACGGGTTATGTGC-1	Undefined
		TGAGGGATCTGACGCG-1	Cj		GGCTGTGTCCCTCTAG-1	L		TAGACCACACGCAAAG-1	Cj		TCGATTTTCTTAGCCC-1	D
		TTTACCACAACCCTAA-1	L		CTGCATCAGTAACGTA-1	Cj		TAGACTGGTATCGCGC-1	D		TCGCACTAGCTGACTT-1	L
		ACCACAAGTCCGTTTC-1	D		AGAACCTGTCCTTGTC-1	Undefined		TAGCACAAGGACGCTA-1	L		TCGCACTCAAGAAATC-1	B
		AGGGCTCGTGGCCACT-1	D		GATTTCTAGGCCATAG-1	L		TAGCACAGTGCGGCTT-1	D		TCGCACTGTATAGGAT-1	Cj
		CAGCGTGAGTATAGGT-1	Cj		GTGGAAGAGTGATAGT-1	D		TAGGAGGGTCACCTTC-1	B		TCGCAGGGTAGGTTTC-1	D
		TTCCGTGTCAGAGTGG-1	D		GTTGCTCAGCTCCATA-1	D		TAGGGTTCAAATGAAC-1	D		TCGCTCACATAACCCA-1	D
		CTCATCGGTGCAACGA-1	D		GCGTTTCCAGTAGAGC-1	D		TAGGGTTGTGCAAGAC-1	Undefined		TCGCTTGTCACTGTCC-1	L
		TCGGGTGAGGGCATGT-1	D		GTTTGGAAGTCACTGT-1	L		TAGGTACCAGTTAAAG-1	Cj		TCGGATAAGGGTGAAA-1	D
		GACCAATTCTGGCTGG-1	Cj		ACCCAAATCAGTCACA-1	Undefined		TAGGTACCATGGATCT-1	L		TCGGGACTCGGCTGTG-1	L
		AACGTCAAGTCCCTAA-1	D		AGGAATACATCATCCC-1	Cj		TAGGTTGAGACAGTCG-1	D		TCGGGTGGTCTTGCTC-1	Undefined
		GAGGCCTGTGCAGGAT-1	Undefined		GTTACGAAGTTTCGAC-1	L		TAGGTTGCAAATGGTA-1	L		TCGGGTGTCCAATGCA-1	B
		TGATTTCGTTTACACG-1	L		AGCCAATTCTCTTAAC-1	L		TAGTGCAAGACCAAAT-1	D		TCGTAGACAGCCCACA-1	D
		CCTTGTGTCACTCCGT-1	Undefined		TTGAACGGTTCACCGG-1	L		TAGTGCACATGTTCGA-1	Cj		TCGTAGAGTCAGGAGT-1	L
		TGGTGATTCATGTCAG-1	B		TTAATCCGTGTCTTGA-1	D		TAGTGCATCCTCAGAA-1	Undefined		TCGTGCTAGGAGGGTG-1	L
		GGTTGTATCATTGTTC-1	Undefined		TGGAGGAGTTCAACGT-1	Cj		TATACCTAGACTGTTC-1	Cj		TCGTGCTTCATGAGAA-1	Undefined
		AAACGCTAGTTGCTCA-1	Undefined		AGTCACATCAGCAATC-1	Undefined		TATATCCCAAGGCAAC-1	Undefined		TCGTGGGAGATTAGAC-1	L
		CCCTCTCAGAGGGCGA-1	Undefined		TGTCCCATCGTTCTAT-1	L		TATATCCTCGCTAGCG-1	L		TCTAACTAGGTCGTGA-1	Cj
		TCGTGCTTCGATTCCC-1	L		AAGTCGTAGTCCTGCG-1	Undefined		TATCAGGGTCGGCTAC-1	L		TCTAACTCACCCTATC-1	D
		AGACTCACAAGGGCAT-1	L		TACGGTAAGGTACAGC-1	L		TATCAGGGTGACGCCT-1	D		TCTAACTCAGCGACAA-1	L
		AAGATAGGTCCGAAAG-1	Undefined		ATGCATGCAATTGGTC-1	Undefined		TATCAGGTCCTCTAAT-1	L		TCTAACTCAGGCACAA-1	L
		CCTCCTCAGATCCCAT-1	L		CAATCGATCGCTGTTC-1	L		TATCCTAAGTATGTAG-1	Undefined		TCTACCGAGATCGCTT-1	D
		CGTGATAGTCTAGGCC-1	Cj		CTCCACAGTTGCATCA-1	D		TATCCTACAGAGTAAT-1	L		TCTACCGCATACCGTA-1	B
		TTCTGTAGTCGTCGGT-1	Cj		TCCAGAAGTCTCGCGA-1	Cj		TATCCTAGTACCATAC-1	B		TCTATACTCGCGTTTC-1	L
		CAATACGAGGGCAGGA-1	Cj		CTGAGCGGTCCCTGTT-1	Undefined		TATCCTATCGTTGTTT-1	L		TCTCACGCATCAACCA-1	D
		TTCCTTCGTAGATGTA-1	D		GTTACAGGTCTTCAAG-1	D		TATCTGTCAAATGCTC-1	L		TCTCACGGTTGCCAAT-1	Undefined
		TGTTCCGCAAAGAACT-1	D		CGGGTCAAGGATCACG-1	L		TATCTTGCAAGTCGTT-1	Undefined		TCTCACGTCAGTGCGC-1	L
		TGTGATGAGTGCCAGA-1	L		TTTCGATAGATGTTCC-1	L		TATCTTGTCCATTTCA-1	L		TCTCAGCAGCTCCGAC-1	D
		CCTATCGAGGCATTTC-1	D		TCATGCCCATGGACAG-1	D		TATGTTCAGAATTCAG-1	L		TCTCAGCAGTCGCGAA-1	Cj
		GACGCTGTCTTTGCTA-1	D		AGCGCTGAGTGCAGGT-1	L		TATGTTCCAGAGAGGG-1	L		TCTCAGCGTTTGCCGG-1	Undefined
		GGGCTCAGTGGACTGA-1	Cj		AGGTGTTCAACGGCTC-1	D		TATGTTCCATTCCTCG-1	D		TCTGCCAAGAGGTTTA-1	L
		CCTCACAGTTTACTTC-1	L		AGACCATTCTACTGAG-1	Undefined		TATGTTCTCTATCACT-1	L		TCTGTCGAGGTGCGAT-1	Cj
		TCCAGAACAGACCCGT-1	L		TCATGCCGTAATTGGA-1	D		TATTCCACAATCTCTT-1	Undefined		TCTGTCGGTATGGAGC-1	L
[truncated: 460 more rows]

[truncated: 17 more sheets: Figure 4a, Figure 4b, Figure 4c, Supplementary Figure 8a, Supplementary Figure 8b, Supplementary Figure 8c-f, Supplementary Figure 9c, Supplementary Figure 9d, Supplementary Figure 9e, Supplementary Figure 9f, Supplementary Figure 10, Supplementary Figure 11a, Supplementary Figure 11b, Supplementary Figure 14a_1, Supplementary Figure 14a_2, Supplementary Figure 14b, Supplementary Figure 15d]
